# Supplementary material for: Location and condition based reconstruction of colon cancer microbiome from human RNA sequencing data
Source: Genome Med. 2023 May 2;15:32. doi: 10.1186/s13073-023-01180-9 (PMC10155404; doi:10.1186/s13073-023-01180-9)
Supplement: Supplementary file 2 — Additional file 2: Table S2. COAD PC loadings. Bacterial species involved in the first six COAD PCs. [file 13073_2023_1180_MOESM2_ESM.csv]

PC1	name_PC1	PC2	name_PC2	PC3	name_PC3	PC4	name_PC4	PC5	name_PC5	PC6	name_PC6
1747	Cutibacterium_acnes	1261634	Roseburia_sp._499	1678128	Limnohabitans_sp._63ED37-2	1859695	Haemophilus_sp._CCUG_60358	936563	Fusobacterium_sp._CM22	1735693	Sphingobium_sp._Leaf26
1461766	Pseudoalteromonas_sp._SCSIO_11900	1871021	Lachnoclostridium_phocaeense	1100720	Limnohabitans_sp._Rim28	1203573	Propionibacterium_sp._KPL1844	341694	Peptostreptococcus_stomatis	1332080	Sphingobium_baderi
1520813	Paracoccus_sp._SM22M-07	1469948	Clostridium_sp._KNHs209	1100721	Limnohabitans_sp._Rim47	33011	Cutibacterium_granulosum	712991	Lachnospiraceae_bacterium_oral_taxon_500	1197727	Pseudomonas_sp._Ag1
1410615	Propionibacterium_sp._MB3007	1805471	Clostridium_sp._Marseille-P2415	540060	Limnohabitans_planktonicus	38304	Corynebacterium_tuberculostearicum	851	Fusobacterium_nucleatum	1335760	Sphingobium_sp._YL23
1208102	Pseudomonas_sp._ICMP_19500	1163671	Clostridium_sp._12(A)	1835254	Polynucleobacter_duraquae	34062	Moraxella_osloensis	51160	Treponema_maltophilum	1240676	Pseudomonas_sp._PAMC_26793
1715131	Staphylococcus_sp._HMSC034A07	1703332	Lachnospiraceae_bacterium_TF01-11	1678129	Limnohabitans_sp._103DPR2	1715092	Streptococcus_sp._HMSC070B10	52022	Meiothermus_silvanus	1771311	Pseudomonas_sp._ATCC_PTA-122608
82789	Agrobacterium_sp._ATCC_31749	1720194	Clostridium_sp._AT4	1768806	Rhodospirillaceae_bacterium_CCH5-H10	163202	Corynebacterium_appendicis	1227267	Leptotrichia_sp._oral_taxon_879	135082	Selenomonas_infelix
1144311	Brevibacillus_sp._CF112	290052	Acetivibrio_ethanolgignens	1484693	Rhodoferax_saidenbachensis	1379	Gemella_haemolysans	109328	Leptotrichia_trevisanii	1227267	Leptotrichia_sp._oral_taxon_879
1898680	Shigella_sp._FC2175	1531	[Clostridium]_clostridioforme	114	Gemmata_obscuriglobus	172042	Rothia_aeria	40542	Leptotrichia_buccalis	1661051	Pseudomonas_sp._NBRC_111136
1033994	Pseudomonas_sp._MOIL14HWK12:I2	411486	Clostridium_sp._M62/1	54067	Xylophilus_ampelinus	1673725	Peptoniphilus_sp._EL1	135082	Selenomonas_infelix	157688	Leptotrichia_hofstadii
1176649	Agrobacterium_fabrum	208479	[Clostridium]_bolteae	173480	Gemmatimonas_aurantiaca	1282	Staphylococcus_epidermidis	712538	Selenomonas_sp._oral_taxon_478	1125977	Pseudomonas_sp._PAMC_25886
1686401	Enterobacter_sp._BIDMC110	1609975	Clostridium_sp._FS41	1387353	Paludisphaera_borealis	1260	Finegoldia_magna	1884263	Selenomonas_sp._oral_taxon_920	1090573	Sphingobium_czechense
1406431	Massilia_sp._WF1	1650663	Fournierella_massiliensis	50715	Acidisphaera_rubrifaciens	1528099	Lawsonella_clevelandensis	1739435	Fusobacterium_sp._HMSC065F01	505382	Sphingomonas_sp._sph1
1196034	Klebsiella_sp._10982	301301	Roseburia_hominis	1636152	Planctomyces_sp._SH-PL62	1574624	[Propionibacterium]_namnetense	28133	Prevotella_nigrescens	157687	Leptotrichia_wadei
482957	Burkholderia_lata	457412	Ruminococcus_sp._5_1_39BFAA	1523425	Novosphingobium_sp._AAP83	1852368	Prevotellaceae_bacterium_Marseille-P2826	86182	Curvibacter_lanceolatus	1096546	Methylobacterium_sp._GXF4
1785128	Acinetobacter_lactucae	333367	[Clostridium]_asparagiforme	1768768	Caulobacter_sp._CCH9-E1	470	Acinetobacter_baumannii	1032505	Fusobacterium_sp._OBRC1	563996	Sphingomonas_hankookensis
1296536	Enterobacter_xiangfangensis	1697787	Clostridia_bacterium_UC5.1-1D10	496058	Spirosoma_panaciterrae	1564113	Sphingomonas_sp._Ant_H11	1777	Mycobacterium_gastri	712538	Selenomonas_sp._oral_taxon_478
246796	Pedobacter_himalayensis	88431	Dorea_longicatena	298794	Methylobacterium_variabile	1715180	Streptococcus_sp._HMSC077D04	1852365	Fusobacterium_massiliense	1852388	Leptotrichia_sp._Marseille-P3007
1921145	Rhizobium_sp._P44RR-XXIV	1378168	Firmicutes_bacterium_ASF500	391953	Aquincola_tertiaricarbonis	47671	Lautropia_mirabilis	214856	Alistipes_finegoldii	13690	Sphingobium_yanoikuyae
1381123	Aliihoeflea_sp._2WW	1697794	Clostridia_bacterium_UC5.1-1D1	1736382	Methylobacterium_sp._Leaf456	38303	Corynebacterium_pseudogenitalium	69823	Selenomonas_sputigena	712528	Selenomonas_sp._oral_taxon_126
1686388	Enterobacter_sp._BWH64	1232444	Clostridiales_bacterium_VE202-15	1380389	Sphingomonas_sp._URHD0057	1739268	Streptococcus_sp._HMSC073F11	40520	Blautia_obeum	69823	Selenomonas_sputigena
1686396	Enterobacter_sp._BIDMC93	457421	Clostridiales_bacterium_1_7_47FAA	52022	Meiothermus_silvanus	1739491	Streptococcus_sp._HMSC067H01	1852388	Leptotrichia_sp._Marseille-P3007	1884263	Selenomonas_sp._oral_taxon_920
405212	Alicyclobacillus_acidocaldarius	44749	Sporobacter_termitidis	1737425	Corynebacterium_provencense	1313	Streptococcus_pneumoniae	1737425	Corynebacterium_provencense	40542	Leptotrichia_buccalis
1076620	Pseudomonas_zeshuii	36847	[Clostridium]_neopropionicum	1379870	Spirosoma_radiotolerans	40214	Acinetobacter_johnsonii	1676617	Ralstonia_sp._MD27	109328	Leptotrichia_trevisanii
1850526	Arachidicoccus_sp._BS20	39486	Dorea_formicigenerans	762836	Duganella_phyllosphaerae	28037	Streptococcus_mitis	853	Faecalibacterium_prausnitzii	135719	Sphingobium_amiense
999425	Streptococcus_sp._F0442	28446	[Clostridium]_propionicum	1379270	Gemmatimonas_phototrophica	1655	Actinomyces_naeslundii	936381	Selenomonas_sp._CM52	397260	Sphingomonas_sanxanigenens
28132	Prevotella_melaninogenica	712538	Selenomonas_sp._oral_taxon_478	1736239	Pseudomonas_sp._Leaf83	401472	Corynebacterium_ureicelerivorans	1739543	Fusobacterium_sp._HMSC064B11	713030	Selenomonas_sp._oral_taxon_136
1729583	Pseudomonas_sp._TAD18	450746	Coprobacillus_sp._8_1_38FAA	1768765	Methylobacterium_sp._CCH5-D2	225324	Enhydrobacter_aerosaccus	1871035	Negativibacillus_massiliensis	1207055	Sphingobium_sp._C100
1287735	Achromobacter_insuavis	658087	Lachnospiraceae_bacterium_7_1_58FAA	1736431	Nocardioides_sp._Root122	1182732	Escherichia_sp._KTE159	936561	Fusobacterium_sp._CM1	1884366	Sphingobium_sp._YR657
1430331	Geobacillus_icigianus	665940	Clostridium_sp._7_3_54FAA	1545443	Belnapia_sp._F-4-1	358220	Acidovorax_sp._KKS102	1737424	Blautia_massiliensis	1768757	Sphingomonas_sp._CCH10-B3
571	Klebsiella_oxytoca	1263547	Oscillibacter_ruminantium	191495	Conexibacter_woesei	1739414	Staphylococcus_sp._HMSC066C03	1650661	Clostridium_phoceensis	1461752	Sphingobium_sp._Ant17
1329831	Enterobacter_sp._MGH_33	1805476	Blautia_sp._Marseille-P2398	1777	Mycobacterium_gastri	671228	Veillonella_sp._oral_taxon_158	230310	Curvibacter_gracilis	457392	Bacteroides_sp._3_2_5
1583341	Pseudomonas_cerasi	39485	[Eubacterium]_eligens	47229	Massilia_timonae	29379	Staphylococcus_auricularis	712357	Leptotrichia_sp._oral_taxon_212	473781	Sphingomonas_sp._LH128
1737983	Labrys_sp._WJW	1150298	Fusicatenibacter_saccharivorans	363832	Solirubrobacter_soli	712119	Actinomyces_sp._oral_taxon_175	936562	Fusobacterium_sp._CM21	1736309	Sphingomonas_sp._Leaf257
1739522	Haemophilus_sp._HMSC068C11	1042156	Clostridium_sp._SY8519	470	Acinetobacter_baumannii	1715107	Streptococcus_sp._HMSC063B03	157687	Leptotrichia_wadei	1609975	Clostridium_sp._FS41
1739486	Propionibacterium_sp._HMSC067A01	97138	Clostridium_sp._ASF356	445220	Reyranella_massiliensis	1860161	Streptococcus_sp._CCUG_49591	1144317	Acidovorax_sp._CF316	56193	Sphingobium_chungbukense
1539298	Treponema_sp._OMZ_838	1261635	Roseburia_sp._831b	433660	Nocardioides_halotolerans	1470593	Pseudomonas_sp._RIT357	157688	Leptotrichia_hofstadii	1736345	Sphingomonas_sp._Leaf343
1739493	Staphylococcus_sp._HMSC062B11	384638	[Bacteroides]_pectinophilus	1739515	Propionibacterium_sp._HMSC062D05	1150298	Fusicatenibacter_saccharivorans	329	Ralstonia_pickettii	158500	Novosphingobium_resinovorum
1817673	Geobacillus_sp._15	1235797	Oscillibacter_sp._1-3	1136105	Tolypothrix_campylonemoides	29321	Turicella_otitidis	1619951	Burkholderiaceae_bacterium_26	121428	Sphingobium_xenophagum
280333	Bradyrhizobium_pachyrhizi	40520	Blautia_obeum	1276755	Acidovorax_sp._JHL-3	1736480	Achromobacter_sp._Root170	936595	Lachnoanaerobaculum_sp._OBRC5-5	936381	Selenomonas_sp._CM52
51665	Aerococcus_urinaeequi	1745713	Bariatricus_massiliensis	298163	Patulibacter_minatonensis	1095727	Streptococcus_sp._SK643	39950	Dialister_pneumosintes	1955701	Spirosoma_sp._209
1579347	Carnobacterium_sp._1290_CSPC	552398	Ruminococcaceae_bacterium_D16	43263	Pseudomonas_alcaligenes	563038	Streptococcus_sp._M334	626940	Phascolarctobacterium_succinatutens	1522072	Sphingobium_sp._ba1
1715142	Staphylococcus_sp._HMSC077D08	1720300	Ruminococcus_sp._AT10	1955701	Spirosoma_sp._209	39491	[Eubacterium]_rectale	1735693	Sphingobium_sp._Leaf26	1229484	alpha_proteobacterium_LLX12A
1002339	Psychrobacter_sp._1501(2011)	658655	Lachnospiraceae_bacterium_1_4_56FAA	407019	Sphingomonas_astaxanthinifaciens	280333	Bradyrhizobium_pachyrhizi	860	Fusobacterium_periodonticum	1549858	Sphingomonas_taxi
1203571	Propionibacterium_sp._HGH0353	410072	Coprococcus_comes	1492898	Flavisolibacter_sp._LCS9	316	Pseudomonas_stutzeri	80878	Acidovorax_temperans	1353277	Rhizobium_freirei
1775432	Brachybacterium_sp._sponge	45851	Butyrivibrio_crossotus	1500894	Massilia_sp._9096	1656	Actinomyces_viscosus	712359	Leptotrichia_sp._oral_taxon_215	1450439	Bacteroides_sp._UW
1203635	Propionibacterium_sp._KPL2009	28116	Bacteroides_ovatus	255205	Pseudoclavibacter_helvolus	1768804	Comamonadaceae_bacterium_CCH4-C5	214851	Subdoligranulum_variabile	712359	Leptotrichia_sp._oral_taxon_215
1581119	Corynebacterium_sp._HMSC05H05	1095771	Ruminococcus_sp._JC304	660294	Thermosipho_affectus	137732	Granulicatella_elegans	328814	Alistipes_shahii	104605	Sphingomonas_sp._Ant20
1795631	Variovorax_sp._PAMC_28711	1737424	Blautia_massiliensis	1881045	Massilia_sp._CF038	1661032	Pseudomonas_sp._NBRC_111117	1768804	Comamonadaceae_bacterium_CCH4-C5	1730094	Methylobacterium_sp._GXS13
1203590	Streptococcus_sp._HPH0090	106588	Pseudoflavonifractor_capillosus	1380390	Solirubrobacterales_bacterium_URHD0059	1358	Lactococcus_lactis	1852381	Duodenibacillus_massiliensis	270351	Methylobacterium_aquaticum
1203578	Pseudomonas_sp._HPB0071	1650661	Clostridium_phoceensis	253239	Ethanoligenens_harbinense	563037	Streptococcus_sp._M143	1335760	Sphingobium_sp._YL23	936595	Lachnoanaerobaculum_sp._OBRC5-5
1739431	Rothia_sp._HMSC061E04	1871020	Clostridium_sp._Marseille-P3244	33889	Brevibacterium_casei	1840518	Gardnerella_sp._30-4	1197727	Pseudomonas_sp._Ag1	1470591	Sphingomonas_sp._RIT328
85698	Achromobacter_xylosoxidans	166486	Roseburia_intestinalis	1706231	Janthinobacterium_sp._CG23_2	29394	Dolosigranulum_pigrum	204516	Bacteroides_massiliensis	329	Ralstonia_pickettii
445576	Pseudonocardia_sp._AL041005-10	160404	[Clostridium]_lactatifermentans	466153	Singulisphaera_acidiphila	1795629	Acinetobacter_sp._BMW17	470	Acinetobacter_baumannii	936563	Fusobacterium_sp._CM22
1686400	Enterobacter_sp._BIDMC109	1673721	Intestinimonas_massiliensis	301953	Caldicellulosiruptor_acetigenus	33889	Brevibacterium_casei	827	Campylobacter_ureolyticus	1592790	Sphingobium_phenoxybenzoativorans
1120623	Achromobacter_sp._LC458	28052	Lachnospira_pectinoschiza	29405	Microlunatus_phosphovorus	33034	Anaerococcus_prevotii	135719	Sphingobium_amiense	1768783	Sphingomonas_sp._CCH19-C6
321318	Dietzia_cinnamea	411484	Clostridium_sp._SS2/1	80879	Curvibacter_delicatus	43768	Corynebacterium_matruchotii	152682	Sphingomonas_melonis	496058	Spirosoma_panaciterrae
915099	Pseudomonas_canadensis	135082	Selenomonas_infelix	1298857	Solirubrobacter_sp._URHD0082	1535	[Clostridium]_leptum	39486	Dorea_formicigenerans	1381123	Aliihoeflea_sp._2WW
405559	Paracoccus_saliphilus	1512	[Clostridium]_symbiosum	1298863	Marmoricola_sp._URHB0036	1305	Streptococcus_sanguinis	552398	Ruminococcaceae_bacterium_D16	936561	Fusobacterium_sp._CM1
1720193	Corynebacterium_sp._MC3	33043	Coprococcus_eutactus	1714344	Curvibacter_sp._PAE-UM	1292	Staphylococcus_warneri	1235797	Oscillibacter_sp._1-3	1531	[Clostridium]_clostridioforme
1572665	Enterobacter_sp._940_PEND	1884263	Selenomonas_sp._oral_taxon_920	1882752	Singulisphaera_sp._GP187	2718	Cardiobacterium_hominis	1144327	Pseudomonas_sp._GM25	95563	Methylobacterium_sp._B34
1643810	Agrobacterium_sp._LC34	351091	Oscillibacter_valericigenes	52766	Caldicellulosiruptor_lactoaceticus	28117	Alistipes_putredinis	908612	Alistipes_sp._HGB5	712357	Leptotrichia_sp._oral_taxon_212
47878	Pseudomonas_azotoformans	39491	[Eubacterium]_rectale	1778770	Microbacterium_sp._HM58-2	1907940	Enhydrobacter_sp._H5	626930	Bacteroides_fluxus	796942	Stomatobaculum_longum
1892895	Shigella_sp._FC1544	46228	Ruminococcus_lactaris	1736522	Massilia_sp._Root351	38286	Corynebacterium_afermentans	712528	Selenomonas_sp._oral_taxon_126	453247	Sphingomonas_sp._TDK1
34059	Moraxella_atlantae	1297617	Intestinimonas_butyriciproducens	1736434	Pelomonas_sp._Root1237	1737424	Blautia_massiliensis	1297865	Bradyrhizobium_sp._OHSU_III	28133	Prevotella_nigrescens
1318	Streptococcus_parasanguinis	821	Bacteroides_vulgatus	1619951	Burkholderiaceae_bacterium_26	837	Porphyromonas_gingivalis	358220	Acidovorax_sp._KKS102	817	Bacteroides_fragilis
1715161	Rothia_sp._HMSC061D12	1871035	Negativibacillus_massiliensis	1736464	Pelomonas_sp._Root1444	1841133	Gardnerella_sp._26-12	1378168	Firmicutes_bacterium_ASF500	1686378	Citrobacter_sp._MGH103
2756	Brochothrix_thermosphacta	39496	Eubacterium_ventriosum	329	Ralstonia_pickettii	853	Faecalibacterium_prausnitzii	1715107	Streptococcus_sp._HMSC063B03	453246	Sphingobium_sp._TCM1
1490485	Mycobacterium_sp._SWH-M1	39490	Eubacterium_ramulus	257708	Roseomonas_gilardii	237258	Cloacibacterium_normanense	1650663	Fournierella_massiliensis	1379870	Spirosoma_radiotolerans
39650	Cellvibrio_mixtus	671230	Parvimonas_sp._oral_taxon_110	202955	Acinetobacter_tjernbergiae	1308	Streptococcus_thermophilus	1859695	Haemophilus_sp._CCUG_60358	712991	Lachnospiraceae_bacterium_oral_taxon_500
376815	Variovorax_soli	544645	Butyricimonas_virosa	223967	Methylobacterium_populi	1105029	Actinomyces_sp._ICM39	1661051	Pseudomonas_sp._NBRC_111136	851	Fusobacterium_nucleatum
1287116	Mesorhizobium_sp._L2C084A000	732242	Bacteroides_paurosaccharolyticus	151755	Xenophilus_azovorans	1836045	Burkholderia_sp._CQ001	328813	Alistipes_onderdonkii	1961362	Sphingomonas_sp._NIC1
1608898	Haemophilus_sp._HMSC71H05	214851	Subdoligranulum_variabile	462367	Flavisolibacter_ginsengisoli	1538295	Aquabacterium_sp._NJ1	732242	Bacteroides_paurosaccharolyticus	1739435	Fusobacterium_sp._HMSC065F01
585544	Bacteroides_sp._D22	693988	Bilophila_sp._4_1_30	1075768	Janthinobacterium_sp._CG3	571254	Ochrobactrum_rhizosphaerae	1240676	Pseudomonas_sp._PAMC_26793	43263	Pseudomonas_alcaligenes
1768777	Streptococcus_sp._CCH8-C6	658082	Lachnospiraceae_bacterium_2_1_58FAA	1449061	Ochrobactrum_sp._UNC390CL2Tsu3S39	1197727	Pseudomonas_sp._Ag1	1917876	Blautia_sp._Marseille-P3087	55565	Actinomyces_graevenitzii
208962	Escherichia_albertii	43997	Catonella_morbi	208444	Amycolatopsis_vancoresmycina	40520	Blautia_obeum	44749	Sporobacter_termitidis	1736343	Sphingomonas_sp._Leaf339
69328	Pseudomonas_sp._VLB120	1870993	Tyzzerella_sp._Marseille-P3062	270351	Methylobacterium_aquaticum	1581133	Actinomyces_sp._HMSC08A09	59803	Sphingomonas_echinoides	28212	Sphingomonas_adhaesiva
46125	Abiotrophia_defectiva	28111	Bacteroides_eggerthii	1709002	Rhodocista_sp._MIMtkB3	1203561	Corynebacterium_sp._KPL1824	28131	Prevotella_intermedia	54067	Xylophilus_ampelinus
29388	Staphylococcus_capitis	712528	Selenomonas_sp._oral_taxon_126	544580	Actinomyces_oris	301301	Roseburia_hominis	317659	Pseudomonas_syringae_pv._coryli	1532555	Brevundimonas_sp._DS20
1827145	Delftia_sp._GW456-R20	592978	Ruminococcus_faecis	1771311	Pseudomonas_sp._ATCC_PTA-122608	29391	Gemella_morbillorum	1736434	Pelomonas_sp._Root1237	1768786	Sphingomonas_sp._CCH5-D11
376733	Paracoccus_halophilus	871325	Bacteroides_faecichinchillae	1768783	Sphingomonas_sp._CCH19-C6	1739345	Propionibacterium_sp._HMSC065F07	39488	[Eubacterium]_hallii	665940	Clostridium_sp._7_3_54FAA
1499973	Escherichia_marmotae	658089	Lachnospiraceae_bacterium_5_1_63FAA	1641707	Stenotrophomonas_sp._TD3	329	Ralstonia_pickettii	204	Campylobacter_showae	298794	Methylobacterium_variabile
47886	Pseudomonas_luteola	1917876	Blautia_sp._Marseille-P3087	1855730	Pelomonas_sp._KK5	544580	Actinomyces_oris	660294	Thermosipho_affectus	351091	Oscillibacter_valericigenes
1078480	Haemophilus_sputorum	338188	Bacteroides_finegoldii	505382	Sphingomonas_sp._sph1	462367	Flavisolibacter_ginsengisoli	1739268	Streptococcus_sp._HMSC073F11	712119	Actinomyces_sp._oral_taxon_175
1585697	Agrobacterium_arsenijevicii	387661	Parabacteroides_johnsonii	1768770	Caulobacter_sp._CCH5-E12	1240676	Pseudomonas_sp._PAMC_26793	1736239	Pseudomonas_sp._Leaf83	1735676	Sphingomonas_sp._Leaf10
1490051	Anoxybacillus_geothermalis	33038	[Ruminococcus]_gnavus	1736379	Marmoricola_sp._Leaf446	1203631	Propionibacterium_sp._KPL2003	43997	Catonella_morbi	1843368	Sphingobium_sp._RAC03
742013	Delftia_sp._Cs1-4	853	Faecalibacterium_prausnitzii	1699078	Geobacillus_sp._PA-3	1454008	Aeromonas_sp._HZM	239935	Akkermansia_muciniphila	457421	Clostridiales_bacterium_1_7_47FAA
712633	Streptococcus_sp._oral_taxon_431	40519	Ruminococcus_callidus	95606	Sphingomonas-like_bacterium_B12	86182	Curvibacter_lanceolatus	29466	Veillonella_parvula	204	Campylobacter_showae
1287325	Mesorhizobium_sp._LSJC268A00	652706	Oribacterium_sp._oral_taxon_078	1206085	Jatrophihabitans_endophyticus	328814	Alistipes_shahii	1095727	Streptococcus_sp._SK643	420994	Sphingobium_ummariense
1287243	Mesorhizobium_sp._LNHC232B00	28118	Odoribacter_splanchnicus	70584	Aquabacterium_parvum	1583341	Pseudomonas_cerasi	1771311	Pseudomonas_sp._ATCC_PTA-122608	927677	Synechocystis_sp._PCC_7509
1353277	Rhizobium_freirei	1653435	Clostridium_sp._BR31	1736430	Pelomonas_sp._Root1217	1336207	Pseudomonas_sp._P818	203	Campylobacter_rectus	1736350	Sphingomonas_sp._Leaf357
1443941	Acinetobacter_gandensis	626930	Bacteroides_fluxus	499555	Dietzia_timorensis	1379270	Gemmatimonas_phototrophica	1297617	Intestinimonas_butyriciproducens	1852365	Fusobacterium_massiliense
1287307	Mesorhizobium_sp._LSHC440A00	658086	Lachnospiraceae_bacterium_3_1_57FAA_CT1	1736577	Rhizobium_sp._Root651	53463	Paracoccus_solventivorans	713030	Selenomonas_sp._oral_taxon_136	358743	[Clostridium]_citroniae
1287326	Mesorhizobium_sp._LSJC269B00	39950	Dialister_pneumosintes	1069530	Candidatus_Paraburkholderia_schumannianae	1834155	Kocuria_sp._ICS0012	28117	Alistipes_putredinis	1715107	Streptococcus_sp._HMSC063B03
1593237	Micrococcus_sp._MS-ASIII-49	69823	Selenomonas_sputigena	1730094	Methylobacterium_sp._GXS13	1673721	Intestinimonas_massiliensis	39491	[Eubacterium]_rectale	1078471	Serinicoccus_profundi
58231	Treponema_medium	154046	Hungatella_hathewayi	1608996	Pseudomonas_helleri	1101373	Tepidimonas_fonticaldi	457412	Ruminococcus_sp._5_1_39BFAA	1512	[Clostridium]_symbiosum
1329827	Enterobacter_sp._MGH_23	214856	Alistipes_finegoldii	1736487	Noviherbaspirillum_sp._Root189	214851	Subdoligranulum_variabile	208444	Amycolatopsis_vancoresmycina	1303256	Sphingobium_sp._DC-2
450748	Propionibacterium_sp._5_U_42AFAA	649756	Anaerostipes_hadrus	1736272	Massilia_sp._Leaf139	1584	Lactobacillus_delbrueckii	1566387	Mesorhizobium_sp._UASWS1009	68259	Streptomyces_purpurogeneiscleroticus
59196	Rickettsiella_grylli	387090	Bacteroides_coprophilus	1522368	Modestobacter_caceresii	1297617	Intestinimonas_butyriciproducens	1076522	Asinibacterium_sp._OR43	1739543	Fusobacterium_sp._HMSC064B11
1686392	Enterobacter_sp._MGH120	457390	Bacteroides_sp._3_1_23	1472716	Burkholderia_sp._K24	1697793	Clostridia_bacterium_UC5.1-1E11	46503	Parabacteroides_merdae	674529	Bacteroides_faecis
359110	Pseudomonas_extremaustralis	936381	Selenomonas_sp._CM52	198092	Roseomonas_rosea	1235797	Oscillibacter_sp._1-3	1313	Streptococcus_pneumoniae	208479	[Clostridium]_bolteae
457390	Bacteroides_sp._3_1_23	796942	Stomatobaculum_longum	202956	Acinetobacter_towneri	80878	Acidovorax_temperans	310297	Bacteroides_plebeius	39950	Dialister_pneumosintes
28213	Sphingomonas_parapaucimobilis	936595	Lachnoanaerobaculum_sp._OBRC5-5	280871	Mycobacterium_llatzerense	202955	Acinetobacter_tjernbergiae	33033	Parvimonas_micra	28213	Sphingomonas_parapaucimobilis
243924	Pseudomonas_lutea	457389	Bacteroides_sp._3_1_13	1074049	Candidatus_Burkholderia_crenata	1217710	Acinetobacter_sp._NIPH_899	88431	Dorea_longicatena	1619951	Burkholderiaceae_bacterium_26
1736480	Achromobacter_sp._Root170	47678	Bacteroides_caccae	1736480	Achromobacter_sp._Root170	40324	Stenotrophomonas_maltophilia	1564113	Sphingomonas_sp._Ant_H11	1032505	Fusobacterium_sp._OBRC1
1776391	Romboutsia_timonensis	818	Bacteroides_thetaiotaomicron	473781	Sphingomonas_sp._LH128	1520813	Paracoccus_sp._SM22M-07	1144674	Acinetobacter_sp._CIP_A162	2756	Brochothrix_thermosphacta
343874	Empedobacter_falsenii	437898	Sutterella_parvirubra	1302690	Cnuella_takakiae	46503	Parabacteroides_merdae	351091	Oscillibacter_valericigenes	341694	Peptostreptococcus_stomatis
1572701	Salinicoccus_sp._YB14-2	585543	Bacteroides_sp._D20	39956	Methylobacterium_mesophilicum	146021	Mycobacterium_houstonense	310298	Bacteroides_coprocola	33964	Leuconostoc_citreum
108981	Acinetobacter_schindleri	501571	Butyricicoccus_pullicaecorum	1144327	Pseudomonas_sp._GM25	88431	Dorea_longicatena	732	Aggregatibacter_aphrophilus	138336	Blastococcus_saxobsidens
1313	Streptococcus_pneumoniae	328814	Alistipes_shahii	223919	Clostridium_diolis	399742	Enterobacter_sp._638	357276	Bacteroides_dorei	333367	[Clostridium]_asparagiforme
1739460	Staphylococcus_sp._HMSC055B03	936561	Fusobacterium_sp._CM1	213588	Thermomonas_hydrothermalis	33940	Geobacillus_thermodenitrificans	1933220	Sphingobacterium_sp._B29	160791	Sphingomonas_wittichii
477666	Bacteroides_graminisolvens	713030	Selenomonas_sp._oral_taxon_136	52765	Caldicellulosiruptor_kristjanssonii	1642949	Sphingomonas_sp._Ag1	1182732	Escherichia_sp._KTE159	328814	Alistipes_shahii
1105029	Actinomyces_sp._ICM39	40545	Sutterella_wadsworthensis	1904462	Stenotrophomonas_sp._BIIR7	33043	Coprococcus_eutactus	1816686	Halomonas_sp._Marseille-P2426	40519	Ruminococcus_callidus
1310790	Acinetobacter_sp._1179249	936562	Fusobacterium_sp._CM21	457400	Escherichia_sp._1_1_43	39778	Veillonella_dispar	1697794	Clostridia_bacterium_UC5.1-1D1	1642949	Sphingomonas_sp._Ag1
1169322	Citrobacter_sp._KTE151	457402	Eubacterium_sp._3_1_31	33032	Anaerococcus_lactolyticus	43769	Corynebacterium_propinquum	592978	Ruminococcus_faecis	1736265	Methylobacterium_sp._Leaf125
300	Pseudomonas_mendocina	1078089	Bacteroides_sp._HPS0048	712888	Actinobaculum_sp._oral_taxon_183	1203571	Propionibacterium_sp._HGH0353	1581134	Corynebacterium_sp._HMSC08A12	1739268	Streptococcus_sp._HMSC073F11
404937	Anoxybacillus_thermarum	936563	Fusobacterium_sp._CM22	1287264	Mesorhizobium_sp._LNJC380A00	39488	[Eubacterium]_hallii	46228	Ruminococcus_lactaris	1827278	Aliterella_atlantica
1449048	Mycobacterium_sp._UNC280MFTsu5.1	28117	Alistipes_putredinis	1141883	Massilia_putida	457412	Ruminococcus_sp._5_1_39BFAA	301302	Roseburia_faecis	160386	Corynebacterium_casei
68892	Streptococcus_infantis	33889	Brevibacterium_casei	28212	Sphingomonas_adhaesiva	821	Bacteroides_vulgatus	106649	Acinetobacter_guillouiae	588932	Brevundimonas_naejangsanensis
548	Klebsiella_aerogenes	33039	[Ruminococcus]_torques	1112214	Sphingomonas_sp._PAMC_26605	1686378	Citrobacter_sp._MGH103	457402	Eubacterium_sp._3_1_31	134605	Fusobacterium_equinum
622695	Planococcus_salinarum	1739435	Fusobacterium_sp._HMSC065F01	307643	Exiguobacterium_profundum	230310	Curvibacter_gracilis	1229488	beta_proteobacterium_FWI2	1835254	Polynucleobacter_duraquae
1235457	Ralstonia_sp._AU12-08	817	Bacteroides_fragilis	1739385	Staphylococcus_sp._HMSC057A08	59803	Sphingomonas_echinoides	1680160	Bradyrhizobium_sp._NAS96.2	33889	Brevibacterium_casei
729	Haemophilus_parainfluenzae	1329795	Clostridiaceae_bacterium_MS3	1661051	Pseudomonas_sp._NBRC_111136	38288	Corynebacterium_genitalium	1608898	Haemophilus_sp._HMSC71H05	39650	Cellvibrio_mixtus
1579	Lactobacillus_acidophilus	487174	Barnesiella_intestinihominis	1736350	Sphingomonas_sp._Leaf357	225991	Comamonas_aquatica	585543	Bacteroides_sp._D20	1461766	Pseudoalteromonas_sp._SCSIO_11900
216142	Pseudomonas_rhizosphaerae	39488	[Eubacterium]_hallii	392409	Sphingomonas_jaspsi	46506	Bacteroides_stercoris	1720300	Ruminococcus_sp._AT10	1339242	Delftia_sp._ZNC0008
1903186	Brachybacterium_sp._P6-10-X1	1504823	bacterium_LF-3	1574409	Mesorhizobium_sp._F7	1739387	Actinomyces_sp._HMSC075C01	237610	Pseudomonas_psychrotolerans	1707785	Massilia_sp._WG5
1169321	Escherichia_sp._KTE114	291644	Bacteroides_salyersiae	1736408	Nocardioides_sp._Soil774	106588	Pseudoflavonifractor_capillosus	134375	Achromobacter_sp.	1635005	Rheinheimera_sp._KL1
1451265	Citrobacter_sp._JT3	310297	Bacteroides_plebeius	1484116	Hymenobacter_sp._PAMC_26554	1074049	Candidatus_Burkholderia_crenata	1042156	Clostridium_sp._SY8519	470	Acinetobacter_baumannii
40216	Acinetobacter_radioresistens	457393	Bacteroides_sp._4_1_36	1446467	Hymenobacter_swuensis	563996	Sphingomonas_hankookensis	1287292	Mesorhizobium_sp._LSHC420B00	151755	Xenophilus_azovorans
936577	Streptococcus_sp._AS14	33033	Parvimonas_micra	1549812	Massilia_sp._BSC265	1715161	Rothia_sp._HMSC061D12	1263547	Oscillibacter_ruminantium	137732	Granulicatella_elegans
69710	Treponema_vincentii	823	Parabacteroides_distasonis	1768778	Sphingomonas_sp._CCH9-F2	28118	Odoribacter_splanchnicus	658082	Lachnospiraceae_bacterium_2_1_58FAA	1358	Lactococcus_lactis
29448	Bradyrhizobium_elkanii	469590	Bacteroides_sp._2_2_4	459515	Nakamurella_lactea	1406431	Massilia_sp._WF1	1653435	Clostridium_sp._BR31	1449059	Mycobacterium_sp._UNC410CL29Cvi84
53463	Paracoccus_solventivorans	1697793	Clostridia_bacterium_UC5.1-1E11	1686400	Enterobacter_sp._BIDMC109	1078480	Haemophilus_sputorum	1485002	Acinetobacter_sp._ETR1	985010	Pseudomonas_sp._TJI-51
303	Pseudomonas_putida	457392	Bacteroides_sp._3_2_5	571254	Ochrobactrum_rhizosphaerae	1715142	Staphylococcus_sp._HMSC077D08	1739515	Propionibacterium_sp._HMSC062D05	1144307	Sphingobium_sp._AP49
415229	Pseudoxanthomonas_spadix	341694	Peptostreptococcus_stomatis	1038928	Streptomyces_xinghaiensis	1232427	Corynebacterium_ihumii	53419	Treponema_socranskii	1739337	Kocuria_sp._HMSC066H03
882856	Pseudonocardia_sp._P2	457394	Bacteroides_sp._4_3_47FAA	1430331	Geobacillus_icigianus	754331	Escherichia_sp._TW09308	39956	Methylobacterium_mesophilicum	1549812	Massilia_sp._BSC265
1739385	Staphylococcus_sp._HMSC057A08	74426	Collinsella_aerofaciens	147802	Lactobacillus_iners	40215	Acinetobacter_junii	1329795	Clostridiaceae_bacterium_MS3	71999	Kocuria_palustris
582	Morganella_morganii	1768804	Comamonadaceae_bacterium_CCH4-C5	80866	Delftia_acidovorans	1499973	Escherichia_marmotae	729	Haemophilus_parainfluenzae	70584	Aquabacterium_parvum
1284392	Pseudomonas_sp._FH1	585544	Bacteroides_sp._D22	1380362	Ralstonia_sp._UNC404CL21Col	1069530	Candidatus_Paraburkholderia_schumannianae	121428	Sphingobium_xenophagum	712118	Actinomyces_sp._oral_taxon_172
509635	Pedobacter_sp._V48	1852365	Fusobacterium_massiliense	1955422	Massilia_sp._KIM	410072	Coprococcus_comes	1603291	Alicycliphilus_sp._B1	1898961	Kluyvera_intestini
1581073	Micrococcus_sp._HMSC31B01	109328	Leptotrichia_trevisanii	915099	Pseudomonas_canadensis	936548	Actinomyces_sp._ICM47	1736464	Pelomonas_sp._Root1444	470565	Prevotella_histicola
1449966	Enterobacter_sp._T1-1	674529	Bacteroides_faecis	1686378	Citrobacter_sp._MGH103	46125	Abiotrophia_defectiva	1735676	Sphingomonas_sp._Leaf10	1581134	Corynebacterium_sp._HMSC08A12
187400	Paracoccus_zeaxanthinifaciens	358743	[Clostridium]_citroniae	529	Ochrobactrum_anthropi	134537	Paraburkholderia_fungorum	1096546	Methylobacterium_sp._GXF4	739	Aggregatibacter_segnis
469553	Delftia_sp._JD2	742722	Collinsella_sp._4_8_47FAA	1842727	Rhodoferax_sp._DCY110	1650661	Clostridium_phoceensis	1287264	Mesorhizobium_sp._LNJC380A00	1907941	Alkanindiges_sp._H1
453246	Sphingobium_sp._TCM1	469593	Bacteroides_sp._3_1_40A	1125977	Pseudomonas_sp._PAMC_25886	1650663	Fournierella_massiliensis	29391	Gemella_morbillorum	1768778	Sphingomonas_sp._CCH9-F2
1686378	Citrobacter_sp._MGH103	357276	Bacteroides_dorei	1560345	Sphingomonas_panacis	1203563	Corynebacterium_sp._KPL1856	1429916	Afipia_sp._P52-10	754331	Escherichia_sp._TW09308
1161412	Prevotella_sp._ICM33	820	Bacteroides_uniformis	648885	Methylobacterium_sp._MB200	1771311	Pseudomonas_sp._ATCC_PTA-122608	413882	[Polyangium]_brachysporum	1656	Actinomyces_viscosus
1581082	Stenotrophomonas_sp._HMSC10F07	1739543	Fusobacterium_sp._HMSC064B11	1196034	Klebsiella_sp._10982	1179670	Micrococcus_sp._KBS0714	457389	Bacteroides_sp._3_1_13	1545443	Belnapia_sp._F-4-1
104605	Sphingomonas_sp._Ant20	237576	Oribacterium_sinus	404937	Anoxybacillus_thermarum	1287326	Mesorhizobium_sp._LSJC269B00	1450439	Bacteroides_sp._UW	1919277	Anoxybacillus_sp._103
353	Azotobacter_chroococcum	59803	Sphingomonas_echinoides	754331	Escherichia_sp._TW09308	1290	Staphylococcus_hominis	469609	Streptococcus_sp._2_1_36FAA	469610	Burkholderiales_bacterium_1_1_47
1739268	Streptococcus_sp._HMSC073F11	1451265	Citrobacter_sp._JT3	204773	Herminiimonas_arsenicoxydans	1739515	Propionibacterium_sp._HMSC062D05	28118	Odoribacter_splanchnicus	53367	Asanoa_ferruginea
1175452	Peptoniphilus_rhinitidis	469610	Burkholderiales_bacterium_1_1_47	391601	Stenotrophomonas_sp._SKA14	1619951	Burkholderiaceae_bacterium_26	270351	Methylobacterium_aquaticum	1661037	Pseudomonas_sp._NBRC_111122
1879050	Acinetobacter_sp._WCHA60	712991	Lachnospiraceae_bacterium_oral_taxon_500	339	Xanthomonas_campestris	307643	Exiguobacterium_profundum	754331	Escherichia_sp._TW09308	1112214	Sphingomonas_sp._PAMC_26605
386056	Paraburkholderia_ferrariae	1564113	Sphingomonas_sp._Ant_H11	1240676	Pseudomonas_sp._PAMC_26793	1144311	Brevibacillus_sp._CF112	1739387	Actinomyces_sp._HMSC075C01	1522368	Modestobacter_caceresii
501496	Porphyromonas_bennonis	310298	Bacteroides_coprocola	1655	Actinomyces_naeslundii	1871035	Negativibacillus_massiliensis	28037	Streptococcus_mitis	1768768	Caulobacter_sp._CCH9-E1
81569	Ruegeria_atlantica	40214	Acinetobacter_johnsonii	1468410	Delftia_sp._RIT313	351091	Oscillibacter_valericigenes	1805476	Blautia_sp._Marseille-P2398	1163671	Clostridium_sp._12(A)
1391911	Micrococcus_aloeverae	46503	Parabacteroides_merdae	1287094	Mesorhizobium_sp._L103C565B0	1661037	Pseudomonas_sp._NBRC_111122	457393	Bacteroides_sp._4_1_36	33043	Coprococcus_eutactus
1095727	Streptococcus_sp._SK643	457395	Bacteroides_sp._9_1_42FAA	1526743	Pantoea_sp._NGS-ED-1003	1739316	Propionibacterium_sp._HMSC069G10	1287100	Mesorhizobium_sp._L2C054A000	501571	Butyricicoccus_pullicaecorum
1279031	Agrobacterium_sp._33MFTa1.1	470	Acinetobacter_baumannii	1076522	Asinibacterium_sp._OR43	1813946	Acidovorax_sp._GW101-3H11	411486	Clostridium_sp._M62/1	1141883	Massilia_putida
1526743	Pantoea_sp._NGS-ED-1003	658662	Parabacteroides_sp._D26	1287325	Mesorhizobium_sp._LSJC268A00	496058	Spirosoma_panaciterrae	1276756	Acidovorax_sp._JHL-9	1398	Bacillus_coagulans
256701	Glutamicibacter_arilaitensis	328813	Alistipes_onderdonkii	1415630	Pseudomonas_sp._TKP	43997	Catonella_morbi	1812935	Enterobacter_cloacae_complex_'Hoffmann_cluster_IV'	1144327	Pseudomonas_sp._GM25
665939	Campylobacter_sp._10_1_50	53419	Treponema_socranskii	477641	Modestobacter_marinus	71999	Kocuria_palustris	39650	Cellvibrio_mixtus	563031	Prevotella_sp._C561
202951	Acinetobacter_bouvetii	69710	Treponema_vincentii	376815	Variovorax_soli	1144306	Rhizobium_sp._AP16	144185	Leifsonia_aquatica	936562	Fusobacterium_sp._CM21
754330	Escherichia_sp._TW09276	360807	Roseburia_inulinivorans	1566387	Mesorhizobium_sp._UASWS1009	1318	Streptococcus_parasanguinis	1112214	Sphingomonas_sp._PAMC_26605	28131	Prevotella_intermedia
1643429	Candidatus_Kryptobacter_tengchongensis	1450439	Bacteroides_sp._UW	706438	Actinomyces_sp._oral_taxon_171	39486	Dorea_formicigenerans	38288	Corynebacterium_genitalium	1747	Cutibacterium_acnes
1581134	Corynebacterium_sp._HMSC08A12	1528099	Lawsonella_clevelandensis	316	Pseudomonas_stutzeri	1660	Actinomyces_odontolyticus	39490	Eubacterium_ramulus	427683	Methylobacterium_platani
106648	Acinetobacter_bereziniae	204	Campylobacter_showae	1701910	Agrobacterium_sp._SUL3	713030	Selenomonas_sp._oral_taxon_136	473781	Sphingomonas_sp._LH128	1245	Leuconostoc_mesenteroides
936048	Propionibacterium_sp._434-HC2	1032505	Fusobacterium_sp._OBRC1	1739387	Actinomyces_sp._HMSC075C01	1144674	Acinetobacter_sp._CIP_A162	56193	Sphingobium_chungbukense	1834155	Kocuria_sp._ICS0012
257758	Streptococcus_pseudopneumoniae	80878	Acidovorax_temperans	2702	Gardnerella_vaginalis	1904462	Stenotrophomonas_sp._BIIR7	1207055	Sphingobium_sp._C100	1715180	Streptococcus_sp._HMSC077D04
1661046	Pseudomonas_sp._NBRC_111131	851	Fusobacterium_nucleatum	614	Serratia_liquefaciens	376733	Paracoccus_halophilus	288000	Bradyrhizobium_sp._BTAi1	1545044	Paracoccus_sanguinis
739	Aggregatibacter_segnis	1539298	Treponema_sp._OMZ_838	397260	Sphingomonas_sanxanigenens	850	Fusobacterium_mortiferum	1697793	Clostridia_bacterium_UC5.1-1E11	1921145	Rhizobium_sp._P44RR-XXIV
651143	Fibrella_aestuarina	291645	Bacteroides_nordii	1505605	Hymenobacter_sp._IS2118	665939	Campylobacter_sp._10_1_50	82541	Cupriavidus_gilardii	1879050	Acinetobacter_sp._WCHA60
179636	Alicycliphilus_denitrificans	457388	Parabacteroides_sp._2_1_7	1720315	Eggerthellaceae_bacterium_AT8	999425	Streptococcus_sp._F0442	1915389	Stenotrophomonas_sp._KAs_5-3	1636152	Planctomyces_sp._SH-PL62
40324	Stenotrophomonas_maltophilia	301302	Roseburia_faecis	1843236	Sphingomonas_sp._W16RD	1689271	Cellulomonas_sp._SN7	1852370	Prevotellamassilia_timonensis	203	Campylobacter_rectus
1660	Actinomyces_odontolyticus	626940	Phascolarctobacterium_succinatutens	712119	Actinomyces_sp._oral_taxon_175	203192	Pseudomonas_chloritidismutans	40519	Ruminococcus_callidus	384677	Ornithinimicrobium_pekingense
164546	Cupriavidus_taiwanensis	1566387	Mesorhizobium_sp._UASWS1009	1737624	Geobacillus_sp._Sah69	1203556	Actinomyces_sp._HPA0247	1261635	Roseburia_sp._831b	1260	Finegoldia_magna
237610	Pseudomonas_psychrotolerans	1227267	Leptotrichia_sp._oral_taxon_879	307486	Tepidimonas_taiwanensis	1279031	Agrobacterium_sp._33MFTa1.1	658086	Lachnospiraceae_bacterium_3_1_57FAA_CT1	1871035	Negativibacillus_massiliensis
1739272	Propionibacterium_sp._HMSC068C01	46506	Bacteroides_stercoris	135517	Geobacillus_vulcani	1136105	Tolypothrix_campylonemoides	1642949	Sphingomonas_sp._Ag1	300	Pseudomonas_mendocina
135517	Geobacillus_vulcani	1642949	Sphingomonas_sp._Ag1	1144317	Acidovorax_sp._CF316	592978	Ruminococcus_faecis	166486	Roseburia_intestinalis	53419	Treponema_socranskii
1729726	Pseudomonas_sp._TTU2014-105ASC	52022	Meiothermus_silvanus	81569	Ruegeria_atlantica	1490484	Mycobacterium_sp._ST-F2	33043	Coprococcus_eutactus	1581133	Actinomyces_sp._HMSC08A09
648	Aeromonas_caviae	754331	Escherichia_sp._TW09308	249	Terrimonas_ferruginea	28446	[Clostridium]_propionicum	397260	Sphingomonas_sanxanigenens	290052	Acetivibrio_ethanolgignens
65048	Mitsuaria_chitosanitabida	34062	Moraxella_osloensis	1400860	Candidatus_Contendobacter_odensis	134605	Fusobacterium_equinum	1090573	Sphingobium_czechense	152682	Sphingomonas_melonis
1105030	Actinomyces_sp._ICM58	28133	Prevotella_nigrescens	56946	Afipia_broomeae	1768778	Sphingomonas_sp._CCH9-F2	68259	Streptomyces_purpurogeneiscleroticus	154046	Hungatella_hathewayi
69966	Macrococcus_caseolyticus	469591	Parabacteroides_sp._20_3	397278	Marmoricola_aequoreus	461393	Actinomyces_massiliensis	1451265	Citrobacter_sp._JT3	29466	Veillonella_parvula
1849491	Staphylococcaceae_bacterium_S31	860	Fusobacterium_periodonticum	1735693	Sphingobium_sp._Leaf26	1843236	Sphingomonas_sp._W16RD	1287226	Mesorhizobium_sp._LNHC209A00	1380362	Ralstonia_sp._UNC404CL21Col
1581076	Streptococcus_sp._HMSC10A01	712359	Leptotrichia_sp._oral_taxon_215	1470591	Sphingomonas_sp._RIT328	1507807	Acinetobacter_idrijaensis	1768757	Sphingomonas_sp._CCH10-B3	1673725	Peptoniphilus_sp._EL1
28130	Prevotella_disiens	1736239	Pseudomonas_sp._Leaf83	1499681	Collinsella_sp._MS5	1203635	Propionibacterium_sp._KPL2009	1206085	Jatrophihabitans_endophyticus	1329831	Enterobacter_sp._MGH_33
1287296	Mesorhizobium_sp._LSHC424B00	1535	[Clostridium]_leptum	1310790	Acinetobacter_sp._1179249	257758	Streptococcus_pseudopneumoniae	1203577	Propionibacterium_sp._KPL1854	202954	Acinetobacter_tandoii
1581131	Actinomyces_sp._HMSC08A01	29321	Turicella_otitidis	1686396	Enterobacter_sp._BIDMC93	147645	Paracoccus_yeei	47878	Pseudomonas_azotoformans	1564113	Sphingomonas_sp._Ant_H11
985010	Pseudomonas_sp._TJI-51	1144327	Pseudomonas_sp._GM25	386414	Prevotella_timonensis	1592790	Sphingobium_phenoxybenzoativorans	1105029	Actinomyces_sp._ICM39	562	Escherichia_coli
40520	Blautia_obeum	1884366	Sphingobium_sp._YR657	37923	Kocuria_kristinae	1261635	Roseburia_sp._831b	742722	Collinsella_sp._4_8_47FAA	558537	Delftia_lacustris
214851	Subdoligranulum_variabile	754307	Escherichia_sp._B1147	1287296	Mesorhizobium_sp._LSHC424B00	938293	Anaerococcus_provenciensis	469592	Bacteroides_sp._3_1_19	106588	Pseudoflavonifractor_capillosus
29380	Staphylococcus_caprae	1852388	Leptotrichia_sp._Marseille-P3007	546364	Amycolatopsis_australiensis	105219	Ralstonia_mannitolilytica	33038	[Ruminococcus]_gnavus	1296536	Enterobacter_xiangfangensis
754336	Escherichia_sp._TW14182	1574624	[Propionibacterium]_namnetense	1310601	Acinetobacter_sp._479375	860	Fusobacterium_periodonticum	1287334	Mesorhizobium_sp._LSJC277A00	418223	Methylobacterium_phyllosphaerae
1078471	Serinicoccus_profundi	58231	Treponema_medium	421054	Arthrobacter_sp._D4	40545	Sutterella_wadsworthensis	1715180	Streptococcus_sp._HMSC077D04	1305732	Microbacterium_sp._KROCY2
745310	Sphingomonas_sp._MM-1	1852381	Duodenibacillus_massiliensis	1585697	Agrobacterium_arsenijevicii	1310601	Acinetobacter_sp._479375	1813946	Acidovorax_sp._GW101-3H11	1628191	Brevundimonas_sp._KM4
488447	Burkholderia_contaminans	1096546	Methylobacterium_sp._GXF4	1287289	Mesorhizobium_sp._LSHC416B00	1287307	Mesorhizobium_sp._LSHC440A00	360807	Roseburia_inulinivorans	1715142	Staphylococcus_sp._HMSC077D08
78327	Pseudomonas_mosselii	1661032	Pseudomonas_sp._NBRC_111117	1603291	Alicycliphilus_sp._B1	301302	Roseburia_faecis	84595	Gordonia_polyisoprenivorans	1406431	Massilia_sp._WF1
204525	Roseomonas_cervicalis	1101373	Tepidimonas_fonticaldi	1670619	Nitratireductor_sp._ZZ-1	405559	Paracoccus_saliphilus	457394	Bacteroides_sp._4_3_47FAA	1768781	Sphingobium_sp._CCH11-B1
630921	Bradyrhizobium_embrapense	1203573	Propionibacterium_sp._KPL1844	1584	Lactobacillus_delbrueckii	1203559	Corynebacterium_sp._KPL1818	1203571	Propionibacterium_sp._HGH0353	33033	Parvimonas_micra
180282	Delftia_tsuruhatensis	51160	Treponema_maltophilum	1353277	Rhizobium_freirei	40519	Ruminococcus_callidus	550743	Pseudomonas_sp._W15Feb9B	59803	Sphingomonas_echinoides
249	Terrimonas_ferruginea	861	Fusobacterium_ulcerans	1816686	Halomonas_sp._Marseille-P2426	249	Terrimonas_ferruginea	1592790	Sphingobium_phenoxybenzoativorans	1105030	Actinomyces_sp._ICM58
160791	Sphingomonas_wittichii	237258	Cloacibacterium_normanense	1739493	Staphylococcus_sp._HMSC062B11	1415630	Pseudomonas_sp._TKP	80879	Curvibacter_delicatus	39488	[Eubacterium]_hallii
1356852	Hymenobacter_sp._APR13	457391	Bacteroides_sp._3_1_33FAA	41276	Brevundimonas_vesicularis	1287264	Mesorhizobium_sp._LNJC380A00	1538295	Aquabacterium_sp._NJ1	1353941	Acinetobacter_harbinensis
1596	Lactobacillus_gasseri	1380389	Sphingomonas_sp._URHD0057	101564	Pseudomonas_alcaliphila	50715	Acidisphaera_rubrifaciens	665939	Campylobacter_sp._10_1_50	1686400	Enterobacter_sp._BIDMC109
1479019	Methylobacterium_sp._C1	1415630	Pseudomonas_sp._TKP	1628191	Brevundimonas_sp._KM4	108980	Acinetobacter_ursingii	671230	Parvimonas_sp._oral_taxon_110	101564	Pseudomonas_alcaliphila
1699078	Geobacillus_sp._PA-3	908612	Alistipes_sp._HGB5	1720193	Corynebacterium_sp._MC3	548	Klebsiella_aerogenes	821	Bacteroides_vulgatus	445576	Pseudonocardia_sp._AL041005-10
38301	Corynebacterium_minutissimum	1144317	Acidovorax_sp._CF316	1287226	Mesorhizobium_sp._LNHC209A00	1175452	Peptoniphilus_rhinitidis	1461752	Sphingobium_sp._Ant17	1076522	Asinibacterium_sp._OR43
1736487	Noviherbaspirillum_sp._Root189	1381123	Aliihoeflea_sp._2WW	343013	Acidovorax_caeni	38305	Corynebacterium_vitaeruminis	1690268	Acidovorax_sp._SD340	38288	Corynebacterium_genitalium
754307	Escherichia_sp._B1147	1676617	Ralstonia_sp._MD27	1175452	Peptoniphilus_rhinitidis	1690268	Acidovorax_sp._SD340	651143	Fibrella_aestuarina	2718	Cardiobacterium_hominis
1472720	Staphylococcus_sp._TE8	152682	Sphingomonas_melonis	407152	Ochrobactrum_cytisi	38284	Corynebacterium_accolens	1332080	Sphingobium_baderi	1697793	Clostridia_bacterium_UC5.1-1E11
33964	Leuconostoc_citreum	1240676	Pseudomonas_sp._PAMC_26793	33940	Geobacillus_thermodenitrificans	405212	Alicyclobacillus_acidocaldarius	1336207	Pseudomonas_sp._P818	1861	Geodermatophilus_obscurus
726	Haemophilus_haemolyticus	1499682	Alistipes_sp._AL-1	1329831	Enterobacter_sp._MGH_33	1451265	Citrobacter_sp._JT3	71999	Kocuria_palustris	76122	Alloprevotella_tannerae
658457	Pseudomonas_composti	28131	Prevotella_intermedia	1736215	Sphingomonas_sp._Leaf33	457390	Bacteroides_sp._3_1_23	410072	Coprococcus_comes	540060	Limnohabitans_planktonicus
1144662	Acinetobacter_sp._CIP_101966	469592	Bacteroides_sp._3_1_19	1329827	Enterobacter_sp._MGH_23	1287243	Mesorhizobium_sp._LNHC232B00	160404	[Clostridium]_lactatifermentans	51160	Treponema_maltophilum
43669	Brachybacterium_faecium	78587	Asticcacaulis_excentricus	121428	Sphingobium_xenophagum	1692501	Methylobacterium_sp._ARG-1	1539298	Treponema_sp._OMZ_838	202951	Acinetobacter_bouvetii
28090	Acinetobacter_lwoffii	86182	Curvibacter_lanceolatus	1356852	Hymenobacter_sp._APR13	1736239	Pseudomonas_sp._Leaf83	50340	Pseudomonas_fuscovaginae	850	Fusobacterium_mortiferum
137732	Granulicatella_elegans	329	Ralstonia_pickettii	999425	Streptococcus_sp._F0442	1643429	Candidatus_Kryptobacter_tengchongensis	1768778	Sphingomonas_sp._CCH9-F2	225991	Comamonas_aquatica
407152	Ochrobactrum_cytisi	665939	Campylobacter_sp._10_1_50	94132	Ramlibacter_tataouinensis	223967	Methylobacterium_populi	1827469	Brevundimonas_sp._GW460-12-10-14-LB2	1538295	Aquabacterium_sp._NJ1
1468410	Delftia_sp._RIT313	358220	Acidovorax_sp._KKS102	1608898	Haemophilus_sp._HMSC71H05	754327	Escherichia_sp._TW09231	1715092	Streptococcus_sp._HMSC070B10	1449057	Methylobacterium_sp._UNCCL110
457394	Bacteroides_sp._4_3_47FAA	1739279	Fusobacterium_sp._HMSC064B12	1715161	Rothia_sp._HMSC061D12	1745712	Anaerococcus_sp._Marseille-P2143	52765	Caldicellulosiruptor_kristjanssonii	1650663	Fournierella_massiliensis
202954	Acinetobacter_tandoii	712357	Leptotrichia_sp._oral_taxon_212	47878	Pseudomonas_azotoformans	1411621	Hymenobacter_sedentarius	137732	Granulicatella_elegans	134375	Achromobacter_sp.
45972	Staphylococcus_pasteuri	1813946	Acidovorax_sp._GW101-3H11	105420	Streptacidiphilus_neutrinimicus	1449966	Enterobacter_sp._T1-1	1379270	Gemmatimonas_phototrophica	1209355	Acinetobacter_sp._MDS7A
1650661	Clostridium_phoceensis	754330	Escherichia_sp._TW09276	469553	Delftia_sp._JD2	106648	Acinetobacter_bereziniae	1736363	Bradyrhizobium_sp._Leaf396	1768770	Caulobacter_sp._CCH5-E12
1843368	Sphingobium_sp._RAC03	230310	Curvibacter_gracilis	161879	Corynebacterium_kroppenstedtii	38301	Corynebacterium_minutissimum	33039	[Ruminococcus]_torques	849	Fusobacterium_gonidiaformans
1218247	Ralstonia_sp._NT80	28125	Prevotella_bivia	1678028	Massilia_sp._NR_4-1	712357	Leptotrichia_sp._oral_taxon_212	648885	Methylobacterium_sp._MB200	1736363	Bradyrhizobium_sp._Leaf396
754331	Escherichia_sp._TW09308	1771311	Pseudomonas_sp._ATCC_PTA-122608	1572751	Porphyrobacter_mercurialis	1898680	Shigella_sp._FC2175	1955701	Spirosoma_sp._209	1002339	Psychrobacter_sp._1501(2011)
1523430	Rhodopseudomonas_sp._AAP120	827	Campylobacter_ureolyticus	1078480	Haemophilus_sputorum	1641707	Stenotrophomonas_sp._TD3	1203635	Propionibacterium_sp._KPL2009	1429916	Afipia_sp._P52-10
1569209	Paracoccus_sp._PAMC_22219	1835254	Polynucleobacter_duraquae	1035308	Dehalobacter_sp._FTH1	1144327	Pseudomonas_sp._GM25	114	Gemmata_obscuriglobus	1599	Lactobacillus_sakei
37923	Kocuria_kristinae	40215	Acinetobacter_junii	33034	Anaerococcus_prevotii	44749	Sporobacter_termitidis	1686378	Citrobacter_sp._MGH103	44749	Sporobacter_termitidis
1739529	Porphyromonas_sp._HMSC077F02	1768803	Comamonadaceae_bacterium_CCH12-A10	1203631	Propionibacterium_sp._KPL2003	134375	Achromobacter_sp.	1101373	Tepidimonas_fonticaldi	393310	Skermanella_aerolata
82135	Atopobium_vaginae	712288	Fusobacterium_sp._oral_taxon_370	1739431	Rothia_sp._HMSC061E04	33917	Microbacterium_barkeri	1499681	Collinsella_sp._MS5	1203631	Propionibacterium_sp._KPL2003
1736522	Massilia_sp._Root351	1538295	Aquabacterium_sp._NJ1	1707785	Massilia_sp._WG5	1739337	Kocuria_sp._HMSC066H03	1697787	Clostridia_bacterium_UC5.1-1D10	1566387	Mesorhizobium_sp._UASWS1009
1245	Leuconostoc_mesenteroides	157688	Leptotrichia_hofstadii	1870984	Anaerococcus_mediterraneensis	1735693	Sphingobium_sp._Leaf26	1472716	Burkholderia_sp._K24	544580	Actinomyces_oris
1663558	Stenotrophomonas_sp._MB339	1736375	Aureimonas_sp._Leaf427	1827278	Aliterella_atlantica	1736309	Sphingomonas_sp._Leaf257	453247	Sphingomonas_sp._TDK1	1095727	Streptococcus_sp._SK643
473781	Sphingomonas_sp._LH128	1282	Staphylococcus_epidermidis	1892895	Shigella_sp._FC1544	1778	Mycobacterium_gordonae	1353277	Rhizobium_freirei	509635	Pedobacter_sp._V48
1235797	Oscillibacter_sp._1-3	1813821	Shigella_sp._PAMC_28760	1827145	Delftia_sp._GW456-R20	1739413	Alloscardovia_sp._HMSC034E08	101564	Pseudomonas_alcaliphila	291644	Bacteroides_salyersiae
35841	Bacillus_thermoamylovorans	29405	Microlunatus_phosphovorus	1735680	Pseudomonas_sp._Leaf15	243924	Pseudomonas_lutea	1768786	Sphingomonas_sp._CCH5-D11	1217052	Ralstonia_sp._A12
712288	Fusobacterium_sp._oral_taxon_370	33011	Cutibacterium_granulosum	1661037	Pseudomonas_sp._NBRC_111122	1572665	Enterobacter_sp._940_PEND	1955422	Massilia_sp._KIM	1768795	Acidovorax_sp._CCH12-A4
363952	Comamonas_thiooxydans	1777	Mycobacterium_gastri	550743	Pseudomonas_sp._W15Feb9B	1805476	Blautia_sp._Marseille-P2398	1287325	Mesorhizobium_sp._LSJC268A00	1736272	Massilia_sp._Leaf139
218158	Arthrobacter_sp._I3	239935	Akkermansia_muciniphila	46125	Abiotrophia_defectiva	739	Aggregatibacter_segnis	29379	Staphylococcus_auricularis	1120623	Achromobacter_sp._LC458
1736351	Flavobacterium_sp._Leaf359	1090573	Sphingobium_czechense	1279031	Agrobacterium_sp._33MFTa1.1	85698	Achromobacter_xylosoxidans	47920	Acidovorax_delafieldii	1387353	Paludisphaera_borealis
1287264	Mesorhizobium_sp._LNJC380A00	134537	Paraburkholderia_fungorum	1287100	Mesorhizobium_sp._L2C054A000	1203577	Propionibacterium_sp._KPL1854	1449061	Ochrobactrum_sp._UNC390CL2Tsu3S39	1697794	Clostridia_bacterium_UC5.1-1D1
712888	Actinobaculum_sp._oral_taxon_183	1768786	Sphingomonas_sp._CCH5-D11	1144306	Rhizobium_sp._AP16	1287296	Mesorhizobium_sp._LSHC424B00	1030157	Sphingomonas_sp._KC8	1686388	Enterobacter_sp._BWH64
225453	Yaniella_halotolerans	1795629	Acinetobacter_sp._BMW17	1736265	Methylobacterium_sp._Leaf125	70584	Aquabacterium_parvum	1292023	Leucobacter_sp._UCD-THU	358220	Acidovorax_sp._KKS102
1144669	Acinetobacter_sp._CIP_102637	1770210	Micrococcus_sp._CH7	43769	Corynebacterium_propinquum	1414719	Corynebacterium_jeddahense	50715	Acidisphaera_rubrifaciens	1235797	Oscillibacter_sp._1-3
1768783	Sphingomonas_sp._CCH19-C6	225324	Enhydrobacter_aerosaccus	1144665	Acinetobacter_sp._CIP_102136	1768753	Bradyrhizobium_sp._CCH5-F6	457395	Bacteroides_sp._9_1_42FAA	1736502	Ensifer_sp._Root258
1870984	Anaerococcus_mediterraneensis	469553	Delftia_sp._JD2	1422	Geobacillus_stearothermophilus	74426	Collinsella_aerofaciens	1318	Streptococcus_parasanguinis	1737424	Blautia_massiliensis
1817963	Roseomonas_sp._M3	1461766	Pseudoalteromonas_sp._SCSIO_11900	1090471	Candidatus_Burkholderia_humilis	712633	Streptococcus_sp._oral_taxon_431	1078089	Bacteroides_sp._HPS0048	860	Fusobacterium_periodonticum
1507807	Acinetobacter_idrijaensis	1686378	Citrobacter_sp._MGH103	1686401	Enterobacter_sp._BIDMC110	1566387	Mesorhizobium_sp._UASWS1009	1144306	Rhizobium_sp._AP16	936048	Propionibacterium_sp._434-HC2
160386	Corynebacterium_casei	1468410	Delftia_sp._RIT313	1739345	Propionibacterium_sp._HMSC065F07	754336	Escherichia_sp._TW14182	78587	Asticcacaulis_excentricus	50715	Acidisphaera_rubrifaciens
512030	Acidovorax_sp._NO-1	134375	Achromobacter_sp.	40215	Acinetobacter_junii	712117	Actinomyces_sp._oral_taxon_170	1768803	Comamonadaceae_bacterium_CCH12-A10	1646498	Acinetobacter_sp._TTH0-4
1628191	Brevundimonas_sp._KM4	203	Campylobacter_rectus	1736590	Acidovorax_sp._Root70	457389	Bacteroides_sp._3_1_13	726	Haemophilus_haemolyticus	1217710	Acinetobacter_sp._NIPH_899
1217052	Ralstonia_sp._A12	927677	Synechocystis_sp._PCC_7509	363952	Comamonas_thiooxydans	1502	Clostridium_perfringens	1449057	Methylobacterium_sp._UNCCL110	1443941	Acinetobacter_gandensis
1622	Lactobacillus_murinus	28037	Streptococcus_mitis	908612	Alistipes_sp._HGB5	1852361	Actinomyces_sp._Marseille-P2825	1581076	Streptococcus_sp._HMSC10A01	51665	Aerococcus_urinaeequi
105420	Streptacidiphilus_neutrinimicus	1470358	Candidatus_Blastococcus_massiliensis	1768805	Erythrobacteraceae_bacterium_CCH12-C2	321318	Dietzia_cinnamea	1150298	Fusicatenibacter_saccharivorans	45670	Salinicoccus_roseus
52766	Caldicellulosiruptor_lactoaceticus	172042	Rothia_aeria	38289	Corynebacterium_jeikeium	1537702	Delftia_sp._670	999425	Streptococcus_sp._F0442	1892897	Shigella_sp._FC569
1522072	Sphingobium_sp._ba1	40542	Leptotrichia_buccalis	1921145	Rhizobium_sp._P44RR-XXIV	1701910	Agrobacterium_sp._SUL3	363832	Solirubrobacter_soli	1297617	Intestinimonas_butyriciproducens
1715107	Streptococcus_sp._HMSC063B03	1335760	Sphingobium_sp._YL23	1739337	Kocuria_sp._HMSC066H03	1842533	Acidovorax_sp._RAC01	151755	Xenophilus_azovorans	501496	Porphyromonas_bennonis
1739279	Fusobacterium_sp._HMSC064B12	732	Aggregatibacter_aphrophilus	1296536	Enterobacter_xiangfangensis	1218247	Ralstonia_sp._NT80	1415630	Pseudomonas_sp._TKP	1870984	Anaerococcus_mediterraneensis
103817	Janibacter_terrae	134605	Fusobacterium_equinum	33905	Bifidobacterium_thermophilum	1739295	Corynebacterium_sp._HMSC034A01	173480	Gemmatimonas_aurantiaca	78327	Pseudomonas_mosselii
1411621	Hymenobacter_sedentarius	859	Fusobacterium_necrophorum	1209355	Acinetobacter_sp._MDS7A	501571	Butyricicoccus_pullicaecorum	1736590	Acidovorax_sp._Root70	47878	Pseudomonas_azotoformans
997829	Porphyromonas_sp._KLE_1280	1859695	Haemophilus_sp._CCUG_60358	364029	Comamonas_sp._E6	1574409	Mesorhizobium_sp._F7	563038	Streptococcus_sp._M334	658087	Lachnospiraceae_bacterium_7_1_58FAA
505382	Sphingomonas_sp._sph1	288000	Bradyrhizobium_sp._BTAi1	624	Shigella_sonnei	1736363	Bradyrhizobium_sp._Leaf396	47886	Pseudomonas_luteola	1229488	beta_proteobacterium_FWI2
1739491	Streptococcus_sp._HMSC067H01	1686392	Enterobacter_sp._MGH120	399742	Enterobacter_sp._638	1076620	Pseudomonas_zeshuii	1768777	Streptococcus_sp._CCH8-C6	46125	Abiotrophia_defectiva
1587	Lactobacillus_helveticus	623	Shigella_flexneri	1054213	Acetobacteraceae_bacterium_AT-5844	165179	Prevotella_copri	823	Parabacteroides_distasonis	1484158	Pantoea_sp._PSNIH1
648995	Rhizobium_pusense	1827145	Delftia_sp._GW456-R20	1123067	Rubellimicrobium_mesophilum	712118	Actinomyces_sp._oral_taxon_172	1961362	Sphingomonas_sp._NIC1	1736239	Pseudomonas_sp._Leaf83
45670	Salinicoccus_roseus	202955	Acinetobacter_tjernbergiae	901	Desulfovibrio_piger	1915389	Stenotrophomonas_sp._KAs_5-3	1661055	Pseudomonas_sp._NBRC_111140	1560345	Sphingomonas_panacis
859	Fusobacterium_necrophorum	1292	Staphylococcus_warneri	1739414	Staphylococcus_sp._HMSC066C03	651143	Fibrella_aestuarina	106588	Pseudoflavonifractor_capillosus	529705	Sphingomonas_changbaiensis
1619313	Erwinia_gerundensis	1904462	Stenotrophomonas_sp._BIIR7	1572665	Enterobacter_sp._940_PEND	1736352	Methylobacterium_sp._Leaf361	459515	Nakamurella_lactea	84595	Gordonia_polyisoprenivorans
1446467	Hymenobacter_swuensis	244366	Klebsiella_variicola	1643429	Candidatus_Kryptobacter_tengchongensis	160791	Sphingomonas_wittichii	1739491	Streptococcus_sp._HMSC067H01	1703332	Lachnospiraceae_bacterium_TF01-11
1661037	Pseudomonas_sp._NBRC_111122	1449061	Ochrobactrum_sp._UNC390CL2Tsu3S39	1289477	Proteus_sp._H24	1581076	Streptococcus_sp._HMSC10A01	1736341	Leifsonia_sp._Leaf336	301302	Roseburia_faecis
88431	Dorea_longicatena	1836045	Burkholderia_sp._CQ001	1411621	Hymenobacter_sedentarius	39650	Cellvibrio_mixtus	1827278	Aliterella_atlantica	1105029	Actinomyces_sp._ICM39
1840518	Gardnerella_sp._30-4	1229488	beta_proteobacterium_FWI2	106648	Acinetobacter_bereziniae	658087	Lachnospiraceae_bacterium_7_1_58FAA	469593	Bacteroides_sp._3_1_40A	550743	Pseudomonas_sp._W15Feb9B
33905	Bifidobacterium_thermophilum	204516	Bacteroides_massiliensis	317659	Pseudomonas_syringae_pv._coryli	1827469	Brevundimonas_sp._GW460-12-10-14-LB2	1720315	Eggerthellaceae_bacterium_AT8	1739529	Porphyromonas_sp._HMSC077F02
487698	Stenotrophomonas_pavanii	1076620	Pseudomonas_zeshuii	218158	Arthrobacter_sp._I3	343874	Empedobacter_falsenii	1736352	Methylobacterium_sp._Leaf361	187400	Paracoccus_zeaxanthinifaciens
253239	Ethanoligenens_harbinense	65048	Mitsuaria_chitosanitabida	1817963	Roseomonas_sp._M3	29405	Microlunatus_phosphovorus	658655	Lachnospiraceae_bacterium_1_4_56FAA	28125	Prevotella_bivia
1689271	Cellulomonas_sp._SN7	47671	Lautropia_mirabilis	1120623	Achromobacter_sp._LC458	61592	Corynebacterium_durum	554344	Pseudomonas_toyotomiensis	1692501	Methylobacterium_sp._ARG-1
1768805	Erythrobacteraceae_bacterium_CCH12-C2	1074049	Candidatus_Burkholderia_crenata	1737983	Labrys_sp._WJW	56946	Afipia_broomeae	223967	Methylobacterium_populi	1817963	Roseomonas_sp._M3
105219	Ralstonia_mannitolilytica	1680160	Bradyrhizobium_sp._NAS96.2	82633	Cupriavidus_pauculus	1676617	Ralstonia_sp._MD27	1736430	Pelomonas_sp._Root1217	1297865	Bradyrhizobium_sp._OHSU_III
936548	Actinomyces_sp._ICM47	742013	Delftia_sp._Cs1-4	216142	Pseudomonas_rhizosphaerae	39485	[Eubacterium]_eligens	1203578	Pseudomonas_sp._HPB0071	298163	Patulibacter_minatonensis
472693	Pantoea_eucrina	208962	Escherichia_albertii	413882	[Polyangium]_brachysporum	1585697	Agrobacterium_arsenijevicii	301301	Roseburia_hominis	1263547	Oscillibacter_ruminantium
1907941	Alkanindiges_sp._H1	1182732	Escherichia_sp._KTE159	1736341	Leifsonia_sp._Leaf336	198092	Roseomonas_rosea	563037	Streptococcus_sp._M143	1795629	Acinetobacter_sp._BMW17
38288	Corynebacterium_genitalium	317659	Pseudomonas_syringae_pv._coryli	33917	Microbacterium_barkeri	1229484	alpha_proteobacterium_LLX12A	1470591	Sphingomonas_sp._RIT328	1378168	Firmicutes_bacterium_ASF500
1414719	Corynebacterium_jeddahense	1715131	Staphylococcus_sp._HMSC034A07	1739522	Haemophilus_sp._HMSC068C11	1297865	Bradyrhizobium_sp._OHSU_III	505382	Sphingomonas_sp._sph1	1535632	Pseudomonas_sp._AP42
1579343	Streptococcus_sp._263_SSPC	1768770	Caulobacter_sp._CCH5-E12	38305	Corynebacterium_vitaeruminis	585544	Bacteroides_sp._D22	437898	Sutterella_parvirubra	82633	Cupriavidus_pauculus
1736309	Sphingomonas_sp._Leaf257	1736590	Acidovorax_sp._Root70	131568	Kineococcus_radiotolerans	1549858	Sphingomonas_taxi	936577	Streptococcus_sp._AS14	742722	Collinsella_sp._4_8_47FAA
553	Pantoea_ananatis	582	Morganella_morganii	364298	Janibacter_hoylei	161879	Corynebacterium_kroppenstedtii	876478	Tepidiphilus_thermophilus	38301	Corynebacterium_minutissimum
1678028	Massilia_sp._NR_4-1	33940	Geobacillus_thermodenitrificans	1287334	Mesorhizobium_sp._LSJC277A00	1449057	Methylobacterium_sp._UNCCL110	39485	[Eubacterium]_eligens	1335308	Burkholderia_sp._AU4i
1303256	Sphingobium_sp._DC-2	1526743	Pantoea_sp._NGS-ED-1003	76761	Pseudomonas_veronii	1261634	Roseburia_sp._499	1736565	Acidovorax_sp._Root568	28130	Prevotella_disiens
1449059	Mycobacterium_sp._UNC410CL29Cvi84	1197727	Pseudomonas_sp._Ag1	1414719	Corynebacterium_jeddahense	1287325	Mesorhizobium_sp._LSJC268A00	1310601	Acinetobacter_sp._479375	246796	Pedobacter_himalayensis
173362	Brachybacterium_paraconglomeratum	1737425	Corynebacterium_provencense	652716	Prevotella_sp._oral_taxon_299	218158	Arthrobacter_sp._I3	1203631	Propionibacterium_sp._KPL2003	61592	Corynebacterium_durum
680496	Diaphorobacter_sp._J5-51	157687	Leptotrichia_wadei	1715092	Streptococcus_sp._HMSC070B10	156978	Corynebacterium_imitans	407152	Ochrobactrum_cytisi	1192054	Paracoccus_sp._228
146021	Mycobacterium_houstonense	849	Fusobacterium_gonidiaformans	1590	Lactobacillus_plantarum	1302690	Cnuella_takakiae	1736215	Sphingomonas_sp._Leaf33	1449966	Enterobacter_sp._T1-1
450749	Veillonella_sp._6_1_27	1736577	Rhizobium_sp._Root651	1203578	Pseudomonas_sp._HPB0071	335659	Bradyrhizobium_sp._S23321	1745713	Bariatricus_massiliensis	32013	Comamonas_terrigena
1703	Brevibacterium_linens	1069530	Candidatus_Paraburkholderia_schumannianae	1686388	Enterobacter_sp._BWH64	29466	Veillonella_parvula	418223	Methylobacterium_phyllosphaerae	1075768	Janthinobacterium_sp._CG3
1461752	Sphingobium_sp._Ant17	38303	Corynebacterium_pseudogenitalium	1287326	Mesorhizobium_sp._LSJC269B00	1955701	Spirosoma_sp._209	712288	Fusobacterium_sp._oral_taxon_370	38286	Corynebacterium_afermentans
61592	Corynebacterium_durum	1502	Clostridium_perfringens	1842533	Acidovorax_sp._RAC01	754332	Escherichia_sp._TW10509	108980	Acinetobacter_ursingii	33038	[Ruminococcus]_gnavus
1172186	Mycobacterium_sp._360MFTsu5.1	1735693	Sphingobium_sp._Leaf26	529705	Sphingomonas_changbaiensis	1737425	Corynebacterium_provencense	762836	Duganella_phyllosphaerae	820	Bacteroides_uniformis
28118	Odoribacter_splanchnicus	28123	Porphyromonas_asaccharolytica	32013	Comamonas_terrigena	37923	Kocuria_kristinae	338188	Bacteroides_finegoldii	1535	[Clostridium]_leptum
411486	Clostridium_sp._M62/1	1292020	Dietzia_sp._UCD-THP	1391911	Micrococcus_aloeverae	1356852	Hymenobacter_sp._APR13	1770210	Micrococcus_sp._CH7	658662	Parabacteroides_sp._D26
563031	Prevotella_sp._C561	1686388	Enterobacter_sp._BWH64	549	Pantoea_agglomerans	173480	Gemmatimonas_aurantiaca	1522072	Sphingobium_sp._ba1	52765	Caldicellulosiruptor_kristjanssonii
1353941	Acinetobacter_harbinensis	73030	Dechloromonas_agitata	665939	Campylobacter_sp._10_1_50	223919	Clostridium_diolis	1496689	Arthrobacter_sp._L77	391953	Aquincola_tertiaricarbonis
257708	Roseomonas_gilardii	712117	Actinomyces_sp._oral_taxon_170	106588	Pseudoflavonifractor_capillosus	1709002	Rhodocista_sp._MIMtkB3	1768795	Acidovorax_sp._CCH12-A4	1813946	Acidovorax_sp._GW101-3H11
712118	Actinomyces_sp._oral_taxon_172	1229484	alpha_proteobacterium_LLX12A	1144307	Sphingobium_sp._AP49	745310	Sphingomonas_sp._MM-1	1689271	Cellulomonas_sp._SN7	28117	Alistipes_putredinis
1720194	Clostridium_sp._AT4	43768	Corynebacterium_matruchotii	1736343	Sphingomonas_sp._Leaf339	46228	Ruminococcus_lactaris	1380362	Ralstonia_sp._UNC404CL21Col	546364	Amycolatopsis_australiensis
1173062	Acinetobacter_sp._HA	151755	Xenophilus_azovorans	246796	Pedobacter_himalayensis	1917876	Blautia_sp._Marseille-P3087	1303256	Sphingobium_sp._DC-2	1283291	Pseudomonas_sp._URMO17WK12:I11
1661051	Pseudomonas_sp._NBRC_111136	1622	Lactobacillus_murinus	1490484	Mycobacterium_sp._ST-F2	1287735	Achromobacter_insuavis	563996	Sphingomonas_hankookensis	136273	Kocuria_polaris
1635005	Rheinheimera_sp._KL1	1961362	Sphingomonas_sp._NIC1	1229488	beta_proteobacterium_FWI2	1167641	[Pseudomonas]_geniculata_N1	387090	Bacteroides_coprophilus	1739277	Propionibacterium_sp._HMSC078F01
70346	70346	281920	Porphyromonas_uenonis	1739279	Fusobacterium_sp._HMSC064B12	86188	[Pseudomonas]_geniculata	469610	Burkholderiales_bacterium_1_1_47	1490484	Mycobacterium_sp._ST-F2
158500	Novosphingobium_resinovorum	101564	Pseudomonas_alcaliphila	1235457	Ralstonia_sp._AU12-08	1736375	Aureimonas_sp._Leaf427	78327	Pseudomonas_mosselii	1736577	Rhizobium_sp._Root651
1461582	Jeotgalicoccus_saudimassiliensis	39956	Methylobacterium_mesophilicum	161899	Corynebacterium_singulare	45634	Streptococcus_cristatus	74426	Collinsella_aerofaciens	1298857	Solirubrobacter_sp._URHD0082
1400860	Candidatus_Contendobacter_odensis	1736434	Pelomonas_sp._Root1237	285	Comamonas_testosteroni	288000	Bradyrhizobium_sp._BTAi1	1739460	Staphylococcus_sp._HMSC055B03	387090	Bacteroides_coprophilus
651	Aeromonas_media	31998	Methylobacterium_radiotolerans	45634	Streptococcus_cristatus	871325	Bacteroides_faecichinchillae	1701910	Agrobacterium_sp._SUL3	472693	Pantoea_eucrina
908612	Alistipes_sp._HGB5	1842533	Acidovorax_sp._RAC01	45851	Butyrivibrio_crossotus	849	Fusobacterium_gonidiaformans	73030	Dechloromonas_agitata	925409	Asinibacterium_sp._OR53
1599	Lactobacillus_sakei	1499973	Escherichia_marmotae	754330	Escherichia_sp._TW09276	29448	Bradyrhizobium_elkanii	1391911	Micrococcus_aloeverae	1217704	Acinetobacter_sp._NIPH_284
364029	Comamonas_sp._E6	1297865	Bradyrhizobium_sp._OHSU_III	44749	Sporobacter_termitidis	823	Parabacteroides_distasonis	82789	Agrobacterium_sp._ATCC_31749	1569209	Paracoccus_sp._PAMC_22219
1697787	Clostridia_bacterium_UC5.1-1D10	1768753	Bradyrhizobium_sp._CCH5-F6	1479019	Methylobacterium_sp._C1	1739277	Propionibacterium_sp._HMSC078F01	33917	Microbacterium_barkeri	73030	Dechloromonas_agitata
1217704	Acinetobacter_sp._NIPH_284	316	Pseudomonas_stutzeri	328813	Alistipes_onderdonkii	160386	Corynebacterium_casei	1287289	Mesorhizobium_sp._LSHC416B00	1415630	Pseudomonas_sp._TKP
1150298	Fusicatenibacter_saccharivorans	1690268	Acidovorax_sp._SD340	1739316	Propionibacterium_sp._HMSC069G10	359110	Pseudomonas_extremaustralis	298794	Methylobacterium_variabile	579490	Paracoccus_sp._S4493
1842727	Rhodoferax_sp._DCY110	1739486	Propionibacterium_sp._HMSC067A01	1770210	Micrococcus_sp._CH7	648	Aeromonas_caviae	237258	Cloacibacterium_normanense	1270	Micrococcus_luteus
821	Bacteroides_vulgatus	1276	Kytococcus_sedentarius	1795631	Variovorax_sp._PAMC_28711	1263547	Oscillibacter_ruminantium	1173062	Acinetobacter_sp._HA	1737425	Corynebacterium_provencense
420994	Sphingobium_ummariense	754327	Escherichia_sp._TW09231	1593237	Micrococcus_sp._MS-ASIII-49	78587	Asticcacaulis_excentricus	56946	Afipia_broomeae	1871021	Lachnoclostridium_phocaeense
29466	Veillonella_parvula	135719	Sphingobium_amiense	1840518	Gardnerella_sp._30-4	1144673	Acinetobacter_sp._CIP_64.7	1635005	Rheinheimera_sp._KL1	1673721	Intestinimonas_massiliensis
208479	[Clostridium]_bolteae	1739345	Propionibacterium_sp._HMSC065F07	1502	Clostridium_perfringens	157688	Leptotrichia_hofstadii	1505605	Hymenobacter_sp._IS2118	1812935	Enterobacter_cloacae_complex_'Hoffmann_cluster_IV'
1545044	Paracoccus_sanguinis	1169321	Escherichia_sp._KTE114	108980	Acinetobacter_ursingii	509635	Pedobacter_sp._V48	1692501	Methylobacterium_sp._ARG-1	35841	Bacillus_thermoamylovorans
378211	Methyloversatilis_universalis	32013	Comamonas_terrigena	1356405	Rhodococcus_sp._PML026	257708	Roseomonas_gilardii	146021	Mycobacterium_houstonense	179878	Sphingomonas_elodea
56193	Sphingobium_chungbukense	1747	Cutibacterium_acnes	82135	Atopobium_vaginae	726	Haemophilus_haemolyticus	1379870	Spirosoma_radiotolerans	39778	Veillonella_dispar
1661055	Pseudomonas_sp._NBRC_111140	553	Pantoea_ananatis	1579	Lactobacillus_acidophilus	1400860	Candidatus_Contendobacter_odensis	392409	Sphingomonas_jaspsi	213588	Thermomonas_hydrothermalis
28117	Alistipes_putredinis	540060	Limnohabitans_planktonicus	1739491	Streptococcus_sp._HMSC067H01	421054	Arthrobacter_sp._D4	1287094	Mesorhizobium_sp._L103C565B0	726	Haemophilus_haemolyticus
1075768	Janthinobacterium_sp._CG3	622695	Planococcus_salinarum	457393	Bacteroides_sp._4_1_36	1736408	Nocardioides_sp._Soil774	1678028	Massilia_sp._NR_4-1	246618	Bifidobacterium_thermacidophilum
713030	Selenomonas_sp._oral_taxon_136	660294	Thermosipho_affectus	405559	Paracoccus_saliphilus	204525	Roseomonas_cervicalis	901	Desulfovibrio_piger	1739515	Propionibacterium_sp._HMSC062D05
461393	Actinomyces_massiliensis	94132	Ramlibacter_tataouinensis	56689	Mycobacterium_mucogenicum	1377	Aerococcus_viridans	1203561	Corynebacterium_sp._KPL1824	415229	Pseudoxanthomonas_spadix
1737424	Blautia_massiliensis	915099	Pseudomonas_canadensis	45972	Staphylococcus_pasteuri	622695	Planococcus_salinarum	1736343	Sphingomonas_sp._Leaf339	732242	Bacteroides_paurosaccharolyticus
52765	Caldicellulosiruptor_kristjanssonii	76122	Alloprevotella_tannerae	1292020	Dietzia_sp._UCD-THP	52766	Caldicellulosiruptor_lactoaceticus	1720194	Clostridium_sp._AT4	1161412	Prevotella_sp._ICM33
1661045	Pseudomonas_sp._NBRC_111130	1332080	Sphingobium_baderi	29321	Turicella_otitidis	582	Morganella_morganii	204773	Herminiimonas_arsenicoxydans	1903186	Brachybacterium_sp._P6-10-X1
853	Faecalibacterium_prausnitzii	401472	Corynebacterium_ureicelerivorans	1549858	Sphingomonas_taxi	1095771	Ruminococcus_sp._JC304	335659	Bradyrhizobium_sp._S23321	1785128	Acinetobacter_lactucae
623	Shigella_flexneri	364029	Comamonas_sp._E6	1776082	Shigella_sp._SF-2015	1270	Micrococcus_luteus	1686401	Enterobacter_sp._BIDMC110	38289	Corynebacterium_jeikeium
1339242	Delftia_sp._ZNC0008	1339242	Delftia_sp._ZNC0008	648995	Rhizobium_pusense	1729583	Pseudomonas_sp._TAD18	1609637	Stenotrophomonas_sp._DDT-1	47770	Lactobacillus_crispatus
693988	Bilophila_sp._4_1_30	38304	Corynebacterium_tuberculostearicum	469590	Bacteroides_sp._2_2_4	1329827	Enterobacter_sp._MGH_23	40545	Sutterella_wadsworthensis	40520	Blautia_obeum
1182732	Escherichia_sp._KTE159	1490484	Mycobacterium_sp._ST-F2	1661055	Pseudomonas_sp._NBRC_111140	1768777	Streptococcus_sp._CCH8-C6	469591	Parabacteroides_sp._20_3	571	Klebsiella_oxytoca
202952	Acinetobacter_gerneri	1739529	Porphyromonas_sp._HMSC077F02	658087	Lachnospiraceae_bacterium_7_1_58FAA	1090471	Candidatus_Burkholderia_humilis	910237	Escherichia_sp._TW15838	88431	Dorea_longicatena
28037	Streptococcus_mitis	249	Terrimonas_ferruginea	411486	Clostridium_sp._M62/1	1289477	Proteus_sp._H24	472693	Pantoea_eucrina	1619313	Erwinia_gerundensis
652716	Prevotella_sp._oral_taxon_299	1203559	Corynebacterium_sp._KPL1818	651609	Actinomyces_sp._oral_taxon_180	166486	Roseburia_intestinalis	280333	Bradyrhizobium_pachyrhizi	1785156	Dietzia_sp._111N12-1
1852361	Actinomyces_sp._Marseille-P2825	1410615	Propionibacterium_sp._MB3007	56193	Sphingobium_chungbukense	1144317	Acidovorax_sp._CF316	588932	Brevundimonas_naejangsanensis	257758	Streptococcus_pseudopneumoniae
1287094	Mesorhizobium_sp._L103C565B0	108980	Acinetobacter_ursingii	1287307	Mesorhizobium_sp._LSHC440A00	693988	Bilophila_sp._4_1_30	427683	Methylobacterium_platani	1836045	Burkholderia_sp._CQ001
1736280	Acidovorax_sp._Leaf160	1310601	Acinetobacter_sp._479375	1305	Streptococcus_sanguinis	69710	Treponema_vincentii	529	Ochrobactrum_anthropi	1033736	Brevibacterium_senegalense
732	Aggregatibacter_aphrophilus	136273	Kocuria_polaris	1736345	Sphingomonas_sp._Leaf343	1736265	Methylobacterium_sp._Leaf125	1532555	Brevundimonas_sp._DS20	407019	Sphingomonas_astaxanthinifaciens
203	Campylobacter_rectus	433660	Nocardioides_halotolerans	1144673	Acinetobacter_sp._CIP_64.7	1827145	Delftia_sp._GW456-R20	85698	Achromobacter_xylosoxidans	680496	Diaphorobacter_sp._J5-51
1380362	Ralstonia_sp._UNC404CL21Col	1592790	Sphingobium_phenoxybenzoativorans	43768	Corynebacterium_matruchotii	45972	Staphylococcus_pasteuri	31998	Methylobacterium_radiotolerans	50340	Pseudomonas_fuscovaginae
563037	Streptococcus_sp._M143	1245	Leuconostoc_mesenteroides	1729726	Pseudomonas_sp._TTU2014-105ASC	1653435	Clostridium_sp._BR31	1736604	Pseudomonas_sp._Root9	754307	Escherichia_sp._B1147
1531	[Clostridium]_clostridioforme	1579347	Carnobacterium_sp._1290_CSPC	1643810	Agrobacterium_sp._LC34	239935	Akkermansia_muciniphila	363952	Comamonas_thiooxydans	1849491	Staphylococcaceae_bacterium_S31
1030157	Sphingomonas_sp._KC8	1484116	Hymenobacter_sp._PAMC_26554	29379	Staphylococcus_auricularis	1033736	Brevibacterium_senegalense	477641	Modestobacter_marinus	39491	[Eubacterium]_rectale
281920	Porphyromonas_uenonis	1608898	Haemophilus_sp._HMSC71H05	674529	Bacteroides_faecis	300	Pseudomonas_mendocina	433660	Nocardioides_halotolerans	1915389	Stenotrophomonas_sp._KAs_5-3
45634	Streptococcus_cristatus	473781	Sphingomonas_sp._LH128	1581073	Micrococcus_sp._HMSC31B01	1287100	Mesorhizobium_sp._L2C054A000	33964	Leuconostoc_citreum	712888	Actinobaculum_sp._oral_taxon_183
546364	Amycolatopsis_australiensis	1736351	Flavobacterium_sp._Leaf359	1449048	Mycobacterium_sp._UNC280MFTsu5.1	411486	Clostridium_sp._M62/1	1287307	Mesorhizobium_sp._LSHC440A00	1523430	Rhodopseudomonas_sp._AAP120
1217418	Cupriavidus_sp._HPC(L)	160386	Corynebacterium_casei	1217710	Acinetobacter_sp._NIPH_899	1817673	Geobacillus_sp._15	198092	Roseomonas_rosea	648885	Methylobacterium_sp._MB200
1422	Geobacillus_stearothermophilus	482957	Burkholderia_lata	1287735	Achromobacter_insuavis	208479	[Clostridium]_bolteae	1380390	Solirubrobacterales_bacterium_URHD0059	40215	Acinetobacter_junii
1843236	Sphingomonas_sp._W16RD	50340	Pseudomonas_fuscovaginae	457389	Bacteroides_sp._3_1_13	936562	Fusobacterium_sp._CM21	1287296	Mesorhizobium_sp._LSHC424B00	651	Aeromonas_media
29379	Staphylococcus_auricularis	1125977	Pseudomonas_sp._PAMC_25886	461393	Actinomyces_massiliensis	1703332	Lachnospiraceae_bacterium_TF01-11	1686396	Enterobacter_sp._BIDMC93	554344	Pseudomonas_toyotomiensis
47920	Acidovorax_delafieldii	1461752	Sphingobium_sp._Ant17	1490051	Anoxybacillus_geothermalis	1378168	Firmicutes_bacterium_ASF500	652716	Prevotella_sp._oral_taxon_299	1827145	Delftia_sp._GW456-R20
280871	Mycobacterium_llatzerense	70584	Aquabacterium_parvum	1470593	Pseudomonas_sp._RIT357	1736343	Sphingomonas_sp._Leaf339	301953	Caldicellulosiruptor_acetigenus	1313	Streptococcus_pneumoniae
706438	Actinomyces_sp._oral_taxon_171	1484158	Pantoea_sp._PSNIH1	882856	Pseudonocardia_sp._P2	487174	Barnesiella_intestinihominis	95606	Sphingomonas-like_bacterium_B12	1172186	Mycobacterium_sp._360MFTsu5.1
71999	Kocuria_palustris	1768783	Sphingomonas_sp._CCH19-C6	1169322	Citrobacter_sp._KTE151	343013	Acidovorax_caeni	191495	Conexibacter_woesei	80878	Acidovorax_temperans
1179670	Micrococcus_sp._KBS0714	33917	Microbacterium_barkeri	729	Haemophilus_parainfluenzae	501496	Porphyromonas_bennonis	208479	[Clostridium]_bolteae	652706	Oribacterium_sp._oral_taxon_078
1276	Kytococcus_sedentarius	1208102	Pseudomonas_sp._ICMP_19500	134537	Paraburkholderia_fungorum	216142	Pseudomonas_rhizosphaerae	43768	Corynebacterium_matruchotii	1807	Mycobacterium_obuense
827	Campylobacter_ureolyticus	82541	Cupriavidus_gilardii	73030	Dechloromonas_agitata	936561	Fusobacterium_sp._CM1	1176649	Agrobacterium_fabrum	477666	Bacteroides_graminisolvens
410072	Coprococcus_comes	208444	Amycolatopsis_vancoresmycina	1335760	Sphingobium_sp._YL23	82789	Agrobacterium_sp._ATCC_31749	745310	Sphingomonas_sp._MM-1	307486	Tepidimonas_taiwanensis
1144665	Acinetobacter_sp._CIP_102136	1736527	Acidovorax_sp._Root402	1429916	Afipia_sp._P52-10	1736565	Acidovorax_sp._Root568	1736351	Flavobacterium_sp._Leaf359	243924	Pseudomonas_lutea
1572751	Porphyrobacter_mercurialis	413882	[Polyangium]_brachysporum	1182732	Escherichia_sp._KTE159	1410615	Propionibacterium_sp._MB3007	86188	[Pseudomonas]_geniculata	1736430	Pelomonas_sp._Root1217
1860161	Streptococcus_sp._CCUG_49591	1545044	Paracoccus_sanguinis	548	Klebsiella_aerogenes	1470358	Candidatus_Blastococcus_massiliensis	1167641	[Pseudomonas]_geniculata_N1	648995	Rhizobium_pusense
1955422	Massilia_sp._KIM	1736464	Pelomonas_sp._Root1444	138336	Blastococcus_saxobsidens	391601	Stenotrophomonas_sp._SKA14	739	Aggregatibacter_segnis	391601	Stenotrophomonas_sp._SKA14
29382	Staphylococcus_cohnii	100886	Catenibacterium_mitsuokai	1806490	Achromobacter_sp._ATCC35328	1303256	Sphingobium_sp._DC-2	1217704	Acinetobacter_sp._NIPH_284	1686392	Enterobacter_sp._MGH120
1144674	Acinetobacter_sp._CIP_A162	1507807	Acinetobacter_idrijaensis	1680160	Bradyrhizobium_sp._NAS96.2	1579343	Streptococcus_sp._263_SSPC	1739345	Propionibacterium_sp._HMSC065F07	1470358	Candidatus_Blastococcus_massiliensis
1917876	Blautia_sp._Marseille-P3087	501496	Porphyromonas_bennonis	84595	Gordonia_polyisoprenivorans	861	Fusobacterium_ulcerans	28052	Lachnospira_pectinoschiza	1144669	Acinetobacter_sp._CIP_102637
1736577	Rhizobium_sp._Root651	1522368	Modestobacter_caceresii	65048	Mitsuaria_chitosanitabida	1735	Holdemanella_biformis	1443941	Acinetobacter_gandensis	1852368	Prevotellaceae_bacterium_Marseille-P2826
1904807	Bradyrhizobium_sp._SEMIA_6399	1429916	Afipia_sp._P52-10	28111	Bacteroides_eggerthii	1125977	Pseudomonas_sp._PAMC_25886	1414719	Corynebacterium_jeddahense	1584	Lactobacillus_delbrueckii
649756	Anaerostipes_hadrus	1398	Bacillus_coagulans	1739435	Fusobacterium_sp._HMSC065F01	191495	Conexibacter_woesei	1673725	Peptoniphilus_sp._EL1	106648	Acinetobacter_bereziniae
1730094	Methylobacterium_sp._GXS13	1470593	Pseudomonas_sp._RIT357	927677	Synechocystis_sp._PCC_7509	114	Gemmata_obscuriglobus	105420	Streptacidiphilus_neutrinimicus	45634	Streptococcus_cristatus
1827469	Brevundimonas_sp._GW460-12-10-14-LB2	376815	Variovorax_soli	1579347	Carnobacterium_sp._1290_CSPC	1736272	Massilia_sp._Leaf139	470565	Prevotella_histicola	28090	Acinetobacter_lwoffii
948102	Mycobacterium_franklinii	1380362	Ralstonia_sp._UNC404CL21Col	1144311	Brevibacillus_sp._CF112	45851	Butyrivibrio_crossotus	1709002	Rhodocista_sp._MIMtkB3	86182	Curvibacter_lanceolatus
1535632	Pseudomonas_sp._AP42	1768757	Sphingomonas_sp._CCH10-B3	1538295	Aquabacterium_sp._NJ1	505382	Sphingomonas_sp._sph1	1699078	Geobacillus_sp._PA-3	487174	Barnesiella_intestinihominis
301301	Roseburia_hominis	53367	Asanoa_ferruginea	242163	Candidatus_Burkholderia_verschuerenii	237610	Pseudomonas_psychrotolerans	1827145	Delftia_sp._GW456-R20	729	Haemophilus_parainfluenzae
106649	Acinetobacter_guillouiae	563996	Sphingomonas_hankookensis	1736352	Methylobacterium_sp._Leaf361	1287116	Mesorhizobium_sp._L2C084A000	1245	Leuconostoc_mesenteroides	457391	Bacteroides_sp._3_1_33FAA
1739387	Actinomyces_sp._HMSC075C01	225991	Comamonas_aquatica	1590596	Sphingobacterium_sp._T2	623	Shigella_flexneri	29448	Bradyrhizobium_elkanii	307643	Exiguobacterium_profundum
39491	[Eubacterium]_rectale	1095727	Streptococcus_sp._SK643	163202	Corynebacterium_appendicis	712288	Fusobacterium_sp._oral_taxon_370	218158	Arthrobacter_sp._I3	216142	Pseudomonas_rhizosphaerae
1739414	Staphylococcus_sp._HMSC066C03	29379	Staphylococcus_auricularis	103817	Janibacter_terrae	1729726	Pseudomonas_sp._TTU2014-105ASC	202952	Acinetobacter_gerneri	1852370	Prevotellamassilia_timonensis
1739367	Micrococcus_sp._HMSC067E09	223919	Clostridium_diolis	1030157	Sphingomonas_sp._KC8	360807	Roseburia_inulinivorans	1287243	Mesorhizobium_sp._LNHC232B00	202952	Acinetobacter_gerneri
1356405	Rhodococcus_sp._PML026	1907940	Enhydrobacter_sp._H5	1172186	Mycobacterium_sp._360MFTsu5.1	1096546	Methylobacterium_sp._GXF4	378211	Methyloversatilis_universalis	1287243	Mesorhizobium_sp._LNHC232B00
1332080	Sphingobium_baderi	1768762	Blastomonas_sp._CCH1-A6	1535623	Pseudomonas_sp._AP19	28131	Prevotella_intermedia	1619313	Erwinia_gerundensis	80879	Curvibacter_delicatus
1292023	Leucobacter_sp._UCD-THU	1661051	Pseudomonas_sp._NBRC_111136	85698	Achromobacter_xylosoxidans	187400	Paracoccus_zeaxanthinifaciens	1882752	Singulisphaera_sp._GP187	827	Campylobacter_ureolyticus
1933220	Sphingobacterium_sp._B29	562	Escherichia_coli	97138	Clostridium_sp._ASF356	317659	Pseudomonas_syringae_pv._coryli	53463	Paracoccus_solventivorans	405559	Paracoccus_saliphilus
1144306	Rhizobium_sp._AP16	1289477	Proteus_sp._H24	95563	Methylobacterium_sp._B34	1768803	Comamonadaceae_bacterium_CCH12-A10	387661	Parabacteroides_johnsonii	658082	Lachnospiraceae_bacterium_2_1_58FAA
246618	Bifidobacterium_thermacidophilum	1203631	Propionibacterium_sp._KPL2003	1919277	Anoxybacillus_sp._103	1714344	Curvibacter_sp._PAE-UM	28212	Sphingomonas_adhaesiva	1379	Gemella_haemolysans
754327	Escherichia_sp._TW09231	1566191	Pseudomonas_sp._NFACC19-2	29391	Gemella_morbillorum	469591	Parabacteroides_sp._20_3	450749	Veillonella_sp._6_1_27	1661045	Pseudomonas_sp._NBRC_111130
469609	Streptococcus_sp._2_1_36FAA	68259	Streptomyces_purpurogeneiscleroticus	1276	Kytococcus_sedentarius	101564	Pseudomonas_alcaliphila	496058	Spirosoma_panaciterrae	1449061	Ochrobactrum_sp._UNC390CL2Tsu3S39
1869229	Pseudomonas_sp._S1E40	1218247	Ralstonia_sp._NT80	1410615	Propionibacterium_sp._MB3007	1636152	Planctomyces_sp._SH-PL62	58231	Treponema_medium	1653435	Clostridium_sp._BR31
529705	Sphingomonas_changbaiensis	1287094	Mesorhizobium_sp._L103C565B0	1861	Geodermatophilus_obscurus	1161412	Prevotella_sp._ICM33	1737983	Labrys_sp._WJW	1661055	Pseudomonas_sp._NBRC_111140
651609	Actinomyces_sp._oral_taxon_180	1745712	Anaerococcus_sp._Marseille-P2143	1581133	Actinomyces_sp._HMSC08A09	1739279	Fusobacterium_sp._HMSC064B12	1736431	Nocardioides_sp._Root122	1144306	Rhizobium_sp._AP16
321662	Pseudomonas_moraviensis	1736363	Bradyrhizobium_sp._Leaf396	936562	Fusobacterium_sp._CM21	152682	Sphingomonas_melonis	1075768	Janthinobacterium_sp._CG3	1768804	Comamonadaceae_bacterium_CCH4-C5
203471	Tepidiphilus_margaritifer	1739460	Staphylococcus_sp._HMSC055B03	1318	Streptococcus_parasanguinis	820	Bacteroides_uniformis	179878	Sphingomonas_elodea	191495	Conexibacter_woesei
1768781	Sphingobium_sp._CCH11-B1	1739414	Staphylococcus_sp._HMSC066C03	457395	Bacteroides_sp._9_1_42FAA	203	Campylobacter_rectus	298163	Patulibacter_minatonensis	41276	Brevundimonas_vesicularis
1736382	Methylobacterium_sp._Leaf456	1678128	Limnohabitans_sp._63ED37-2	40216	Acinetobacter_radioresistens	105420	Streptacidiphilus_neutrinimicus	1735	Holdemanella_biformis	466153	Singulisphaera_acidiphila
1377	Aerococcus_viridans	505382	Sphingomonas_sp._sph1	1785128	Acinetobacter_lactucae	1608996	Pseudomonas_helleri	1287116	Mesorhizobium_sp._L2C084A000	1579347	Carnobacterium_sp._1290_CSPC
1785156	Dietzia_sp._111N12-1	307643	Exiguobacterium_profundum	1451265	Citrobacter_sp._JT3	1209355	Acinetobacter_sp._MDS7A	136273	Kocuria_polaris	335659	Bradyrhizobium_sp._S23321
1310601	Acinetobacter_sp._479375	876478	Tepidiphilus_thermophilus	1768757	Sphingomonas_sp._CCH10-B3	1720193	Corynebacterium_sp._MC3	213588	Thermomonas_hydrothermalis	1768765	Methylobacterium_sp._CCH5-D2
1297617	Intestinimonas_butyriciproducens	1729583	Pseudomonas_sp._TAD18	1268622	Acidovorax_sp._MR-S7	1169322	Citrobacter_sp._KTE151	1768783	Sphingomonas_sp._CCH19-C6	301953	Caldicellulosiruptor_acetigenus
38289	Corynebacterium_jeikeium	1680	Bifidobacterium_adolescentis	1537702	Delftia_sp._670	1196034	Klebsiella_sp._10982	1583341	Pseudomonas_cerasi	1736590	Acidovorax_sp._Root70
43769	Corynebacterium_propinquum	29466	Veillonella_parvula	469610	Burkholderiales_bacterium_1_1_47	47878	Pseudomonas_azotoformans	548	Klebsiella_aerogenes	1739387	Actinomyces_sp._HMSC075C01
391601	Stenotrophomonas_sp._SKA14	298163	Patulibacter_minatonensis	357276	Bacteroides_dorei	1720300	Ruminococcus_sp._AT10	509635	Pedobacter_sp._V48	1182732	Escherichia_sp._KTE159
364298	Janibacter_hoylei	1203578	Pseudomonas_sp._HPB0071	1690268	Acidovorax_sp._SD340	550743	Pseudomonas_sp._W15Feb9B	134537	Paraburkholderia_fungorum	1933220	Sphingobacterium_sp._B29
470565	Prevotella_histicola	147645	Paracoccus_yeei	1747	Cutibacterium_acnes	47678	Bacteroides_caccae	104605	Sphingomonas_sp._Ant20	1329795	Clostridiaceae_bacterium_MS3
571254	Ochrobactrum_rhizosphaerae	1736382	Methylobacterium_sp._Leaf456	80878	Acidovorax_temperans	1739486	Propionibacterium_sp._HMSC067A01	28111	Bacteroides_eggerthii	1287296	Mesorhizobium_sp._LSHC424B00
1884366	Sphingobium_sp._YR657	33964	Leuconostoc_citreum	86188	[Pseudomonas]_geniculata	1305732	Microbacterium_sp._KROCY2	180282	Delftia_tsuruhatensis	1720194	Clostridium_sp._AT4
1207055	Sphingobium_sp._C100	82789	Agrobacterium_sp._ATCC_31749	1167641	[Pseudomonas]_geniculata_N1	28133	Prevotella_nigrescens	1078480	Haemophilus_sputorum	1090471	Candidatus_Burkholderia_humilis
134605	Fusobacterium_equinum	997829	Porphyromonas_sp._KLE_1280	378534	Pseudomonas_sp._Eur1_9.41	487698	Stenotrophomonas_pavanii	1736577	Rhizobium_sp._Root651	1609637	Stenotrophomonas_sp._DDT-1
1305732	Microbacterium_sp._KROCY2	739	Aggregatibacter_segnis	1472720	Staphylococcus_sp._TE8	1169321	Escherichia_sp._KTE114	1217052	Ralstonia_sp._A12	910237	Escherichia_sp._TW15838
469593	Bacteroides_sp._3_1_40A	1298863	Marmoricola_sp._URHB0036	179878	Sphingomonas_elodea	1921145	Rhizobium_sp._P44RR-XXIV	1736455	Massilia_sp._Root133	450746	Coprobacillus_sp._8_1_38FAA
938293	Anaerococcus_provenciensis	1035308	Dehalobacter_sp._FTH1	651143	Fibrella_aestuarina	936563	Fusobacterium_sp._CM22	1379	Gemella_haemolysans	630921	Bradyrhizobium_embrapense
293	Brevundimonas_diminuta	29394	Dolosigranulum_pigrum	469592	Bacteroides_sp._3_1_19	33905	Bifidobacterium_thermophilum	1549858	Sphingomonas_taxi	214856	Alistipes_finegoldii
257003	Sphingomonas_phyllosphaerae	1692501	Methylobacterium_sp._ARG-1	291645	Bacteroides_nordii	36807	Microbacterium_laevaniformans	1579343	Streptococcus_sp._263_SSPC	33940	Geobacillus_thermodenitrificans
28123	Porphyromonas_asaccharolytica	1736430	Pelomonas_sp._Root1217	1332080	Sphingobium_baderi	851	Fusobacterium_nucleatum	796942	Stomatobaculum_longum	1391911	Micrococcus_aloeverae
1715180	Streptococcus_sp._HMSC077D04	29382	Staphylococcus_cohnii	1739413	Alloscardovia_sp._HMSC034E08	1287094	Mesorhizobium_sp._L103C565B0	579490	Paracoccus_sp._S4493	512030	Acidovorax_sp._NO-1
588932	Brevundimonas_naejangsanensis	712118	Actinomyces_sp._oral_taxon_172	649756	Anaerostipes_hadrus	658457	Pseudomonas_composti	1656	Actinomyces_viscosus	1736565	Acidovorax_sp._Root568
1335760	Sphingobium_sp._YL23	901	Desulfovibrio_piger	38284	Corynebacterium_accolens	1622	Lactobacillus_murinus	1279031	Agrobacterium_sp._33MFTa1.1	1650661	Clostridium_phoceensis
1736604	Pseudomonas_sp._Root9	407019	Sphingomonas_astaxanthinifaciens	360807	Roseburia_inulinivorans	1335308	Burkholderia_sp._AU4i	1283291	Pseudomonas_sp._URMO17WK12:I11	1379270	Gemmatimonas_phototrophica
529	Ochrobactrum_anthropi	477641	Modestobacter_marinus	146021	Mycobacterium_houstonense	1380362	Ralstonia_sp._UNC404CL21Col	291645	Bacteroides_nordii	40214	Acinetobacter_johnsonii
1608996	Pseudomonas_helleri	690417	Paracoccus_sphaerophysae	1443941	Acinetobacter_gandensis	1539298	Treponema_sp._OMZ_838	1869229	Pseudomonas_sp._S1E40	39496	Eubacterium_ventriosum
1701910	Agrobacterium_sp._SUL3	1203563	Corynebacterium_sp._KPL1856	1768804	Comamonadaceae_bacterium_CCH4-C5	453247	Sphingomonas_sp._TDK1	1841133	Gardnerella_sp._26-12	40216	Acinetobacter_radioresistens
1881045	Massilia_sp._CF038	1852370	Prevotellamassilia_timonensis	1735676	Sphingomonas_sp._Leaf10	1579	Lactobacillus_acidophilus	36807	Microbacterium_laevaniformans	1882752	Singulisphaera_sp._GP187
33032	Anaerococcus_lactolyticus	378534	Pseudomonas_sp._Eur1_9.41	225453	Yaniella_halotolerans	712528	Selenomonas_sp._oral_taxon_126	512030	Acidovorax_sp._NO-1	353	Azotobacter_chroococcum
1736341	Leifsonia_sp._Leaf336	397278	Marmoricola_aequoreus	938293	Anaerococcus_provenciensis	1776082	Shigella_sp._SF-2015	712633	Streptococcus_sp._oral_taxon_431	997829	Porphyromonas_sp._KLE_1280
445220	Reyranella_massiliensis	1279005	Escherichia_sp._KTE172	46506	Bacteroides_stercoris	391953	Aquincola_tertiaricarbonis	1400860	Candidatus_Contendobacter_odensis	477641	Modestobacter_marinus
1038928	Streptomyces_xinghaiensis	1545443	Belnapia_sp._F-4-1	853	Faecalibacterium_prausnitzii	214856	Alistipes_finegoldii	1339242	Delftia_sp._ZNC0008	1596	Lactobacillus_gasseri
1076522	Asinibacterium_sp._OR43	1735	Holdemanella_biformis	44008	Enterococcus_cecorum	1461582	Jeotgalicoccus_saudimassiliensis	29394	Dolosigranulum_pigrum	310297	Bacteroides_plebeius
378534	Pseudomonas_sp._Eur1_9.41	651609	Actinomyces_sp._oral_taxon_180	509635	Pedobacter_sp._V48	941449	Desulfovibrio_sp._X2	1161412	Prevotella_sp._ICM33	86188	[Pseudomonas]_geniculata
1673725	Peptoniphilus_sp._EL1	726	Haemophilus_haemolyticus	457401	Escherichia_sp._4_1_40B	1287334	Mesorhizobium_sp._LSJC277A00	1739431	Rothia_sp._HMSC061E04	1167641	[Pseudomonas]_geniculata_N1
563038	Streptococcus_sp._M334	1112214	Sphingomonas_sp._PAMC_26605	1507807	Acinetobacter_idrijaensis	204516	Bacteroides_massiliensis	33011	Cutibacterium_granulosum	652716	Prevotella_sp._oral_taxon_299
399742	Enterobacter_sp._638	1776082	Shigella_sp._SF-2015	1197727	Pseudomonas_sp._Ag1	754330	Escherichia_sp._TW09276	1739522	Haemophilus_sp._HMSC068C11	29388	Staphylococcus_capitis
1287289	Mesorhizobium_sp._LSHC416B00	1100721	Limnohabitans_sp._Rim47	1852365	Fusobacterium_massiliense	29380	Staphylococcus_caprae	1609975	Clostridium_sp._FS41	665939	Campylobacter_sp._10_1_50
457421	Clostridiales_bacterium_1_7_47FAA	1892895	Shigella_sp._FC1544	82995	Serratia_grimesii	1697787	Clostridia_bacterium_UC5.1-1D10	69710	Treponema_vincentii	204516	Bacteroides_massiliensis
1287334	Mesorhizobium_sp._LSJC277A00	1523430	Rhodopseudomonas_sp._AAP120	558537	Delftia_lacustris	1736464	Pelomonas_sp._Root1444	1510458	Pseudoruegeria_sabulilitoris	1203563	Corynebacterium_sp._KPL1856
202956	Acinetobacter_towneri	1778	Mycobacterium_gordonae	1217052	Ralstonia_sp._A12	1500894	Massilia_sp._9096	658087	Lachnospiraceae_bacterium_7_1_58FAA	1150298	Fusicatenibacter_saccharivorans
307486	Tepidimonas_taiwanensis	219301	Brachybacterium_muris	47770	Lactobacillus_crispatus	1768786	Sphingomonas_sp._CCH5-D11	36847	[Clostridium]_neopropionicum	1537702	Delftia_sp._670
108980	Acinetobacter_ursingii	198092	Roseomonas_rosea	180282	Delftia_tsuruhatensis	1391911	Micrococcus_aloeverae	1581133	Actinomyces_sp._HMSC08A09	343013	Acidovorax_caeni
1581133	Actinomyces_sp._HMSC08A09	1520813	Paracoccus_sp._SM22M-07	1739460	Staphylococcus_sp._HMSC055B03	1697794	Clostridia_bacterium_UC5.1-1D1	1636152	Planctomyces_sp._SH-PL62	459515	Nakamurella_lactea
1287292	Mesorhizobium_sp._LSHC420B00	83655	Leclercia_adecarboxylata	487174	Barnesiella_intestinihominis	68259	Streptomyces_purpurogeneiscleroticus	1329827	Enterobacter_sp._MGH_23	1643810	Agrobacterium_sp._LC34
457416	Veillonella_sp._3_1_44	28213	Sphingomonas_parapaucimobilis	47678	Bacteroides_caccae	1778770	Microbacterium_sp._HM58-2	754330	Escherichia_sp._TW09276	280871	Mycobacterium_llatzerense
1209355	Acinetobacter_sp._MDS7A	339	Xanthomonas_campestris	1736375	Aureimonas_sp._Leaf427	936577	Streptococcus_sp._AS14	160791	Sphingomonas_wittichii	1454008	Aeromonas_sp._HZM
46503	Parabacteroides_merdae	293	Brevundimonas_diminuta	1673725	Peptoniphilus_sp._EL1	626940	Phascolarctobacterium_succinatutens	405559	Paracoccus_saliphilus	1287735	Achromobacter_insuavis
1915389	Stenotrophomonas_sp._KAs_5-3	1449966	Enterobacter_sp._T1-1	1470358	Candidatus_Blastococcus_massiliensis	301953	Caldicellulosiruptor_acetigenus	1235457	Ralstonia_sp._AU12-08	1144673	Acinetobacter_sp._CIP_64.7
1290	Staphylococcus_hominis	1778770	Microbacterium_sp._HM58-2	1461766	Pseudoalteromonas_sp._SCSIO_11900	1670619	Nitratireductor_sp._ZZ-1	1136105	Tolypothrix_campylonemoides	1232444	Clostridiales_bacterium_VE202-15
457389	Bacteroides_sp._3_1_13	1075768	Janthinobacterium_sp._CG3	28213	Sphingomonas_parapaucimobilis	208962	Escherichia_albertii	938293	Anaerococcus_provenciensis	1490051	Anoxybacillus_geothermalis
1737624	Geobacillus_sp._Sah69	1549858	Sphingomonas_taxi	353	Azotobacter_chroococcum	56193	Sphingobium_chungbukense	29382	Staphylococcus_cohnii	232721	Acidovorax_sp._JS42
1771311	Pseudomonas_sp._ATCC_PTA-122608	1179670	Micrococcus_sp._KBS0714	214856	Alistipes_finegoldii	38289	Corynebacterium_jeikeium	1569209	Paracoccus_sp._PAMC_22219	690417	Paracoccus_sphaerophysae
387661	Parabacteroides_johnsonii	161899	Corynebacterium_singulare	392734	Terriglobus_roseus	83655	Leclercia_adecarboxylata	1768781	Sphingobium_sp._CCH11-B1	69710	Treponema_vincentii
80866	Delftia_acidovorans	529	Ochrobactrum_anthropi	78327	Pseudomonas_mosselii	32013	Comamonas_terrigena	671228	Veillonella_sp._oral_taxon_158	1496689	Arthrobacter_sp._L77
437897	Megamonas_funiformis	1308	Streptococcus_thermophilus	36807	Microbacterium_laevaniformans	1871021	Lachnoclostridium_phocaeense	457388	Parabacteroides_sp._2_1_7	1123067	Rubellimicrobium_mesophilum
384677	Ornithinimicrobium_pekingense	1841133	Gardnerella_sp._26-12	1144662	Acinetobacter_sp._CIP_101966	290052	Acetivibrio_ethanolgignens	1843368	Sphingobium_sp._RAC03	33034	Anaerococcus_prevotii
86188	[Pseudomonas]_geniculata	1768768	Caulobacter_sp._CCH9-E1	237610	Pseudomonas_psychrotolerans	1002339	Psychrobacter_sp._1501(2011)	754327	Escherichia_sp._TW09231	131568	Kineococcus_radiotolerans
1167641	[Pseudomonas]_geniculata_N1	1078480	Haemophilus_sputorum	948102	Mycobacterium_franklinii	147802	Lactobacillus_iners	225453	Yaniella_halotolerans	712288	Fusobacterium_sp._oral_taxon_370
1203556	Actinomyces_sp._HPA0247	301953	Caldicellulosiruptor_acetigenus	1203561	Corynebacterium_sp._KPL1824	232721	Acidovorax_sp._JS42	105219	Ralstonia_mannitolilytica	1778770	Microbacterium_sp._HM58-2
44008	Enterococcus_cecorum	202952	Acinetobacter_gerneri	1270	Micrococcus_luteus	1739435	Fusobacterium_sp._HMSC065F01	257003	Sphingomonas_phyllosphaerae	1593237	Micrococcus_sp._MS-ASIII-49
1268622	Acidovorax_sp._MR-S7	1581119	Corynebacterium_sp._HMSC05H05	1169321	Escherichia_sp._KTE114	469609	Streptococcus_sp._2_1_36FAA	165179	Prevotella_copri	1736375	Aureimonas_sp._Leaf427
1535623	Pseudomonas_sp._AP19	1581082	Stenotrophomonas_sp._HMSC10F07	1827469	Brevundimonas_sp._GW460-12-10-14-LB2	328813	Alistipes_onderdonkii	488447	Burkholderia_contaminans	469590	Bacteroides_sp._2_2_4
1449061	Ochrobactrum_sp._UNC390CL2Tsu3S39	1842727	Rhodoferax_sp._DCY110	1581076	Streptococcus_sp._HMSC10A01	1817963	Roseomonas_sp._M3	53367	Asanoa_ferruginea	1768806	Rhodospirillaceae_bacterium_CCH5-H10
1720315	Eggerthellaceae_bacterium_AT8	52765	Caldicellulosiruptor_kristjanssonii	1203559	Corynebacterium_sp._KPL1818	1032505	Fusobacterium_sp._OBRC1	76122	Alloprevotella_tannerae	47671	Lautropia_mirabilis
1163671	Clostridium_sp._12(A)	1161412	Prevotella_sp._ICM33	1179670	Micrococcus_sp._KBS0714	1292023	Leucobacter_sp._UCD-THU	1585697	Agrobacterium_arsenijevicii	29394	Dolosigranulum_pigrum
1287100	Mesorhizobium_sp._L2C054A000	1100720	Limnohabitans_sp._Rim28	1661032	Pseudomonas_sp._NBRC_111117	1296536	Enterobacter_xiangfangensis	1196034	Klebsiella_sp._10982	1745712	Anaerococcus_sp._Marseille-P2143
1358	Lactococcus_lactis	1736272	Massilia_sp._Leaf139	1245	Leuconostoc_mesenteroides	796942	Stomatobaculum_longum	281920	Porphyromonas_uenonis	1449048	Mycobacterium_sp._UNC280MFTsu5.1
871325	Bacteroides_faecichinchillae	1768795	Acidovorax_sp._CCH12-A4	732242	Bacteroides_paurosaccharolyticus	1736487	Noviherbaspirillum_sp._Root189	1646498	Acinetobacter_sp._TTH0-4	859	Fusobacterium_necrophorum
109328	Leptotrichia_trevisanii	1287735	Achromobacter_insuavis	544645	Butyricimonas_virosa	136273	Kocuria_polaris	1315212	Exiguobacterium_sp._8-11-1	1739491	Streptococcus_sp._HMSC067H01
1398	Bacillus_coagulans	1736379	Marmoricola_sp._Leaf446	1095727	Streptococcus_sp._SK643	1472716	Burkholderia_sp._K24	1768765	Methylobacterium_sp._CCH5-D2	1484693	Rhodoferax_saidenbachensis
161899	Corynebacterium_singulare	1449059	Mycobacterium_sp._UNC410CL29Cvi84	487698	Stenotrophomonas_pavanii	1661055	Pseudomonas_sp._NBRC_111140	927677	Synechocystis_sp._PCC_7509	214851	Subdoligranulum_variabile
1505605	Hymenobacter_sp._IS2118	1715142	Staphylococcus_sp._HMSC077D08	437897	Megamonas_funiformis	712538	Selenomonas_sp._oral_taxon_478	158500	Novosphingobium_resinovorum	1906854	Brevundimonas_sp._ZS04
1646498	Acinetobacter_sp._TTH0-4	1739295	Corynebacterium_sp._HMSC034A01	1512	[Clostridium]_symbiosum	1504823	bacterium_LF-3	585544	Bacteroides_sp._D22	1739493	Staphylococcus_sp._HMSC062B11
131568	Kineococcus_radiotolerans	399742	Enterobacter_sp._638	712357	Leptotrichia_sp._oral_taxon_212	1217704	Acinetobacter_sp._NIPH_284	94132	Ramlibacter_tataouinensis	1292023	Leucobacter_sp._UCD-THU
46228	Ruminococcus_lactaris	457400	Escherichia_sp._1_1_43	936561	Fusobacterium_sp._CM1	1141883	Massilia_putida	1125977	Pseudomonas_sp._PAMC_25886	95606	Sphingomonas-like_bacterium_B12
219301	Brachybacterium_muris	1827278	Aliterella_atlantica	1739486	Propionibacterium_sp._HMSC067A01	202956	Acinetobacter_towneri	321318	Dietzia_cinnamea	1805471	Clostridium_sp._Marseille-P2415
1523503	Pseudomonas_sp._ML96	29380	Staphylococcus_caprae	658655	Lachnospiraceae_bacterium_1_4_56FAA	1603291	Alicycliphilus_sp._B1	1768762	Blastomonas_sp._CCH1-A6	1100720	Limnohabitans_sp._Rim28
690417	Paracoccus_sphaerophysae	1574409	Mesorhizobium_sp._F7	144185	Leifsonia_aquatica	1906854	Brevundimonas_sp._ZS04	154046	Hungatella_hathewayi	1203556	Actinomyces_sp._HPA0247
712538	Selenomonas_sp._oral_taxon_478	1217710	Acinetobacter_sp._NIPH_899	68259	Streptomyces_purpurogeneiscleroticus	293	Brevundimonas_diminuta	1144673	Acinetobacter_sp._CIP_64.7	1736480	Achromobacter_sp._Root170
1192054	Paracoccus_sp._228	131568	Kineococcus_radiotolerans	351091	Oscillibacter_valericigenes	1105030	Actinomyces_sp._ICM58	1806490	Achromobacter_sp._ATCC35328	202955	Acinetobacter_tjernbergiae
1485002	Acinetobacter_sp._ETR1	554344	Pseudomonas_toyotomiensis	203471	Tepidiphilus_margaritifer	310297	Bacteroides_plebeius	83655	Leclercia_adecarboxylata	745310	Sphingomonas_sp._MM-1
1496689	Arthrobacter_sp._L77	1296536	Enterobacter_xiangfangensis	1739277	Propionibacterium_sp._HMSC078F01	1736430	Pelomonas_sp._Root1217	1768806	Rhodospirillaceae_bacterium_CCH5-H10	1581119	Corynebacterium_sp._HMSC05H05
1125977	Pseudomonas_sp._PAMC_25886	363952	Comamonas_thiooxydans	1715131	Staphylococcus_sp._HMSC034A07	1569209	Paracoccus_sp._PAMC_22219	457391	Bacteroides_sp._3_1_33FAA	469591	Parabacteroides_sp._20_3
1287226	Mesorhizobium_sp._LNHC209A00	1136105	Tolypothrix_campylonemoides	1283291	Pseudomonas_sp._URMO17WK12:I11	1449061	Ochrobactrum_sp._UNC390CL2Tsu3S39	33889	Brevibacterium_casei	223967	Methylobacterium_populi
1590	Lactobacillus_plantarum	298794	Methylobacterium_variabile	204516	Bacteroides_massiliensis	927677	Synechocystis_sp._PCC_7509	187400	Paracoccus_zeaxanthinifaciens	204525	Roseomonas_cervicalis
1736343	Sphingomonas_sp._Leaf339	754336	Escherichia_sp._TW14182	1290	Staphylococcus_hominis	97138	Clostridium_sp._ASF356	204525	Roseomonas_cervicalis	1287264	Mesorhizobium_sp._LNJC380A00
457391	Bacteroides_sp._3_1_33FAA	563038	Streptococcus_sp._M334	301301	Roseburia_hominis	1870984	Anaerococcus_mediterraneensis	849	Fusobacterium_gonidiaformans	253239	Ethanoligenens_harbinense
1736455	Massilia_sp._Root133	729	Haemophilus_parainfluenzae	34059	Moraxella_atlantae	1596	Lactobacillus_gasseri	391953	Aquincola_tertiaricarbonis	1736464	Pelomonas_sp._Root1444
1768762	Blastomonas_sp._CCH1-A6	255205	Pseudoclavibacter_helvolus	1203635	Propionibacterium_sp._KPL2009	76761	Pseudomonas_veronii	582	Morganella_morganii	39956	Methylobacterium_mesophilicum
457412	Ruminococcus_sp._5_1_39BFAA	588932	Brevundimonas_naejangsanensis	712288	Fusobacterium_sp._oral_taxon_370	1522072	Sphingobium_sp._ba1	1387353	Paludisphaera_borealis	1670619	Nitratireductor_sp._ZZ-1
1532555	Brevundimonas_sp._DS20	1879049	Acinetobacter_sp._WCHA34	202952	Acinetobacter_gerneri	512030	Acidovorax_sp._NO-1	1492898	Flavisolibacter_sp._LCS9	364029	Comamonas_sp._E6
462367	Flavisolibacter_ginsengisoli	1898680	Shigella_sp._FC2175	1697794	Clostridia_bacterium_UC5.1-1D1	1720315	Eggerthellaceae_bacterium_AT8	1871020	Clostridium_sp._Marseille-P3244	1292020	Dietzia_sp._UCD-THP
1590596	Sphingobacterium_sp._T2	391953	Aquincola_tertiaricarbonis	1406431	Massilia_sp._WF1	459515	Nakamurella_lactea	1655	Actinomyces_naeslundii	544645	Butyricimonas_virosa
1549812	Massilia_sp._BSC265	1628191	Brevundimonas_sp._KM4	358743	[Clostridium]_citroniae	1268622	Acidovorax_sp._MR-S7	421054	Arthrobacter_sp._D4	301301	Roseburia_hominis
1229488	beta_proteobacterium_FWI2	1176649	Agrobacterium_fabrum	1805471	Clostridium_sp._Marseille-P2415	477641	Modestobacter_marinus	1545443	Belnapia_sp._F-4-1	1235457	Ralstonia_sp._AU12-08
28125	Prevotella_bivia	564	Escherichia_fergusonii	1297865	Bradyrhizobium_sp._OHSU_III	397260	Sphingomonas_sanxanigenens	1852368	Prevotellaceae_bacterium_Marseille-P2826	135517	Geobacillus_vulcani
849	Fusobacterium_gonidiaformans	2756	Brochothrix_thermosphacta	1906854	Brevundimonas_sp._ZS04	1523503	Pseudomonas_sp._ML96	544645	Butyricimonas_virosa	179636	Alicycliphilus_denitrificans
1770210	Micrococcus_sp._CH7	1038928	Streptomyces_xinghaiensis	1817673	Geobacillus_sp._15	81569	Ruegeria_atlantica	457392	Bacteroides_sp._3_2_5	56689	Mycobacterium_mucogenicum
1537702	Delftia_sp._670	1260	Finegoldia_magna	469591	Parabacteroides_sp._20_3	1387353	Paludisphaera_borealis	1282	Staphylococcus_epidermidis	108981	Acinetobacter_schindleri
1560345	Sphingomonas_panacis	397260	Sphingomonas_sanxanigenens	1520813	Paracoccus_sp._SM22M-07	1566191	Pseudomonas_sp._NFACC19-2	1739279	Fusobacterium_sp._HMSC064B12	1699078	Geobacillus_sp._PA-3
1882752	Singulisphaera_sp._GP187	1105030	Actinomyces_sp._ICM58	1703	Brevibacterium_linens	358743	[Clostridium]_citroniae	225324	Enhydrobacter_aerosaccus	1492898	Flavisolibacter_sp._LCS9
1270	Micrococcus_luteus	1904966	Ornithinimicrobium_sp._CNJ-824	1581119	Corynebacterium_sp._HMSC05H05	357276	Bacteroides_dorei	818	Bacteroides_thetaiotaomicron	563038	Streptococcus_sp._M334
1144673	Acinetobacter_sp._CIP_64.7	307486	Tepidimonas_taiwanensis	1523503	Pseudomonas_sp._ML96	1579347	Carnobacterium_sp._1290_CSPC	1566191	Pseudomonas_sp._NFACC19-2	166486	Roseburia_intestinalis
469592	Bacteroides_sp._3_1_19	38305	Corynebacterium_vitaeruminis	1101373	Tepidimonas_fonticaldi	1531	[Clostridium]_clostridioforme	1449966	Enterobacter_sp._T1-1	1955422	Massilia_sp._KIM
301953	Caldicellulosiruptor_acetigenus	630921	Bradyrhizobium_embrapense	713030	Selenomonas_sp._oral_taxon_136	415229	Pseudoxanthomonas_spadix	59196	Rickettsiella_grylli	1410615	Propionibacterium_sp._MB3007
1429916	Afipia_sp._P52-10	445576	Pseudonocardia_sp._AL041005-10	470565	Prevotella_histicola	1736577	Rhizobium_sp._Root651	1499973	Escherichia_marmotae	321662	Pseudomonas_moraviensis
1707785	Massilia_sp._WG5	38288	Corynebacterium_genitalium	1173062	Acinetobacter_sp._HA	1496689	Arthrobacter_sp._L77	1302690	Cnuella_takakiae	648	Aeromonas_caviae
1574409	Mesorhizobium_sp._F7	1422	Geobacillus_stearothermophilus	1599	Lactobacillus_sakei	908612	Alistipes_sp._HGB5	32013	Comamonas_terrigena	1855730	Pelomonas_sp._KK5
1807	Mycobacterium_obuense	343013	Acidovorax_caeni	160791	Sphingomonas_wittichii	1329831	Enterobacter_sp._MGH_33	1298857	Solirubrobacter_sp._URHD0082	1736215	Sphingomonas_sp._Leaf33
56689	Mycobacterium_mucogenicum	1855730	Pelomonas_sp._KK5	1898680	Shigella_sp._FC2175	1843368	Sphingobium_sp._RAC03	343874	Empedobacter_falsenii	706438	Actinomyces_sp._oral_taxon_171
1739295	Corynebacterium_sp._HMSC034A01	80866	Delftia_acidovorans	29394	Dolosigranulum_pigrum	1678129	Limnohabitans_sp._103DPR2	1038928	Streptomyces_xinghaiensis	1144662	Acinetobacter_sp._CIP_101966
712117	Actinomyces_sp._oral_taxon_170	121428	Sphingobium_xenophagum	1736455	Massilia_sp._Root133	1090573	Sphingobium_czechense	1907940	Enhydrobacter_sp._H5	457389	Bacteroides_sp._3_1_13
51160	Treponema_maltophilum	378211	Methyloversatilis_universalis	658662	Parabacteroides_sp._D26	1549812	Massilia_sp._BSC265	461393	Actinomyces_massiliensis	28118	Odoribacter_splanchnicus
94009	Thermicanus_aegyptius	1661037	Pseudomonas_sp._NBRC_111122	1917876	Blautia_sp._Marseille-P3087	925409	Asinibacterium_sp._OR53	47770	Lactobacillus_crispatus	1144317	Acidovorax_sp._CF316
496058	Spirosoma_panaciterrae	1739413	Alloscardovia_sp._HMSC034E08	237258	Cloacibacterium_normanense	1635005	Rheinheimera_sp._KL1	138336	Blastococcus_saxobsidens	1777	Mycobacterium_gastri
244366	Klebsiella_variicola	300	Pseudomonas_mendocina	208479	[Clostridium]_bolteae	1812935	Enterobacter_cloacae_complex_'Hoffmann_cluster_IV'	1490484	Mycobacterium_sp._ST-F2	1686396	Enterobacter_sp._BIDMC93
386414	Prevotella_timonensis	1379	Gemella_haemolysans	1776391	Romboutsia_timonensis	310298	Bacteroides_coprocola	246618	Bifidobacterium_thermacidophilum	1287292	Mesorhizobium_sp._LSHC420B00
820	Bacteroides_uniformis	51665	Aerococcus_urinaeequi	622	Shigella_dysenteriae	754307	Escherichia_sp._B1147	1736375	Aureimonas_sp._Leaf427	1206085	Jatrophihabitans_endophyticus
658082	Lachnospiraceae_bacterium_2_1_58FAA	1298857	Solirubrobacter_sp._URHD0082	55565	Actinomyces_graevenitzii	40542	Leptotrichia_buccalis	1261634	Roseburia_sp._499	198092	Roseomonas_rosea
1739277	Propionibacterium_sp._HMSC078F01	158500	Novosphingobium_resinovorum	712118	Actinomyces_sp._oral_taxon_172	1835254	Polynucleobacter_duraquae	1549812	Massilia_sp._BSC265	1380390	Solirubrobacterales_bacterium_URHD0059
29394	Dolosigranulum_pigrum	1701910	Agrobacterium_sp._SUL3	1002339	Psychrobacter_sp._1501(2011)	1581073	Micrococcus_sp._HMSC31B01	1643810	Agrobacterium_sp._LC34	1203635	Propionibacterium_sp._KPL2009
1898961	Kluyvera_intestini	1492898	Flavisolibacter_sp._LCS9	1315212	Exiguobacterium_sp._8-11-1	1871020	Clostridium_sp._Marseille-P3244	1739316	Propionibacterium_sp._HMSC069G10	28132	Prevotella_melaninogenica
1203561	Corynebacterium_sp._KPL1824	232721	Acidovorax_sp._JS42	244366	Klebsiella_variicola	457395	Bacteroides_sp._9_1_42FAA	203192	Pseudomonas_chloritidismutans	31998	Methylobacterium_radiotolerans
1499681	Collinsella_sp._MS5	1840518	Gardnerella_sp._30-4	585544	Bacteroides_sp._D22	1720194	Clostridium_sp._AT4	378534	Pseudomonas_sp._Eur1_9.41	457400	Escherichia_sp._1_1_43
1834155	Kocuria_sp._ICS0012	925409	Asinibacterium_sp._OR53	50340	Pseudomonas_fuscovaginae	729	Haemophilus_parainfluenzae	1871021	Lachnoclostridium_phocaeense	1484116	Hymenobacter_sp._PAMC_26554
255205	Pseudoclavibacter_helvolus	1892897	Shigella_sp._FC569	1461752	Sphingobium_sp._Ant17	1663558	Stenotrophomonas_sp._MB339	161899	Corynebacterium_singulare	585543	Bacteroides_sp._D20
1715092	Streptococcus_sp._HMSC070B10	1523503	Pseudomonas_sp._ML96	453246	Sphingobium_sp._TCM1	1510458	Pseudoruegeria_sabulilitoris	1736309	Sphingomonas_sp._Leaf257	405212	Alicyclobacillus_acidocaldarius
1739413	Alloscardovia_sp._HMSC034E08	1470591	Sphingomonas_sp._RIT328	1510458	Pseudoruegeria_sabulilitoris	1461766	Pseudoalteromonas_sp._SCSIO_11900	401472	Corynebacterium_ureicelerivorans	1680160	Bradyrhizobium_sp._NAS96.2
1203563	Corynebacterium_sp._KPL1856	1736565	Acidovorax_sp._Root568	418223	Methylobacterium_phyllosphaerae	387090	Bacteroides_coprophilus	70346	70346	693988	Bilophila_sp._4_1_30
358743	[Clostridium]_citroniae	1736487	Noviherbaspirillum_sp._Root189	1449966	Enterobacter_sp._T1-1	1208102	Pseudomonas_sp._ICMP_19500	1768770	Caulobacter_sp._CCH5-E12	529	Ochrobactrum_anthropi
94132	Ramlibacter_tataouinensis	648	Aeromonas_caviae	164546	Cupriavidus_taiwanensis	1879049	Acinetobacter_sp._WCHA34	257758	Streptococcus_pseudopneumoniae	450748	Propionibacterium_sp._5_U_42AFAA
1736265	Methylobacterium_sp._Leaf125	1336207	Pseudomonas_sp._P818	450748	Propionibacterium_sp._5_U_42AFAA	161899	Corynebacterium_singulare	364029	Comamonas_sp._E6	1581082	Stenotrophomonas_sp._HMSC10F07
1706231	Janthinobacterium_sp._CG23_2	280333	Bradyrhizobium_pachyrhizi	820	Bacteroides_uniformis	1490051	Anoxybacillus_geothermalis	1574409	Mesorhizobium_sp._F7	40324	Stenotrophomonas_maltophilia
76761	Pseudomonas_veronii	1735676	Sphingomonas_sp._Leaf10	1843368	Sphingobium_sp._RAC03	549	Pantoea_agglomerans	1785128	Acinetobacter_lactucae	83655	Leclercia_adecarboxylata
1217710	Acinetobacter_sp._NIPH_899	1496689	Arthrobacter_sp._L77	1745712	Anaerococcus_sp._Marseille-P2143	307486	Tepidimonas_taiwanensis	95563	Methylobacterium_sp._B34	387661	Parabacteroides_johnsonii
742722	Collinsella_sp._4_8_47FAA	41276	Brevundimonas_vesicularis	1358	Lactococcus_lactis	1736522	Massilia_sp._Root351	1834155	Kocuria_sp._ICS0012	28116	Bacteroides_ovatus
1619951	Burkholderiaceae_bacterium_26	61592	Corynebacterium_durum	232721	Acidovorax_sp._JS42	47770	Lactobacillus_crispatus	1641707	Stenotrophomonas_sp._TD3	462367	Flavisolibacter_ginsengisoli
298163	Patulibacter_minatonensis	1270	Micrococcus_luteus	1736363	Bradyrhizobium_sp._Leaf396	1276	Kytococcus_sedentarius	163202	Corynebacterium_appendicis	39486	Dorea_formicigenerans
1379270	Gemmatimonas_phototrophica	43769	Corynebacterium_propinquum	1884366	Sphingobium_sp._YR657	78327	Pseudomonas_mosselii	253239	Ethanoligenens_harbinense	1622	Lactobacillus_murinus
1336207	Pseudomonas_sp._P818	459515	Nakamurella_lactea	1736604	Pseudomonas_sp._Root9	1735680	Pseudomonas_sp._Leaf15	1292020	Dietzia_sp._UCD-THP	1720315	Eggerthellaceae_bacterium_AT8
850	Fusobacterium_mortiferum	1535632	Pseudomonas_sp._AP42	39488	[Eubacterium]_hallii	55565	Actinomyces_graevenitzii	1660	Actinomyces_odontolyticus	81569	Ruegeria_atlantica
1454008	Aeromonas_sp._HZM	37923	Kocuria_kristinae	1703332	Lachnospiraceae_bacterium_TF01-11	298794	Methylobacterium_variabile	1736487	Noviherbaspirillum_sp._Root189	1276755	Acidovorax_sp._JHL-3
1276755	Acidovorax_sp._JHL-3	405212	Alicyclobacillus_acidocaldarius	187400	Paracoccus_zeaxanthinifaciens	1842727	Rhodoferax_sp._DCY110	1290	Staphylococcus_hominis	1284392	Pseudomonas_sp._FH1
1609637	Stenotrophomonas_sp._DDT-1	95563	Methylobacterium_sp._B34	1768753	Bradyrhizobium_sp._CCH5-F6	100886	Catenibacterium_mitsuokai	28132	Prevotella_melaninogenica	1736352	Methylobacterium_sp._Leaf361
466153	Singulisphaera_acidiphila	1287264	Mesorhizobium_sp._LNJC380A00	100886	Catenibacterium_mitsuokai	80866	Delftia_acidovorans	307643	Exiguobacterium_profundum	742013	Delftia_sp._Cs1-4
1745712	Anaerococcus_sp._Marseille-P2143	652716	Prevotella_sp._oral_taxon_299	564	Escherichia_fergusonii	457388	Parabacteroides_sp._2_1_7	65048	Mitsuaria_chitosanitabida	1729583	Pseudomonas_sp._TAD18
762836	Duganella_phyllosphaerae	1736215	Sphingomonas_sp._Leaf33	1263547	Oscillibacter_ruminantium	1176649	Agrobacterium_fabrum	1739272	Propionibacterium_sp._HMSC068C01	316	Pseudomonas_stutzeri
564	Escherichia_fergusonii	179878	Sphingomonas_elodea	137732	Granulicatella_elegans	204	Campylobacter_showae	307486	Tepidimonas_taiwanensis	1661046	Pseudomonas_sp._NBRC_111131
101564	Pseudomonas_alcaliphila	1430331	Geobacillus_icigianus	1033994	Pseudomonas_sp._MOIL14HWK12:I2	333367	[Clostridium]_asparagiforme	1218247	Ralstonia_sp._NT80	1869229	Pseudomonas_sp._S1E40
1714344	Curvibacter_sp._PAE-UM	1720315	Eggerthellaceae_bacterium_AT8	1144669	Acinetobacter_sp._CIP_102637	1775432	Brachybacterium_sp._sponge	376733	Paracoccus_halophilus	52022	Meiothermus_silvanus
28446	[Clostridium]_propionicum	1646498	Acinetobacter_sp._TTH0-4	1720194	Clostridium_sp._AT4	648885	Methylobacterium_sp._MB200	1795629	Acinetobacter_sp._BMW17	1904807	Bradyrhizobium_sp._SEMIA_6399
95606	Sphingomonas-like_bacterium_B12	1603291	Alicycliphilus_sp._B1	1834155	Kocuria_sp._ICS0012	151755	Xenophilus_azovorans	651609	Actinomyces_sp._oral_taxon_180	53463	Paracoccus_solventivorans
1415630	Pseudomonas_sp._TKP	45972	Staphylococcus_pasteuri	239935	Akkermansia_muciniphila	651	Aeromonas_media	501571	Butyricicoccus_pullicaecorum	1502	Clostridium_perfringens
1484158	Pantoea_sp._PSNIH1	173362	Brachybacterium_paraconglomeratum	341694	Peptostreptococcus_stomatis	554344	Pseudomonas_toyotomiensis	339	Xanthomonas_campestris	1678028	Massilia_sp._NR_4-1
237576	Oribacterium_sinus	624	Shigella_sonnei	214851	Subdoligranulum_variabile	39490	Eubacterium_ramulus	1479019	Methylobacterium_sp._C1	549	Pantoea_agglomerans
1315212	Exiguobacterium_sp._8-11-1	496058	Spirosoma_panaciterrae	1870993	Tyzzerella_sp._Marseille-P3062	384677	Ornithinimicrobium_pekingense	1335308	Burkholderia_sp._AU4i	38284	Corynebacterium_accolens
1141883	Massilia_putida	76761	Pseudomonas_veronii	488447	Burkholderia_contaminans	407019	Sphingomonas_astaxanthinifaciens	1739414	Staphylococcus_sp._HMSC066C03	1581073	Micrococcus_sp._HMSC31B01
671228	Veillonella_sp._oral_taxon_158	1817673	Geobacillus_sp._15	1852368	Prevotellaceae_bacterium_Marseille-P2826	588932	Brevundimonas_naejangsanensis	45972	Staphylococcus_pasteuri	103817	Janibacter_terrae
1335308	Burkholderia_sp._AU4i	28090	Acinetobacter_lwoffii	38286	Corynebacterium_afermentans	712359	Leptotrichia_sp._oral_taxon_215	82633	Cupriavidus_pauculus	230310	Curvibacter_gracilis
156978	Corynebacterium_imitans	1279031	Agrobacterium_sp._33MFTa1.1	135719	Sphingobium_amiense	1276755	Acidovorax_sp._JHL-3	61592	Corynebacterium_durum	70346	70346
558537	Delftia_lacustris	941449	Desulfovibrio_sp._X2	1490485	Mycobacterium_sp._SWH-M1	1287289	Mesorhizobium_sp._LSHC416B00	38301	Corynebacterium_minutissimum	553	Pantoea_ananatis
1849383	Psychrobacter_sp._SHUES1	1686400	Enterobacter_sp._BIDMC109	1715142	Staphylococcus_sp._HMSC077D08	47920	Acidovorax_delafieldii	482957	Burkholderia_lata	172042	Rothia_aeria
357276	Bacteroides_dorei	1715180	Streptococcus_sp._HMSC077D04	1768762	Blastomonas_sp._CCH1-A6	936595	Lachnoanaerobaculum_sp._OBRC5-5	1768753	Bradyrhizobium_sp._CCH5-F6	1590596	Sphingobacterium_sp._T2
134537	Paraburkholderia_fungorum	1714344	Curvibacter_sp._PAE-UM	51160	Treponema_maltophilum	1470591	Sphingomonas_sp._RIT328	47678	Bacteroides_caccae	397278	Marmoricola_aequoreus
1566191	Pseudomonas_sp._NFACC19-2	1707785	Massilia_sp._WG5	1736564	Achromobacter_sp._Root565	1686392	Enterobacter_sp._MGH120	648995	Rhizobium_pusense	1287307	Mesorhizobium_sp._LSHC440A00
660294	Thermosipho_affectus	36807	Microbacterium_laevaniformans	1898961	Kluyvera_intestini	1736527	Acidovorax_sp._Root402	1587	Lactobacillus_helveticus	33032	Anaerococcus_lactolyticus
38284	Corynebacterium_accolens	1715092	Streptococcus_sp._HMSC070B10	104605	Sphingomonas_sp._Ant20	742013	Delftia_sp._Cs1-4	303	Pseudomonas_putida	871325	Bacteroides_faecichinchillae
39486	Dorea_formicigenerans	1906854	Brevundimonas_sp._ZS04	571	Klebsiella_oxytoca	437898	Sutterella_parvirubra	1860161	Streptococcus_sp._CCUG_49591	1179670	Micrococcus_sp._KBS0714
499555	Dietzia_timorensis	936048	Propionibacterium_sp._434-HC2	818	Bacteroides_thetaiotaomicron	1112214	Sphingomonas_sp._PAMC_26605	40324	Stenotrophomonas_maltophilia	585544	Bacteroides_sp._D22
1203577	Propionibacterium_sp._KPL1854	472693	Pantoea_eucrina	36847	[Clostridium]_neopropionicum	2702	Gardnerella_vaginalis	1054213	Acetobacteraceae_bacterium_AT-5844	239935	Akkermansia_muciniphila
1737425	Corynebacterium_provencense	1287292	Mesorhizobium_sp._LSHC420B00	358220	Acidovorax_sp._KKS102	1192054	Paracoccus_sp._228	1776391	Romboutsia_timonensis	376815	Variovorax_soli
652706	Oribacterium_sp._oral_taxon_078	1449057	Methylobacterium_sp._UNCCL110	1849491	Staphylococcaceae_bacterium_S31	353	Azotobacter_chroococcum	1735680	Pseudomonas_sp._Leaf15	321318	Dietzia_cinnamea
592978	Ruminococcus_faecis	1663558	Stenotrophomonas_sp._MB339	61592	Corynebacterium_durum	470565	Prevotella_histicola	1736379	Marmoricola_sp._Leaf446	1276756	Acidovorax_sp._JHL-9
1827278	Aliterella_atlantica	1619951	Burkholderiaceae_bacterium_26	742013	Delftia_sp._Cs1-4	285	Comamonas_testosteroni	1353941	Acinetobacter_harbinensis	582	Morganella_morganii
427683	Methylobacterium_platani	257003	Sphingomonas_phyllosphaerae	1292	Staphylococcus_warneri	135719	Sphingobium_amiense	1673721	Intestinimonas_massiliensis	1714344	Curvibacter_sp._PAE-UM
1871035	Negativibacillus_massiliensis	69966	Macrococcus_caseolyticus	386056	Paraburkholderia_ferrariae	392734	Terriglobus_roseus	1535	[Clostridium]_leptum	1136105	Tolypothrix_campylonemoides
56946	Afipia_broomeae	29391	Gemella_morbillorum	712117	Actinomyces_sp._oral_taxon_170	732	Aggregatibacter_aphrophilus	359110	Pseudomonas_extremaustralis	882856	Pseudonocardia_sp._P2
83655	Leclercia_adecarboxylata	1882752	Singulisphaera_sp._GP187	156978	Corynebacterium_imitans	1298863	Marmoricola_sp._URHB0036	82995	Serratia_grimesii	1336207	Pseudomonas_sp._P818
1232427	Corynebacterium_ihumii	47770	Lactobacillus_crispatus	1284392	Pseudomonas_sp._FH1	1472720	Staphylococcus_sp._TE8	948102	Mycobacterium_franklinii	147645	Paracoccus_yeei
554344	Pseudomonas_toyotomiensis	1660	Actinomyces_odontolyticus	1879050	Acinetobacter_sp._WCHA60	1768806	Rhodospirillaceae_bacterium_CCH5-H10	1715142	Staphylococcus_sp._HMSC077D08	1356852	Hymenobacter_sp._APR13
721785	Acidovorax_ebreus	1173062	Acinetobacter_sp._HA	469593	Bacteroides_sp._3_1_40A	43263	Pseudomonas_alcaligenes	1292021	Kocuria_sp._UCD-OTCP	469553	Delftia_sp._JD2
147802	Lactobacillus_iners	1358	Lactococcus_lactis	1303256	Sphingobium_sp._DC-2	445576	Pseudonocardia_sp._AL041005-10	1921145	Rhizobium_sp._P44RR-XXIV	1736604	Pseudomonas_sp._Root9
33038	[Ruminococcus]_gnavus	1583341	Pseudomonas_cerasi	630921	Bradyrhizobium_embrapense	859	Fusobacterium_necrophorum	1736350	Sphingomonas_sp._Leaf357	461393	Actinomyces_massiliensis
459515	Nakamurella_lactea	420994	Sphingobium_ummariense	69328	Pseudomonas_sp._VLB120	28132	Prevotella_melaninogenica	1707785	Massilia_sp._WG5	658086	Lachnospiraceae_bacterium_3_1_57FAA_CT1
203192	Pseudomonas_chloritidismutans	1720193	Corynebacterium_sp._MC3	33038	[Ruminococcus]_gnavus	1484158	Pantoea_sp._PSNIH1	1590	Lactobacillus_plantarum	1217418	Cupriavidus_sp._HPC(L)
1379	Gemella_haemolysans	450748	Propionibacterium_sp._5_U_42AFAA	1736280	Acidovorax_sp._Leaf160	33964	Leuconostoc_citreum	1898961	Kluyvera_intestini	457390	Bacteroides_sp._3_1_23
1240676	Pseudomonas_sp._PAMC_26793	1217052	Ralstonia_sp._A12	1581131	Actinomyces_sp._HMSC08A01	1739543	Fusobacterium_sp._HMSC064B11	1507807	Acinetobacter_idrijaensis	1377	Aerococcus_viridans
392409	Sphingomonas_jaspsi	1768781	Sphingobium_sp._CCH11-B1	105219	Ralstonia_mannitolilytica	33032	Anaerococcus_lactolyticus	1581082	Stenotrophomonas_sp._HMSC10F07	29448	Bradyrhizobium_elkanii
392734	Terriglobus_roseus	571	Klebsiella_oxytoca	1335308	Burkholderia_sp._AU4i	1686400	Enterobacter_sp._BIDMC109	820	Bacteroides_uniformis	363952	Comamonas_thiooxydans
1484693	Rhodoferax_saidenbachensis	47886	Pseudomonas_luteola	1661045	Pseudomonas_sp._NBRC_111130	901	Desulfovibrio_piger	623	Shigella_flexneri	1526743	Pantoea_sp._NGS-ED-1003
1090573	Sphingobium_czechense	46125	Abiotrophia_defectiva	1745713	Bariatricus_massiliensis	1686396	Enterobacter_sp._BIDMC93	1903186	Brachybacterium_sp._P6-10-X1	204773	Herminiimonas_arsenicoxydans
1841133	Gardnerella_sp._26-12	1739316	Propionibacterium_sp._HMSC069G10	1484158	Pantoea_sp._PSNIH1	1849383	Psychrobacter_sp._SHUES1	1504823	bacterium_LF-3	40545	Sutterella_wadsworthensis
1078089	Bacteroides_sp._HPS0048	1736522	Massilia_sp._Root351	457391	Bacteroides_sp._3_1_33FAA	450749	Veillonella_sp._6_1_27	38284	Corynebacterium_accolens	1287100	Mesorhizobium_sp._L2C054A000
1292	Staphylococcus_warneri	1203571	Propionibacterium_sp._HGH0353	1192054	Paracoccus_sp._228	1217418	Cupriavidus_sp._HPC(L)	1739295	Corynebacterium_sp._HMSC034A01	244366	Klebsiella_variicola
82633	Cupriavidus_pauculus	745310	Sphingomonas_sp._MM-1	1739272	Propionibacterium_sp._HMSC068C01	1587	Lactobacillus_helveticus	1703332	Lachnospiraceae_bacterium_TF01-11	1720300	Ruminococcus_sp._AT10
1884263	Selenomonas_sp._oral_taxon_920	1560345	Sphingomonas_panacis	28132	Prevotella_melaninogenica	291644	Bacteroides_salyersiae	384638	[Bacteroides]_pectinophilus	1144674	Acinetobacter_sp._CIP_A162
1736350	Sphingomonas_sp._Leaf357	33034	Anaerococcus_prevotii	592978	Ruminococcus_faecis	303	Pseudomonas_putida	33034	Anaerococcus_prevotii	1035308	Dehalobacter_sp._FTH1
214856	Alistipes_finegoldii	1852361	Actinomyces_sp._Marseille-P2825	1305732	Microbacterium_sp._KROCY2	1532555	Brevundimonas_sp._DS20	1768768	Caulobacter_sp._CCH9-E1	626940	Phascolarctobacterium_succinatutens
413882	[Polyangium]_brachysporum	1834155	Kocuria_sp._ICS0012	47920	Acidovorax_delafieldii	53419	Treponema_socranskii	244366	Klebsiella_variicola	1329827	Enterobacter_sp._MGH_23
626940	Phascolarctobacterium_succinatutens	1490051	Anoxybacillus_geothermalis	1768786	Sphingomonas_sp._CCH5-D11	1884263	Selenomonas_sp._oral_taxon_920	1217710	Acinetobacter_sp._NIPH_899	1095771	Ruminococcus_sp._JC304
1472716	Burkholderia_sp._K24	1329827	Enterobacter_sp._MGH_23	1313	Streptococcus_pneumoniae	135082	Selenomonas_infelix	693988	Bilophila_sp._4_1_30	293	Brevundimonas_diminuta
936561	Fusobacterium_sp._CM1	1739493	Staphylococcus_sp._HMSC062B11	1217704	Acinetobacter_sp._NIPH_284	1430331	Geobacillus_icigianus	1739413	Alloscardovia_sp._HMSC034E08	999425	Streptococcus_sp._F0442
712119	Actinomyces_sp._oral_taxon_175	1268622	Acidovorax_sp._MR-S7	472693	Pantoea_eucrina	82541	Cupriavidus_gilardii	985010	Pseudomonas_sp._TJI-51	411484	Clostridium_sp._SS2/1
95563	Methylobacterium_sp._B34	1736352	Methylobacterium_sp._Leaf361	554344	Pseudomonas_toyotomiensis	1785156	Dietzia_sp._111N12-1	1232427	Corynebacterium_ihumii	1308	Streptococcus_thermophilus
343013	Acidovorax_caeni	762836	Duganella_phyllosphaerae	1227267	Leptotrichia_sp._oral_taxon_879	1884366	Sphingobium_sp._YR657	941449	Desulfovibrio_sp._X2	105420	Streptacidiphilus_neutrinimicus
1852388	Leptotrichia_sp._Marseille-P3007	1030157	Sphingomonas_sp._KC8	1287116	Mesorhizobium_sp._L2C084A000	58231	Treponema_medium	1842727	Rhodoferax_sp._DCY110	411486	Clostridium_sp._M62/1
393310	Skermanella_aerolata	95606	Sphingomonas-like_bacterium_B12	1449057	Methylobacterium_sp._UNCCL110	341694	Peptostreptococcus_stomatis	1904807	Bradyrhizobium_sp._SEMIA_6399	56946	Afipia_broomeae
351091	Oscillibacter_valericigenes	78327	Pseudomonas_mosselii	203	Campylobacter_rectus	1768795	Acidovorax_sp._CCH12-A4	69966	Macrococcus_caseolyticus	457412	Ruminococcus_sp._5_1_39BFAA
579490	Paracoccus_sp._S4493	1472720	Staphylococcus_sp._TE8	1499682	Alistipes_sp._AL-1	1163671	Clostridium_sp._12(A)	706438	Actinomyces_sp._oral_taxon_171	1208102	Pseudomonas_sp._ICMP_19500
658089	Lachnospiraceae_bacterium_5_1_63FAA	285	Comamonas_testosteroni	1933220	Sphingobacterium_sp._B29	1904966	Ornithinimicrobium_sp._CNJ-824	1484693	Rhodoferax_saidenbachensis	548	Klebsiella_aerogenes
191495	Conexibacter_woesei	1736604	Pseudomonas_sp._Root9	1729583	Pseudomonas_sp._TAD18	1287292	Mesorhizobium_sp._LSHC420B00	1729583	Pseudomonas_sp._TAD18	1736434	Pelomonas_sp._Root1237
910237	Escherichia_sp._TW15838	457416	Veillonella_sp._3_1_44	28131	Prevotella_intermedia	384638	[Bacteroides]_pectinophilus	1535632	Pseudomonas_sp._AP42	100886	Catenibacterium_mitsuokai
837	Porphyromonas_gingivalis	1737983	Labrys_sp._WJW	1686392	Enterobacter_sp._MGH120	1499682	Alistipes_sp._AL-1	1879049	Acinetobacter_sp._WCHA34	1641707	Stenotrophomonas_sp._TD3
173480	Gemmatimonas_aurantiaca	882856	Pseudonocardia_sp._P2	1232444	Clostridiales_bacterium_VE202-15	1643810	Agrobacterium_sp._LC34	246796	Pedobacter_himalayensis	754332	Escherichia_sp._TW10509
135719	Sphingobium_amiense	1678028	Massilia_sp._NR_4-1	108981	Acinetobacter_schindleri	1736431	Nocardioides_sp._Root122	1686400	Enterobacter_sp._BIDMC109	46506	Bacteroides_stercoris
136273	Kocuria_polaris	45670	Salinicoccus_roseus	754332	Escherichia_sp._TW10509	1054213	Acetobacteraceae_bacterium_AT-5844	564	Escherichia_fergusonii	488447	Burkholderia_contaminans
1816686	Halomonas_sp._Marseille-P2426	1879050	Acinetobacter_sp._WCHA60	1689271	Cellulomonas_sp._SN7	1737983	Labrys_sp._WJW	466153	Singulisphaera_acidiphila	29321	Turicella_otitidis
54067	Xylophilus_ampelinus	1686401	Enterobacter_sp._BIDMC110	1297617	Intestinimonas_butyriciproducens	13690	Sphingobium_yanoikuyae	1179670	Micrococcus_sp._KBS0714	1701910	Agrobacterium_sp._SUL3
936381	Selenomonas_sp._CM52	453247	Sphingomonas_sp._TDK1	33011	Cutibacterium_granulosum	1768768	Caulobacter_sp._CCH9-E1	45634	Streptococcus_cristatus	1736564	Achromobacter_sp._Root565
1907940	Enhydrobacter_sp._H5	1609637	Stenotrophomonas_sp._DDT-1	33039	[Ruminococcus]_torques	321662	Pseudomonas_moraviensis	100886	Catenibacterium_mitsuokai	45972	Staphylococcus_pasteuri
55565	Actinomyces_graevenitzii	1736431	Nocardioides_sp._Root122	53419	Treponema_socranskii	1523430	Rhodopseudomonas_sp._AAP120	43669	Brachybacterium_faecium	1100721	Limnohabitans_sp._Rim47
73030	Dechloromonas_agitata	1730094	Methylobacterium_sp._GXS13	1485002	Acinetobacter_sp._ETR1	1381123	Aliihoeflea_sp._2WW	1785156	Dietzia_sp._111N12-1	1849383	Psychrobacter_sp._SHUES1
1292020	Dietzia_sp._UCD-THP	202954	Acinetobacter_tandoii	1619313	Erwinia_gerundensis	1736434	Pelomonas_sp._Root1237	1123067	Rubellimicrobium_mesophilum	499555	Dietzia_timorensis
418223	Methylobacterium_phyllosphaerae	1689271	Cellulomonas_sp._SN7	1144674	Acinetobacter_sp._CIP_A162	1339242	Delftia_sp._ZNC0008	103817	Janibacter_terrae	1520813	Paracoccus_sp._SM22M-07
288000	Bradyrhizobium_sp._BTAi1	137732	Granulicatella_elegans	1218247	Ralstonia_sp._NT80	1144662	Acinetobacter_sp._CIP_101966	1144311	Brevibacillus_sp._CF112	1282	Staphylococcus_epidermidis
1263547	Oscillibacter_ruminantium	1287289	Mesorhizobium_sp._LSHC416B00	1852361	Actinomyces_sp._Marseille-P2825	1560345	Sphingomonas_panacis	1292	Staphylococcus_warneri	1715092	Streptococcus_sp._HMSC070B10
754332	Escherichia_sp._TW10509	1144669	Acinetobacter_sp._CIP_102637	59803	Sphingomonas_echinoides	29382	Staphylococcus_cohnii	321662	Pseudomonas_moraviensis	818	Bacteroides_thetaiotaomicron
1592790	Sphingobium_phenoxybenzoativorans	386056	Paraburkholderia_ferrariae	563031	Prevotella_sp._C561	51160	Treponema_maltophilum	674529	Bacteroides_faecis	257003	Sphingomonas_phyllosphaerae
648885	Methylobacterium_sp._MB200	1736309	Sphingomonas_sp._Leaf257	69710	Treponema_vincentii	82995	Serratia_grimesii	38286	Corynebacterium_afermentans	1686401	Enterobacter_sp._BIDMC110
549	Pantoea_agglomerans	391601	Stenotrophomonas_sp._SKA14	1653435	Clostridium_sp._BR31	818	Bacteroides_thetaiotaomicron	1520813	Paracoccus_sp._SM22M-07	1292021	Kocuria_sp._UCD-OTCP
179878	Sphingomonas_elodea	1356852	Hymenobacter_sp._APR13	1852388	Leptotrichia_sp._Marseille-P3007	563031	Prevotella_sp._C561	1855730	Pelomonas_sp._KK5	1737983	Labrys_sp._WJW
1768768	Caulobacter_sp._CCH9-E1	850	Fusobacterium_mortiferum	1090573	Sphingobium_czechense	43669	Brachybacterium_faecium	1596	Lactobacillus_gasseri	1461582	Jeotgalicoccus_saudimassiliensis
1054213	Acetobacteraceae_bacterium_AT-5844	1292021	Kocuria_sp._UCD-OTCP	936381	Selenomonas_sp._CM52	28052	Lachnospira_pectinoschiza	1279005	Escherichia_sp._KTE172	622695	Planococcus_salinarum
1736363	Bradyrhizobium_sp._Leaf396	13690	Sphingobium_yanoikuyae	301302	Roseburia_faecis	652706	Oribacterium_sp._oral_taxon_078	172042	Rothia_aeria	1852361	Actinomyces_sp._Marseille-P2825
1739337	Kocuria_sp._HMSC066H03	1776391	Romboutsia_timonensis	28118	Odoribacter_splanchnicus	1120623	Achromobacter_sp._LC458	1287326	Mesorhizobium_sp._LSJC269B00	357276	Bacteroides_dorei
1136105	Tolypothrix_campylonemoides	1596	Lactobacillus_gasseri	1715107	Streptococcus_sp._HMSC063B03	291645	Bacteroides_nordii	437897	Megamonas_funiformis	1472716	Burkholderia_sp._K24
1378168	Firmicutes_bacterium_ASF500	270351	Methylobacterium_aquaticum	1907941	Alkanindiges_sp._H1	472693	Pantoea_eucrina	56689	Mycobacterium_mucogenicum	1739272	Propionibacterium_sp._HMSC068C01
1904966	Ornithinimicrobium_sp._CNJ-824	1739337	Kocuria_sp._HMSC066H03	70346	70346	246796	Pedobacter_himalayensis	131568	Kineococcus_radiotolerans	1472720	Staphylococcus_sp._TE8
147645	Paracoccus_yeei	1590	Lactobacillus_plantarum	1105030	Actinomyces_sp._ICM58	1599	Lactobacillus_sakei	1608996	Pseudomonas_helleri	1175452	Peptoniphilus_rhinitidis
1283291	Pseudomonas_sp._URMO17WK12:I11	404937	Anoxybacillus_thermarum	1574624	[Propionibacterium]_namnetense	1526743	Pantoea_sp._NGS-ED-1003	1270	Micrococcus_luteus	1842533	Acidovorax_sp._RAC01
1510458	Pseudoruegeria_sabulilitoris	1739387	Actinomyces_sp._HMSC075C01	204525	Roseomonas_cervicalis	80879	Curvibacter_delicatus	29405	Microlunatus_phosphovorus	1042156	Clostridium_sp._SY8519
43997	Catonella_morbi	1579	Lactobacillus_acidophilus	457394	Bacteroides_sp._4_3_47FAA	1078089	Bacteroides_sp._HPS0048	462367	Flavisolibacter_ginsengisoli	915099	Pseudomonas_canadensis
1835254	Polynucleobacter_duraquae	1736341	Leifsonia_sp._Leaf336	33033	Parvimonas_micra	564	Escherichia_fergusonii	457390	Bacteroides_sp._3_1_23	1078480	Haemophilus_sputorum
1380389	Sphingomonas_sp._URHD0057	622	Shigella_dysenteriae	1032505	Fusobacterium_sp._OBRC1	1736604	Pseudomonas_sp._Root9	1406431	Massilia_sp._WF1	1770210	Micrococcus_sp._CH7
290052	Acetivibrio_ethanolgignens	53463	Paracoccus_solventivorans	109328	Leptotrichia_trevisanii	52022	Meiothermus_silvanus	28090	Acinetobacter_lwoffii	936548	Actinomyces_sp._ICM47
817	Bacteroides_fragilis	1196034	Klebsiella_sp._10982	1535	[Clostridium]_leptum	65048	Mitsuaria_chitosanitabida	1531	[Clostridium]_clostridioforme	1500894	Massilia_sp._9096
1329795	Clostridiaceae_bacterium_MS3	1737624	Geobacillus_sp._Sah69	1720300	Ruminococcus_sp._AT10	1446467	Hymenobacter_swuensis	1074049	Candidatus_Burkholderia_crenata	1680	Bifidobacterium_adolescentis
1636152	Planctomyces_sp._SH-PL62	144185	Leifsonia_aquatica	83655	Leclercia_adecarboxylata	69823	Selenomonas_sputigena	1356852	Hymenobacter_sp._APR13	1715161	Rothia_sp._HMSC061D12
1736345	Sphingomonas_sp._Leaf343	1302690	Cnuella_takakiae	721785	Acidovorax_ebreus	433660	Nocardioides_halotolerans	43263	Pseudomonas_alcaligenes	33917	Microbacterium_barkeri
1768757	Sphingomonas_sp._CCH10-B3	1768765	Methylobacterium_sp._CCH5-D2	1545044	Paracoccus_sanguinis	529705	Sphingomonas_changbaiensis	1907941	Alkanindiges_sp._H1	338188	Bacteroides_finegoldii
50340	Pseudomonas_fuscovaginae	246796	Pedobacter_himalayensis	321318	Dietzia_cinnamea	482957	Burkholderia_lata	546364	Amycolatopsis_australiensis	1715131	Staphylococcus_sp._HMSC034A07
450746	Coprobacillus_sp._8_1_38FAA	1860161	Streptococcus_sp._CCUG_49591	230310	Curvibacter_gracilis	614	Serratia_liquefaciens	411484	Clostridium_sp._SS2/1	552398	Ruminococcaceae_bacterium_D16
242163	Candidatus_Burkholderia_verschuerenii	571254	Ochrobactrum_rhizosphaerae	1329795	Clostridiaceae_bacterium_MS3	1535623	Pseudomonas_sp._AP19	658662	Parabacteroides_sp._D26	1414719	Corynebacterium_jeddahense
1484116	Hymenobacter_sp._PAMC_26554	1406431	Massilia_sp._WF1	1676617	Ralstonia_sp._MD27	571	Klebsiella_oxytoca	1526743	Pantoea_sp._NGS-ED-1003	1720193	Corynebacterium_sp._MC3
208444	Amycolatopsis_vancoresmycina	466153	Singulisphaera_acidiphila	40545	Sutterella_wadsworthensis	437897	Megamonas_funiformis	1289477	Proteus_sp._H24	257708	Roseomonas_gilardii
157687	Leptotrichia_wadei	106648	Acinetobacter_bereziniae	1592790	Sphingobium_phenoxybenzoativorans	1329795	Clostridiaceae_bacterium_MS3	1469948	Clostridium_sp._KNHs209	592978	Ruminococcus_faecis
328813	Alistipes_onderdonkii	179636	Alicycliphilus_denitrificans	29380	Staphylococcus_caprae	721785	Acidovorax_ebreus	249	Terrimonas_ferruginea	310298	Bacteroides_coprocola
82995	Serratia_grimesii	202956	Acinetobacter_towneri	2756	Brochothrix_thermosphacta	649756	Anaerostipes_hadrus	549	Pantoea_agglomerans	223919	Clostridium_diolis
1203559	Corynebacterium_sp._KPL1818	1144311	Brevibacillus_sp._CF112	1096546	Methylobacterium_sp._GXF4	225453	Yaniella_halotolerans	1736272	Massilia_sp._Leaf139	853	Faecalibacterium_prausnitzii
1673721	Intestinimonas_massiliensis	1485002	Acinetobacter_sp._ETR1	202954	Acinetobacter_tandoii	1805471	Clostridium_sp._Marseille-P2415	39496	Eubacterium_ventriosum	29405	Microlunatus_phosphovorus
401472	Corynebacterium_ureicelerivorans	1673725	Peptoniphilus_sp._EL1	53367	Asanoa_ferruginea	1492898	Flavisolibacter_sp._LCS9	1737624	Geobacillus_sp._Sah69	1289477	Proteus_sp._H24
1919277	Anoxybacillus_sp._103	223967	Methylobacterium_populi	626940	Phascolarctobacterium_succinatutens	392409	Sphingomonas_jaspsi	1380389	Sphingomonas_sp._URHD0057	1729726	Pseudomonas_sp._TTU2014-105ASC
1735676	Sphingomonas_sp._Leaf10	1849383	Psychrobacter_sp._SHUES1	33964	Leuconostoc_citreum	1736502	Ensifer_sp._Root258	1535623	Pseudomonas_sp._AP19	1380389	Sphingomonas_sp._URHD0057
39778	Veillonella_dispar	1290	Staphylococcus_hominis	1813821	Shigella_sp._PAMC_28760	158500	Novosphingobium_resinovorum	208962	Escherichia_albertii	421054	Arthrobacter_sp._D4
1736565	Acidovorax_sp._Root568	1400860	Candidatus_Contendobacter_odensis	450746	Coprobacillus_sp._8_1_38FAA	1852388	Leptotrichia_sp._Marseille-P3007	164546	Cupriavidus_taiwanensis	1469948	Clostridium_sp._KNHs209
1805476	Blautia_sp._Marseille-P2398	1120623	Achromobacter_sp._LC458	1581082	Stenotrophomonas_sp._HMSC10F07	457416	Veillonella_sp._3_1_44	46506	Bacteroides_stercoris	164546	Cupriavidus_taiwanensis
1449057	Methylobacterium_sp._UNCCL110	147802	Lactobacillus_iners	293	Brevundimonas_diminuta	1852381	Duodenibacillus_massiliensis	106648	Acinetobacter_bereziniae	1523425	Novosphingobium_sp._AAP83
1305	Streptococcus_sanguinis	1768778	Sphingomonas_sp._CCH9-F2	1903186	Brachybacterium_sp._P6-10-X1	208444	Amycolatopsis_vancoresmycina	41276	Brevundimonas_vesicularis	108980	Acinetobacter_ursingii
106588	Pseudoflavonifractor_capillosus	512030	Acidovorax_sp._NO-1	33043	Coprococcus_eutactus	1852365	Fusobacterium_massiliense	156978	Corynebacterium_imitans	1842727	Rhodoferax_sp._DCY110
121428	Sphingobium_xenophagum	40324	Stenotrophomonas_maltophilia	1622	Lactobacillus_murinus	1522368	Modestobacter_caceresii	690417	Paracoccus_sphaerophysae	564	Escherichia_fergusonii
712991	Lachnospiraceae_bacterium_oral_taxon_500	253239	Ethanoligenens_harbinense	281920	Porphyromonas_uenonis	1572701	Salinicoccus_sp._YB14-2	1574624	[Propionibacterium]_namnetense	1074049	Candidatus_Burkholderia_crenata
31998	Methylobacterium_radiotolerans	202951	Acinetobacter_bouvetii	1260	Finegoldia_magna	1545044	Paracoccus_sanguinis	1884366	Sphingobium_sp._YR657	68892	Streptococcus_infantis
53419	Treponema_socranskii	614	Serratia_liquefaciens	40542	Leptotrichia_buccalis	219301	Brachybacterium_muris	469590	Bacteroides_sp._2_2_4	1287326	Mesorhizobium_sp._LSJC269B00
1768770	Caulobacter_sp._CCH5-E12	213588	Thermomonas_hydrothermalis	166486	Roseburia_intestinalis	1144665	Acinetobacter_sp._CIP_102136	202954	Acinetobacter_tandoii	1709002	Rhodocista_sp._MIMtkB3
333367	[Clostridium]_asparagiforme	392734	Terriglobus_roseus	1735	Holdemanella_biformis	1490485	Mycobacterium_sp._SWH-M1	997829	Porphyromonas_sp._KLE_1280	732	Aggregatibacter_aphrophilus
1736590	Acidovorax_sp._Root70	1379270	Gemmatimonas_phototrophica	585543	Bacteroides_sp._D20	997829	Porphyromonas_sp._KLE_1280	1572665	Enterobacter_sp._940_PEND	1169322	Citrobacter_sp._KTE151
2718	Cardiobacterium_hominis	335659	Bradyrhizobium_sp._S23321	1768777	Streptococcus_sp._CCH8-C6	28111	Bacteroides_eggerthii	871325	Bacteroides_faecichinchillae	658089	Lachnospiraceae_bacterium_5_1_63FAA
936562	Fusobacterium_sp._CM21	1287307	Mesorhizobium_sp._LSHC440A00	1398	Bacillus_coagulans	876478	Tepidiphilus_thermophilus	81569	Ruegeria_atlantica	1904462	Stenotrophomonas_sp._BIIR7
469591	Parabacteroides_sp._20_3	1446467	Hymenobacter_swuensis	1150298	Fusicatenibacter_saccharivorans	47229	Massilia_timonae	1736408	Nocardioides_sp._Soil774	908612	Alistipes_sp._HGB5
1735693	Sphingobium_sp._Leaf26	1843236	Sphingomonas_sp._W16RD	1579343	Streptococcus_sp._263_SSPC	1608898	Haemophilus_sp._HMSC71H05	457400	Escherichia_sp._1_1_43	649756	Anaerostipes_hadrus
1906854	Brevundimonas_sp._ZS04	1729726	Pseudomonas_sp._TTU2014-105ASC	39490	Eubacterium_ramulus	1735676	Sphingomonas_sp._Leaf10	51665	Aerococcus_urinaeequi	255205	Pseudoclavibacter_helvolus
1735680	Pseudomonas_sp._Leaf15	303	Pseudomonas_putida	1768781	Sphingobium_sp._CCH11-B1	246618	Bifidobacterium_thermacidophilum	1768805	Erythrobacteraceae_bacterium_CCH12-C2	614	Serratia_liquefaciens
1861	Geodermatophilus_obscurus	1461582	Jeotgalicoccus_saudimassiliensis	28090	Acinetobacter_lwoffii	242163	Candidatus_Burkholderia_verschuerenii	257708	Roseomonas_gilardii	180282	Delftia_tsuruhatensis
1261635	Roseburia_sp._831b	1655	Actinomyces_naeslundii	754336	Escherichia_sp._TW14182	558537	Delftia_lacustris	1305732	Microbacterium_sp._KROCY2	1736351	Flavobacterium_sp._Leaf359
144185	Leifsonia_aquatica	1002339	Psychrobacter_sp._1501(2011)	1836045	Burkholderia_sp._CQ001	51665	Aerococcus_urinaeequi	1430331	Geobacillus_icigianus	1499973	Escherichia_marmotae
1033736	Brevibacterium_senegalense	558537	Delftia_lacustris	457388	Parabacteroides_sp._2_1_7	1033994	Pseudomonas_sp._MOIL14HWK12:I2	622	Shigella_dysenteriae	47229	Massilia_timonae
925409	Asinibacterium_sp._OR53	39650	Cellvibrio_mixtus	936048	Propionibacterium_sp._434-HC2	546364	Amycolatopsis_australiensis	1892895	Shigella_sp._FC1544	762836	Duganella_phyllosphaerae
861	Fusobacterium_ulcerans	28130	Prevotella_disiens	225991	Comamonas_aquatica	94009	Thermicanus_aegyptius	1661032	Pseudomonas_sp._NBRC_111117	469609	Streptococcus_sp._2_1_36FAA
1855730	Pelomonas_sp._KK5	43263	Pseudomonas_alcaligenes	450749	Veillonella_sp._6_1_27	420994	Sphingobium_ummariense	1537702	Delftia_sp._670	237610	Pseudomonas_psychrotolerans
1276756	Acidovorax_sp._JHL-9	1581073	Micrococcus_sp._HMSC31B01	71999	Kocuria_palustris	1747	Cutibacterium_acnes	712119	Actinomyces_sp._oral_taxon_175	1287226	Mesorhizobium_sp._LNHC209A00
1549858	Sphingomonas_taxi	29448	Bradyrhizobium_elkanii	936595	Lachnoanaerobaculum_sp._OBRC5-5	1795631	Variovorax_sp._PAMC_28711	1715161	Rothia_sp._HMSC061D12	457393	Bacteroides_sp._4_1_36
40545	Sutterella_wadsworthensis	1144674	Acinetobacter_sp._CIP_A162	1736527	Acidovorax_sp._Root402	658655	Lachnospiraceae_bacterium_1_4_56FAA	28446	[Clostridium]_propionicum	38305	Corynebacterium_vitaeruminis
1768786	Sphingomonas_sp._CCH5-D11	1739491	Streptococcus_sp._HMSC067H01	936548	Actinomyces_sp._ICM47	1736590	Acidovorax_sp._Root70	1736502	Ensifer_sp._Root258	47886	Pseudomonas_luteola
1650663	Fournierella_massiliensis	1587	Lactobacillus_helveticus	420994	Sphingobium_ummariense	1287226	Mesorhizobium_sp._LNHC209A00	43769	Corynebacterium_propinquum	1806490	Achromobacter_sp._ATCC35328
202955	Acinetobacter_tjernbergiae	1736564	Achromobacter_sp._Root565	378211	Methyloversatilis_universalis	450748	Propionibacterium_sp._5_U_42AFAA	1736265	Methylobacterium_sp._Leaf125	660294	Thermosipho_affectus
1739345	Propionibacterium_sp._HMSC065F07	1775432	Brachybacterium_sp._sponge	652706	Oribacterium_sp._oral_taxon_078	82633	Cupriavidus_pauculus	1840518	Gardnerella_sp._30-4	1608898	Haemophilus_sp._HMSC71H05
1279005	Escherichia_sp._KTE172	1144673	Acinetobacter_sp._CIP_64.7	1076620	Pseudomonas_zeshuii	179636	Alicycliphilus_denitrificans	70584	Aquabacterium_parvum	901	Desulfovibrio_piger
39490	Eubacterium_ramulus	1585697	Agrobacterium_arsenijevicii	1904966	Ornithinimicrobium_sp._CNJ-824	35841	Bacillus_thermoamylovorans	219301	Brachybacterium_muris	1736527	Acidovorax_sp._Root402
1655	Actinomyces_naeslundii	1736408	Nocardioides_sp._Soil774	1892897	Shigella_sp._FC569	1479019	Methylobacterium_sp._C1	1778770	Microbacterium_sp._HM58-2	39490	Eubacterium_ramulus
1768753	Bradyrhizobium_sp._CCH5-F6	1472716	Burkholderia_sp._K24	1353941	Acinetobacter_harbinensis	1646498	Acinetobacter_sp._TTH0-4	1898680	Shigella_sp._FC2175	1302690	Cnuella_takakiae
1470593	Pseudomonas_sp._RIT357	563037	Streptococcus_sp._M143	1841133	Gardnerella_sp._26-12	1739522	Haemophilus_sp._HMSC068C11	712117	Actinomyces_sp._oral_taxon_170	1101373	Tepidimonas_fonticaldi
1232444	Clostridiales_bacterium_VE202-15	1235457	Ralstonia_sp._AU12-08	1276756	Acidovorax_sp._JHL-9	1770210	Micrococcus_sp._CH7	1499682	Alistipes_sp._AL-1	1528099	Lawsonella_clevelandensis
1101373	Tepidimonas_fonticaldi	243924	Pseudomonas_lutea	135082	Selenomonas_infelix	154046	Hungatella_hathewayi	1035308	Dehalobacter_sp._FTH1	1735	Holdemanella_biformis
1069530	Candidatus_Paraburkholderia_schumannianae	204525	Roseomonas_cervicalis	28116	Bacteroides_ovatus	1739460	Staphylococcus_sp._HMSC055B03	1522368	Modestobacter_caceresii	203471	Tepidiphilus_margaritifer
32013	Comamonas_terrigena	1736502	Ensifer_sp._Root258	28117	Alistipes_putredinis	1730094	Methylobacterium_sp._GXS13	1523503	Pseudomonas_sp._ML96	97138	Clostridium_sp._ASF356
1812935	Enterobacter_cloacae_complex_'Hoffmann_cluster_IV'	1490485	Mycobacterium_sp._SWH-M1	1736502	Ensifer_sp._Root258	397278	Marmoricola_aequoreus	1523425	Novosphingobium_sp._AAP83	386414	Prevotella_timonensis
213588	Thermomonas_hydrothermalis	1881045	Massilia_sp._CF038	1522072	Sphingobium_sp._ba1	1680160	Bradyrhizobium_sp._NAS96.2	80866	Delftia_acidovorans	1232427	Corynebacterium_ihumii
671230	Parvimonas_sp._oral_taxon_110	1715161	Rothia_sp._HMSC061D12	1078089	Bacteroides_sp._HPS0048	1332080	Sphingobium_baderi	29321	Turicella_otitidis	1203571	Propionibacterium_sp._HGH0353
1609975	Clostridium_sp._FS41	1283291	Pseudomonas_sp._URMO17WK12:I11	40214	Acinetobacter_johnsonii	1736350	Sphingomonas_sp._Leaf357	1628191	Brevundimonas_sp._KM4	1737624	Geobacillus_sp._Sah69
1736430	Pelomonas_sp._Root1217	1768805	Erythrobacteraceae_bacterium_CCH12-C2	457416	Veillonella_sp._3_1_44	28116	Bacteroides_ovatus	392734	Terriglobus_roseus	39485	[Eubacterium]_eligens
665940	Clostridium_sp._7_3_54FAA	237610	Pseudomonas_psychrotolerans	1884263	Selenomonas_sp._oral_taxon_920	1919277	Anoxybacillus_sp._103	33905	Bifidobacterium_thermophilum	202956	Acinetobacter_towneri
1302690	Cnuella_takakiae	1608996	Pseudomonas_helleri	1282	Staphylococcus_epidermidis	658662	Parabacteroides_sp._D26	1775432	Brachybacterium_sp._sponge	1572665	Enterobacter_sp._940_PEND
335659	Bradyrhizobium_sp._S23321	1510458	Pseudoruegeria_sabulilitoris	821	Bacteroides_vulgatus	1736382	Methylobacterium_sp._Leaf456	721785	Acidovorax_ebreus	1287334	Mesorhizobium_sp._LSJC277A00
1144327	Pseudomonas_sp._GM25	1287100	Mesorhizobium_sp._L2C054A000	457390	Bacteroides_sp._3_1_23	457421	Clostridiales_bacterium_1_7_47FAA	1919277	Anoxybacillus_sp._103	1030157	Sphingomonas_sp._KC8
1777	Mycobacterium_gastri	1699078	Geobacillus_sp._PA-3	1217418	Cupriavidus_sp._HPC(L)	1484693	Rhodoferax_saidenbachensis	1398	Bacillus_coagulans	1608996	Pseudomonas_helleri
44749	Sporobacter_termitidis	1449048	Mycobacterium_sp._UNC280MFTsu5.1	1377	Aerococcus_viridans	1739431	Rothia_sp._HMSC061E04	1410615	Propionibacterium_sp._MB3007	1739345	Propionibacterium_sp._HMSC065F07
329	Ralstonia_pickettii	1287116	Mesorhizobium_sp._L2C084A000	1261634	Roseburia_sp._499	1715131	Staphylococcus_sp._HMSC034A07	501496	Porphyromonas_bennonis	1276	Kytococcus_sedentarius
76122	Alloprevotella_tannerae	321662	Pseudomonas_moraviensis	1208102	Pseudomonas_sp._ICMP_19500	253239	Ethanoligenens_harbinense	1203559	Corynebacterium_sp._KPL1818	1470593	Pseudomonas_sp._RIT357
36847	[Clostridium]_neopropionicum	648995	Rhizobium_pusense	154046	Hungatella_hathewayi	1850526	Arachidicoccus_sp._BS20	469553	Delftia_sp._JD2	82789	Agrobacterium_sp._ATCC_31749
204773	Herminiimonas_arsenicoxydans	1335308	Burkholderia_sp._AU4i	40519	Ruminococcus_callidus	1485002	Acinetobacter_sp._ETR1	1560345	Sphingomonas_panacis	1655	Actinomyces_naeslundii
1387353	Paludisphaera_borealis	69328	Pseudomonas_sp._VLB120	562	Escherichia_coli	387661	Parabacteroides_johnsonii	1849491	Staphylococcaceae_bacterium_S31	1479019	Methylobacterium_sp._C1
1112214	Sphingomonas_sp._PAMC_26605	462367	Flavisolibacter_ginsengisoli	1449059	Mycobacterium_sp._UNC410CL29Cvi84	585543	Bacteroides_sp._D20	34059	Moraxella_atlantae	328813	Alistipes_onderdonkii
1736527	Acidovorax_sp._Root402	487698	Stenotrophomonas_pavanii	1850526	Arachidicoccus_sp._BS20	1353277	Rhizobium_freirei	1144662	Acinetobacter_sp._CIP_101966	28123	Porphyromonas_asaccharolytica
33940	Geobacillus_thermodenitrificans	1807	Mycobacterium_obuense	29466	Veillonella_parvula	1827278	Aliterella_atlantica	28213	Sphingomonas_parapaucimobilis	1203559	Corynebacterium_sp._KPL1818
540060	Limnohabitans_planktonicus	47229	Massilia_timonae	1572701	Salinicoccus_sp._YB14-2	1661051	Pseudomonas_sp._NBRC_111136	1490485	Mycobacterium_sp._SWH-M1	161879	Corynebacterium_kroppenstedtii
658087	Lachnospiraceae_bacterium_7_1_58FAA	160791	Sphingomonas_wittichii	1564113	Sphingomonas_sp._Ant_H11	1686401	Enterobacter_sp._BIDMC110	622695	Planococcus_salinarum	29391	Gemella_morbillorum
477641	Modestobacter_marinus	1454008	Aeromonas_sp._HZM	860	Fusobacterium_periodonticum	985010	Pseudomonas_sp._TJI-51	1468410	Delftia_sp._RIT313	1305	Streptococcus_sanguinis
658662	Parabacteroides_sp._D26	1678129	Limnohabitans_sp._103DPR2	1739367	Micrococcus_sp._HMSC067E09	202951	Acinetobacter_bouvetii	529705	Sphingomonas_changbaiensis	1292	Staphylococcus_warneri
433660	Nocardioides_halotolerans	1537702	Delftia_sp._670	1566191	Pseudomonas_sp._NFACC19-2	39496	Eubacterium_ventriosum	404937	Anoxybacillus_thermarum	1490485	Mycobacterium_sp._SWH-M1
1566387	Mesorhizobium_sp._UASWS1009	1217418	Cupriavidus_sp._HPC(L)	290052	Acetivibrio_ethanolgignens	53367	Asanoa_ferruginea	1736527	Acidovorax_sp._Root402	82541	Cupriavidus_gilardii
658655	Lachnospiraceae_bacterium_1_4_56FAA	1054213	Acetobacteraceae_bacterium_AT-5844	712528	Selenomonas_sp._oral_taxon_126	544645	Butyricimonas_virosa	280871	Mycobacterium_llatzerense	1203590	Streptococcus_sp._HPH0090
1736352	Methylobacterium_sp._Leaf361	1736345	Sphingomonas_sp._Leaf343	1795629	Acinetobacter_sp._BMW17	1807	Mycobacterium_obuense	386056	Paraburkholderia_ferrariae	651609	Actinomyces_sp._oral_taxon_180
1776082	Shigella_sp._SF-2015	203192	Pseudomonas_chloritidismutans	106649	Acinetobacter_guillouiae	203471	Tepidiphilus_margaritifer	1739529	Porphyromonas_sp._HMSC077F02	1643429	Candidatus_Kryptobacter_tengchongensis
1032505	Fusobacterium_sp._OBRC1	550743	Pseudomonas_sp._W15Feb9B	1646498	Acinetobacter_sp._TTH0-4	255205	Pseudoclavibacter_helvolus	33940	Geobacillus_thermodenitrificans	1287289	Mesorhizobium_sp._LSHC416B00
1778	Mycobacterium_gordonae	280871	Mycobacterium_llatzerense	871325	Bacteroides_faecichinchillae	393310	Skermanella_aerolata	420994	Sphingobium_ummariense	1892895	Shigella_sp._FC1544
13690	Sphingobium_yanoikuyae	712633	Streptococcus_sp._oral_taxon_431	46503	Parabacteroides_merdae	1898961	Kluyvera_intestini	1308	Streptococcus_thermophilus	28052	Lachnospira_pectinoschiza
1379870	Spirosoma_radiotolerans	1739367	Micrococcus_sp._HMSC067E09	739	Aggregatibacter_segnis	376815	Variovorax_soli	225991	Comamonas_aquatica	948102	Mycobacterium_franklinii
1292021	Kocuria_sp._UCD-OTCP	1843368	Sphingobium_sp._RAC03	1176649	Agrobacterium_fabrum	1861	Geodermatophilus_obscurus	173362	Brachybacterium_paraconglomeratum	46228	Ruminococcus_lactaris
876478	Tepidiphilus_thermophilus	546364	Amycolatopsis_australiensis	1078471	Serinicoccus_profundi	36847	[Clostridium]_neopropionicum	290052	Acetivibrio_ethanolgignens	69328	Pseudomonas_sp._VLB120
1961362	Sphingomonas_sp._NIC1	1379870	Spirosoma_radiotolerans	837	Porphyromonas_gingivalis	1450439	Bacteroides_sp._UW	46125	Abiotrophia_defectiva	1261635	Roseburia_sp._831b
1492898	Flavisolibacter_sp._LCS9	1850526	Arachidicoccus_sp._BS20	69966	Macrococcus_caseolyticus	457391	Bacteroides_sp._3_1_33FAA	1523430	Rhodopseudomonas_sp._AAP120	1566191	Pseudomonas_sp._NFACC19-2
457400	Escherichia_sp._1_1_43	33905	Bifidobacterium_thermophilum	427683	Methylobacterium_platani	31998	Methylobacterium_radiotolerans	376815	Variovorax_soli	401472	Corynebacterium_ureicelerivorans
1842533	Acidovorax_sp._RAC01	257708	Roseomonas_gilardii	157687	Leptotrichia_wadei	44008	Enterococcus_cecorum	915099	Pseudomonas_canadensis	1843236	Sphingomonas_sp._W16RD
544645	Butyricimonas_virosa	1739385	Staphylococcus_sp._HMSC057A08	1336207	Pseudomonas_sp._P818	1736345	Sphingomonas_sp._Leaf343	179636	Alicycliphilus_denitrificans	1739522	Haemophilus_sp._HMSC068C11
1522368	Modestobacter_caceresii	1123067	Rubellimicrobium_mesophilum	1381123	Aliihoeflea_sp._2WW	529	Ochrobactrum_anthropi	391601	Stenotrophomonas_sp._SKA14	392734	Terriglobus_roseus
1697793	Clostridia_bacterium_UC5.1-1E11	256701	Glutamicibacter_arilaitensis	39491	[Eubacterium]_rectale	579490	Paracoccus_sp._S4493	1192054	Paracoccus_sp._228	457416	Veillonella_sp._3_1_44
1144307	Sphingobium_sp._AP49	837	Porphyromonas_gingivalis	1768803	Comamonadaceae_bacterium_CCH12-A10	28212	Sphingomonas_adhaesiva	40214	Acinetobacter_johnsonii	281920	Porphyromonas_uenonis
1035308	Dehalobacter_sp._FTH1	415229	Pseudoxanthomonas_spadix	1379	Gemella_haemolysans	1768765	Methylobacterium_sp._CCH5-D2	453246	Sphingobium_sp._TCM1	445220	Reyranella_massiliensis
1642949	Sphingomonas_sp._Ag1	1353277	Rhizobium_freirei	588932	Brevundimonas_naejangsanensis	1203590	Streptococcus_sp._HPH0090	754336	Escherichia_sp._TW14182	38304	Corynebacterium_tuberculostearicum
134375	Achromobacter_sp.	38284	Corynebacterium_accolens	680496	Diaphorobacter_sp._J5-51	624	Shigella_sonnei	487174	Barnesiella_intestinihominis	1703	Brevibacterium_linens
80879	Curvibacter_delicatus	1276756	Acidovorax_sp._JHL-9	1736351	Flavobacterium_sp._Leaf359	1505605	Hymenobacter_sp._IS2118	680496	Diaphorobacter_sp._J5-51	1287116	Mesorhizobium_sp._L2C084A000
1852368	Prevotellaceae_bacterium_Marseille-P2826	1329831	Enterobacter_sp._MGH_33	1915389	Stenotrophomonas_sp._KAs_5-3	469593	Bacteroides_sp._3_1_40A	1670619	Nitratireductor_sp._ZZ-1	413882	[Polyangium]_brachysporum
328814	Alistipes_shahii	1870984	Anaerococcus_mediterraneensis	88431	Dorea_longicatena	69328	Pseudomonas_sp._VLB120	1715131	Staphylococcus_sp._HMSC034A07	1076620	Pseudomonas_zeshuii
204	Campylobacter_showae	364298	Janibacter_hoylei	219301	Brachybacterium_muris	160404	[Clostridium]_lactatifermentans	1377	Aerococcus_viridans	45851	Butyrivibrio_crossotus
823	Parabacteroides_distasonis	2702	Gardnerella_vaginalis	1859695	Haemophilus_sp._CCUG_60358	28213	Sphingomonas_parapaucimobilis	457421	Clostridiales_bacterium_1_7_47FAA	399742	Enterobacter_sp._638
1676617	Ralstonia_sp._MD27	469609	Streptococcus_sp._2_1_36FAA	1812935	Enterobacter_cloacae_complex_'Hoffmann_cluster_IV'	1144669	Acinetobacter_sp._CIP_102637	1381123	Aliihoeflea_sp._2WW	147802	Lactobacillus_iners
658086	Lachnospiraceae_bacterium_3_1_57FAA_CT1	1736280	Acidovorax_sp._Leaf160	1308	Streptococcus_thermophilus	1870993	Tyzzerella_sp._Marseille-P3062	1284392	Pseudomonas_sp._FH1	225453	Yaniella_halotolerans
50715	Acidisphaera_rubrifaciens	1736343	Sphingomonas_sp._Leaf339	1469948	Clostridium_sp._KNHs209	626930	Bacteroides_fluxus	1446467	Hymenobacter_swuensis	1736280	Acidovorax_sp._Leaf160
1656	Actinomyces_viscosus	163202	Corynebacterium_appendicis	1904807	Bradyrhizobium_sp._SEMIA_6399	59196	Rickettsiella_grylli	1422	Geobacillus_stearothermophilus	1706231	Janthinobacterium_sp._CG23_2
941449	Desulfovibrio_sp._X2	68892	Streptococcus_infantis	1656	Actinomyces_viscosus	469553	Delftia_sp._JD2	1141883	Massilia_putida	37923	Kocuria_kristinae
626930	Bacteroides_fluxus	43669	Brachybacterium_faecium	29382	Staphylococcus_cohnii	407152	Ochrobactrum_cytisi	1686392	Enterobacter_sp._MGH120	1446467	Hymenobacter_swuensis
397260	Sphingomonas_sanxanigenens	216142	Pseudomonas_rhizosphaerae	94009	Thermicanus_aegyptius	1661046	Pseudomonas_sp._NBRC_111131	553	Pantoea_ananatis	1572701	Salinicoccus_sp._YB14-2
818	Bacteroides_thetaiotaomicron	1739277	Propionibacterium_sp._HMSC078F01	338188	Bacteroides_finegoldii	457393	Bacteroides_sp._4_1_36	1144669	Acinetobacter_sp._CIP_102637	1144665	Acinetobacter_sp._CIP_102136
1661032	Pseudomonas_sp._NBRC_111117	1736265	Methylobacterium_sp._Leaf125	13690	Sphingobium_yanoikuyae	1768757	Sphingomonas_sp._CCH10-B3	1730094	Methylobacterium_sp._GXS13	52766	Caldicellulosiruptor_lactoaceticus
1074049	Candidatus_Burkholderia_crenata	80879	Curvibacter_delicatus	158500	Novosphingobium_resinovorum	364029	Comamonas_sp._E6	1778	Mycobacterium_gordonae	339	Xanthomonas_campestris
163202	Corynebacterium_appendicis	1090471	Candidatus_Burkholderia_humilis	28123	Porphyromonas_asaccharolytica	552398	Ruminococcaceae_bacterium_D16	1076620	Pseudomonas_zeshuii	1739295	Corynebacterium_sp._HMSC034A01
135082	Selenomonas_infelix	529705	Sphingomonas_changbaiensis	1531	[Clostridium]_clostridioforme	1292021	Kocuria_sp._UCD-OTCP	232721	Acidovorax_sp._JS42	47920	Acidovorax_delafieldii
1203631	Propionibacterium_sp._KPL2003	1076522	Asinibacterium_sp._OR43	410072	Coprococcus_comes	1284392	Pseudomonas_sp._FH1	1643429	Candidatus_Kryptobacter_tengchongensis	1298863	Marmoricola_sp._URHB0036
39485	[Eubacterium]_eligens	1535623	Pseudomonas_sp._AP19	38301	Corynebacterium_minutissimum	1739385	Staphylococcus_sp._HMSC057A08	1033736	Brevibacterium_senegalense	1690268	Acidovorax_sp._SD340
40519	Ruminococcus_callidus	1599	Lactobacillus_sakei	39496	Eubacterium_ventriosum	256701	Glutamicibacter_arilaitensis	712888	Actinobaculum_sp._oral_taxon_183	1144311	Brevibacillus_sp._CF112
1697794	Clostridia_bacterium_UC5.1-1D1	1581134	Corynebacterium_sp._HMSC08A12	823	Parabacteroides_distasonis	1173062	Acinetobacter_sp._HA	1686388	Enterobacter_sp._BWH64	1689271	Cellulomonas_sp._SN7
237258	Cloacibacterium_normanense	1505605	Hymenobacter_sp._IS2118	46228	Ruminococcus_lactaris	1882752	Singulisphaera_sp._GP187	499555	Dietzia_timorensis	78587	Asticcacaulis_excentricus
1768803	Comamonadaceae_bacterium_CCH12-A10	1569209	Paracoccus_sp._PAMC_22219	256701	Glutamicibacter_arilaitensis	28125	Prevotella_bivia	1736280	Acidovorax_sp._Leaf160	938293	Anaerococcus_provenciensis
69823	Selenomonas_sputigena	1479019	Methylobacterium_sp._C1	726	Haemophilus_haemolyticus	457394	Bacteroides_sp._4_3_47FAA	1500894	Massilia_sp._9096	754327	Escherichia_sp._TW09231
1100721	Limnohabitans_sp._Rim47	1739268	Streptococcus_sp._HMSC073F11	648	Aeromonas_caviae	1590	Lactobacillus_plantarum	69328	Pseudomonas_sp._VLB120	861	Fusobacterium_ulcerans
310298	Bacteroides_coprocola	445220	Reyranella_massiliensis	796942	Stomatobaculum_longum	1678128	Limnohabitans_sp._63ED37-2	1484116	Hymenobacter_sp._PAMC_26554	44008	Enterococcus_cecorum
732242	Bacteroides_paurosaccharolyticus	1203561	Corynebacterium_sp._KPL1824	1583341	Pseudomonas_cerasi	1443941	Acinetobacter_gandensis	76761	Pseudomonas_veronii	658457	Pseudomonas_composti
1739435	Fusobacterium_sp._HMSC065F01	1898961	Kluyvera_intestini	28130	Prevotella_disiens	1879050	Acinetobacter_sp._WCHA60	29388	Staphylococcus_capitis	29380	Staphylococcus_caprae
453247	Sphingomonas_sp._TDK1	1287325	Mesorhizobium_sp._LSJC268A00	257003	Sphingomonas_phyllosphaerae	1739272	Propionibacterium_sp._HMSC068C01	1203573	Propionibacterium_sp._KPL1844	82135	Atopobium_vaginae
29391	Gemella_morbillorum	353	Azotobacter_chroococcum	1095771	Ruminococcus_sp._JC304	1030157	Sphingomonas_sp._KC8	1260	Finegoldia_magna	626930	Bacteroides_fluxus
43263	Pseudomonas_alcaligenes	59196	Rickettsiella_grylli	47671	Lautropia_mirabilis	712888	Actinobaculum_sp._oral_taxon_183	1879050	Acinetobacter_sp._WCHA60	33039	[Ruminococcus]_torques
712359	Leptotrichia_sp._oral_taxon_215	1739272	Propionibacterium_sp._HMSC068C01	1715180	Streptococcus_sp._HMSC077D04	457400	Escherichia_sp._1_1_43	1358	Lactococcus_lactis	303	Pseudomonas_putida
1768795	Acidovorax_sp._CCH12-A4	1305	Streptococcus_sanguinis	38288	Corynebacterium_genitalium	1035308	Dehalobacter_sp._FTH1	658457	Pseudomonas_composti	237258	Cloacibacterium_normanense
100886	Catenibacterium_mitsuokai	225453	Yaniella_halotolerans	658082	Lachnospiraceae_bacterium_2_1_58FAA	82135	Atopobium_vaginae	1090471	Candidatus_Burkholderia_humilis	1768753	Bradyrhizobium_sp._CCH5-F6
712528	Selenomonas_sp._oral_taxon_126	1318	Streptococcus_parasanguinis	1378168	Firmicutes_bacterium_ASF500	1699078	Geobacillus_sp._PA-3	1461766	Pseudoalteromonas_sp._SCSIO_11900	1739486	Propionibacterium_sp._HMSC067A01
387090	Bacteroides_coprophilus	38301	Corynebacterium_minutissimum	457412	Ruminococcus_sp._5_1_39BFAA	457392	Bacteroides_sp._3_2_5	1310790	Acinetobacter_sp._1179249	1768803	Comamonadaceae_bacterium_CCH12-A10
40215	Acinetobacter_junii	1305732	Microbacterium_sp._KROCY2	626930	Bacteroides_fluxus	1869229	Pseudomonas_sp._S1E40	45851	Butyrivibrio_crossotus	1840518	Gardnerella_sp._30-4
1227267	Leptotrichia_sp._oral_taxon_879	418223	Methylobacterium_phyllosphaerae	82541	Cupriavidus_gilardii	1078471	Serinicoccus_profundi	386414	Prevotella_timonensis	1510458	Pseudoruegeria_sabulilitoris
1852370	Prevotellamassilia_timonensis	1768777	Streptococcus_sp._CCH8-C6	40520	Blautia_obeum	466153	Singulisphaera_acidiphila	343013	Acidovorax_caeni	1859695	Haemophilus_sp._CCUG_60358
97138	Clostridium_sp._ASF356	1739515	Propionibacterium_sp._HMSC062D05	2718	Cardiobacterium_hominis	28090	Acinetobacter_lwoffii	397278	Marmoricola_aequoreus	1907940	Enhydrobacter_sp._H5
1100720	Limnohabitans_sp._Rim28	94009	Thermicanus_aegyptius	29388	Staphylococcus_capitis	1703	Brevibacterium_linens	850	Fusobacterium_mortiferum	457394	Bacteroides_sp._4_3_47FAA
33033	Parvimonas_micra	242163	Candidatus_Burkholderia_verschuerenii	712359	Leptotrichia_sp._oral_taxon_215	1955422	Massilia_sp._KIM	147645	Paracoccus_yeei	1579343	Streptococcus_sp._263_SSPC
457402	Eubacterium_sp._3_1_31	1532555	Brevundimonas_sp._DS20	328814	Alistipes_shahii	364298	Janibacter_hoylei	859	Fusobacterium_necrophorum	1196034	Klebsiella_sp._10982
1653435	Clostridium_sp._BR31	35841	Bacillus_thermoamylovorans	136273	Kocuria_polaris	1609975	Clostridium_sp._FS41	1906854	Brevundimonas_sp._ZS04	378534	Pseudomonas_sp._Eur1_9.41
301302	Roseburia_faecis	156978	Corynebacterium_imitans	622695	Planococcus_salinarum	1335760	Sphingobium_sp._YL23	216142	Pseudomonas_rhizosphaerae	1581076	Streptococcus_sp._HMSC10A01
161879	Corynebacterium_kroppenstedtii	38286	Corynebacterium_afermentans	203192	Pseudomonas_chloritidismutans	1686388	Enterobacter_sp._BWH64	457401	Escherichia_sp._4_1_40B	1898680	Shigella_sp._FC2175
47671	Lautropia_mirabilis	1817963	Roseomonas_sp._M3	202951	Acinetobacter_bouvetii	39956	Methylobacterium_mesophilicum	384677	Ornithinimicrobium_pekingense	69966	Macrococcus_caseolyticus
1736564	Achromobacter_sp._Root565	1736350	Sphingomonas_sp._Leaf357	237576	Oribacterium_sinus	658082	Lachnospiraceae_bacterium_2_1_58FAA	13690	Sphingobium_yanoikuyae	291645	Bacteroides_nordii
291644	Bacteroides_salyersiae	55565	Actinomyces_graevenitzii	1737424	Blautia_massiliensis	1535632	Pseudomonas_sp._AP42	34062	Moraxella_osloensis	410072	Coprococcus_comes
1871021	Lachnoclostridium_phocaeense	1484693	Rhodoferax_saidenbachensis	1692501	Methylobacterium_sp._ARG-1	1678028	Massilia_sp._NR_4-1	28123	Porphyromonas_asaccharolytica	1485002	Acinetobacter_sp._ETR1
457395	Bacteroides_sp._9_1_42FAA	1581076	Streptococcus_sp._HMSC10A01	1697793	Clostridia_bacterium_UC5.1-1E11	338188	Bacteroides_finegoldii	1805471	Clostridium_sp._Marseille-P2415	1279005	Escherichia_sp._KTE172
397278	Marmoricola_aequoreus	1315212	Exiguobacterium_sp._8-11-1	393310	Skermanella_aerolata	1292020	Dietzia_sp._UCD-THP	817	Bacteroides_fragilis	1663558	Stenotrophomonas_sp._MB339
1535	[Clostridium]_leptum	1661046	Pseudomonas_sp._NBRC_111131	401472	Corynebacterium_ureicelerivorans	237576	Oribacterium_sinus	353	Azotobacter_chroococcum	1539298	Treponema_sp._OMZ_838
1144317	Acidovorax_sp._CF316	1206085	Jatrophihabitans_endophyticus	1852381	Duodenibacillus_massiliensis	378211	Methyloversatilis_universalis	742013	Delftia_sp._Cs1-4	1218247	Ralstonia_sp._NT80
1736272	Massilia_sp._Leaf139	203471	Tepidiphilus_margaritifer	512030	Acidovorax_sp._NO-1	1380389	Sphingomonas_sp._URHD0057	648	Aeromonas_caviae	359110	Pseudomonas_extremaustralis
1813946	Acidovorax_sp._GW101-3H11	138336	Blastococcus_saxobsidens	1292023	Leucobacter_sp._UCD-THU	1881045	Massilia_sp._CF038	1739486	Propionibacterium_sp._HMSC067A01	1585697	Agrobacterium_arsenijevicii
53367	Asanoa_ferruginea	1785156	Dietzia_sp._111N12-1	1499973	Escherichia_marmotae	1581119	Corynebacterium_sp._HMSC05H05	936548	Actinomyces_sp._ICM47	1739460	Staphylococcus_sp._HMSC055B03
1745713	Bariatricus_massiliensis	164546	Cupriavidus_taiwanensis	712633	Streptococcus_sp._oral_taxon_431	1933220	Sphingobacterium_sp._B29	1836045	Burkholderia_sp._CQ001	1739413	Alloscardovia_sp._HMSC034E08
36807	Microbacterium_laevaniformans	1523425	Novosphingobium_sp._AAP83	941449	Desulfovibrio_sp._X2	936048	Propionibacterium_sp._434-HC2	754332	Escherichia_sp._TW10509	1697787	Clostridia_bacterium_UC5.1-1D10
1678128	Limnohabitans_sp._63ED37-2	549	Pantoea_agglomerans	1807	Mycobacterium_obuense	469592	Bacteroides_sp._3_1_19	1100720	Limnohabitans_sp._Rim28	1768762	Blastomonas_sp._CCH1-A6
544580	Actinomyces_oris	1377	Aerococcus_viridans	985010	Pseudomonas_sp._TJI-51	445220	Reyranella_massiliensis	1881045	Massilia_sp._CF038	1400860	Candidatus_Contendobacter_odensis
172042	Rothia_aeria	1903186	Brachybacterium_sp._P6-10-X1	1279005	Escherichia_sp._KTE172	630921	Bradyrhizobium_embrapense	614	Serratia_liquefaciens	1572751	Porphyrobacter_mercurialis
68259	Streptomyces_purpurogeneiscleroticus	1572701	Salinicoccus_sp._YB14-2	457392	Bacteroides_sp._3_2_5	1484116	Hymenobacter_sp._PAMC_26554	562	Escherichia_coli	80866	Delftia_acidovorans
38305	Corynebacterium_vitaeruminis	1310790	Acinetobacter_sp._1179249	1532555	Brevundimonas_sp._DS20	674529	Bacteroides_faecis	1892897	Shigella_sp._FC569	671230	Parvimonas_sp._oral_taxon_110
851	Fusobacterium_nucleatum	680496	Diaphorobacter_sp._J5-51	851	Fusobacterium_nucleatum	56689	Mycobacterium_mucogenicum	925409	Asinibacterium_sp._OR53	94132	Ramlibacter_tataouinensis
1523425	Novosphingobium_sp._AAP83	257758	Streptococcus_pseudopneumoniae	1635005	Rheinheimera_sp._KL1	1232444	Clostridiales_bacterium_VE202-15	1579347	Carnobacterium_sp._1290_CSPC	487698	Stenotrophomonas_pavanii
1282	Staphylococcus_epidermidis	1217704	Acinetobacter_sp._NIPH_284	35841	Bacillus_thermoamylovorans	1245	Leuconostoc_mesenteroides	407019	Sphingomonas_astaxanthinifaciens	242163	Candidatus_Burkholderia_verschuerenii
421054	Arthrobacter_sp._D4	1356405	Rhodococcus_sp._PML026	1650661	Clostridium_phoceensis	68892	Streptococcus_infantis	1736345	Sphingomonas_sp._Leaf343	1176649	Agrobacterium_fabrum
1736239	Pseudomonas_sp._Leaf83	437897	Megamonas_funiformis	225324	Enhydrobacter_aerosaccus	660294	Thermosipho_affectus	47671	Lautropia_mirabilis	563037	Streptococcus_sp._M143
1739316	Propionibacterium_sp._HMSC069G10	427683	Methylobacterium_platani	1739268	Streptococcus_sp._HMSC073F11	1736564	Achromobacter_sp._Root565	1736480	Achromobacter_sp._Root170	1069530	Candidatus_Paraburkholderia_schumannianae
936595	Lachnoanaerobaculum_sp._OBRC5-5	1739522	Haemophilus_sp._HMSC068C11	1528099	Lawsonella_clevelandensis	1768783	Sphingomonas_sp._CCH19-C6	1232444	Clostridiales_bacterium_VE202-15	1499681	Collinsella_sp._MS5
457393	Bacteroides_sp._4_1_36	1284392	Pseudomonas_sp._FH1	1203573	Propionibacterium_sp._KPL1844	179878	Sphingomonas_elodea	2718	Cardiobacterium_hominis	134537	Paraburkholderia_fungorum
46506	Bacteroides_stercoris	948102	Mycobacterium_franklinii	1871020	Clostridium_sp._Marseille-P3244	1904807	Bradyrhizobium_sp._SEMIA_6399	445220	Reyranella_massiliensis	1499682	Alistipes_sp._AL-1
1298857	Solirubrobacter_sp._URHD0082	114	Gemmata_obscuriglobus	39485	[Eubacterium]_eligens	1227267	Leptotrichia_sp._oral_taxon_879	285	Comamonas_testosteroni	1661032	Pseudomonas_sp._NBRC_111117
166486	Roseburia_intestinalis	392409	Sphingomonas_jaspsi	742722	Collinsella_sp._4_8_47FAA	1907941	Alkanindiges_sp._H1	649756	Anaerostipes_hadrus	1310790	Acinetobacter_sp._1179249
38286	Corynebacterium_afermentans	1590596	Sphingobacterium_sp._T2	1161412	Prevotella_sp._ICM33	1203578	Pseudomonas_sp._HPB0071	450748	Propionibacterium_sp._5_U_42AFAA	165179	Prevotella_copri
1289477	Proteus_sp._H24	1203635	Propionibacterium_sp._KPL2009	1203577	Propionibacterium_sp._KPL1854	2756	Brochothrix_thermosphacta	624	Shigella_sonnei	1813821	Shigella_sp._PAMC_28760
1736379	Marmoricola_sp._Leaf446	1955701	Spirosoma_sp._209	384677	Ornithinimicrobium_pekingense	1310790	Acinetobacter_sp._1179249	28130	Prevotella_disiens	1678128	Limnohabitans_sp._63ED37-2
28052	Lachnospira_pectinoschiza	1033736	Brevibacterium_senegalense	712991	Lachnospiraceae_bacterium_oral_taxon_500	138336	Blastococcus_saxobsidens	1172186	Mycobacterium_sp._360MFTsu5.1	36847	[Clostridium]_neopropionicum
391953	Aquincola_tertiaricarbonis	1549812	Massilia_sp._BSC265	1739543	Fusobacterium_sp._HMSC064B11	1739529	Porphyromonas_sp._HMSC077F02	1852361	Actinomyces_sp._Marseille-P2825	105219	Ralstonia_mannitolilytica
1805471	Clostridium_sp._Marseille-P2415	754332	Escherichia_sp._TW10509	817	Bacteroides_fragilis	1739367	Micrococcus_sp._HMSC067E09	44008	Enterococcus_cecorum	43669	Brachybacterium_faecium
310297	Bacteroides_plebeius	450749	Veillonella_sp._6_1_27	712538	Selenomonas_sp._oral_taxon_478	499555	Dietzia_timorensis	291644	Bacteroides_salyersiae	144185	Leifsonia_aquatica
614	Serratia_liquefaciens	936548	Actinomyces_sp._ICM47	1504823	bacterium_LF-3	690417	Paracoccus_sphaerophysae	161879	Corynebacterium_kroppenstedtii	173480	Gemmatimonas_aurantiaca
38304	Corynebacterium_tuberculostearicum	1579343	Streptococcus_sp._263_SSPC	658457	Pseudomonas_composti	948102	Mycobacterium_franklinii	754307	Escherichia_sp._B1147	28037	Streptococcus_mitis
59803	Sphingomonas_echinoides	1581133	Actinomyces_sp._HMSC08A09	876478	Tepidiphilus_thermophilus	671230	Parvimonas_sp._oral_taxon_110	1714344	Curvibacter_sp._PAE-UM	85698	Achromobacter_xylosoxidans
1229484	alpha_proteobacterium_LLX12A	386414	Prevotella_timonensis	172042	Rothia_aeria	827	Campylobacter_ureolyticus	1720193	Corynebacterium_sp._MC3	1736382	Methylobacterium_sp._Leaf456
138336	Blastococcus_saxobsidens	1203556	Actinomyces_sp._HPA0247	671228	Veillonella_sp._oral_taxon_158	469590	Bacteroides_sp._2_2_4	202956	Acinetobacter_towneri	33905	Bifidobacterium_thermophilum
1709002	Rhodocista_sp._MIMtkB3	1232427	Corynebacterium_ihumii	1539298	Treponema_sp._OMZ_838	386056	Paraburkholderia_ferrariae	571254	Ochrobactrum_rhizosphaerae	1871020	Clostridium_sp._Marseille-P3244
1955701	Spirosoma_sp._209	40216	Acinetobacter_radioresistens	1496689	Arthrobacter_sp._L77	652716	Prevotella_sp._oral_taxon_299	1807	Mycobacterium_obuense	1603291	Alicycliphilus_sp._B1
33034	Anaerococcus_prevotii	47920	Acidovorax_delafieldii	469609	Streptococcus_sp._2_1_36FAA	1581134	Corynebacterium_sp._HMSC08A12	54067	Xylophilus_ampelinus	658655	Lachnospiraceae_bacterium_1_4_56FAA
927677	Synechocystis_sp._PCC_7509	1852368	Prevotellaceae_bacterium_Marseille-P2826	861	Fusobacterium_ulcerans	1380390	Solirubrobacterales_bacterium_URHD0059	293	Brevundimonas_diminuta	1054213	Acetobacteraceae_bacterium_AT-5844
1870993	Tyzzerella_sp._Marseille-P3062	499555	Dietzia_timorensis	69823	Selenomonas_sputigena	1785128	Acinetobacter_lactucae	1706231	Janthinobacterium_sp._CG23_2	1739367	Micrococcus_sp._HMSC067E09
1298863	Marmoricola_sp._URHB0036	651143	Fibrella_aestuarina	1609637	Stenotrophomonas_sp._DDT-1	1768770	Caulobacter_sp._CCH5-E12	1747	Cutibacterium_acnes	225324	Enhydrobacter_aerosaccus
1871020	Clostridium_sp._Marseille-P3244	1827469	Brevundimonas_sp._GW460-12-10-14-LB2	1203556	Actinomyces_sp._HPA0247	882856	Pseudonocardia_sp._P2	237576	Oribacterium_sinus	160404	[Clostridium]_lactatifermentans
154046	Hungatella_hathewayi	648885	Methylobacterium_sp._MB200	1805476	Blautia_sp._Marseille-P2398	817	Bacteroides_fragilis	160386	Corynebacterium_casei	33011	Cutibacterium_granulosum
1500894	Massilia_sp._9096	104605	Sphingomonas_sp._Ant20	1661046	Pseudomonas_sp._NBRC_111131	108981	Acinetobacter_schindleri	658089	Lachnospiraceae_bacterium_5_1_63FAA	82995	Serratia_grimesii
28111	Bacteroides_eggerthii	165179	Prevotella_copri	1105029	Actinomyces_sp._ICM39	742722	Collinsella_sp._4_8_47FAA	2756	Brochothrix_thermosphacta	256701	Glutamicibacter_arilaitensis
225991	Comamonas_aquatica	1869229	Pseudomonas_sp._S1E40	68892	Streptococcus_infantis	33038	[Ruminococcus]_gnavus	1795631	Variovorax_sp._PAMC_28711	1590	Lactobacillus_plantarum
157688	Leptotrichia_hofstadii	1500894	Massilia_sp._9096	1663558	Stenotrophomonas_sp._MB339	658086	Lachnospiraceae_bacterium_3_1_57FAA_CT1	630921	Bradyrhizobium_embrapense	1841133	Gardnerella_sp._26-12
1768804	Comamonadaceae_bacterium_CCH4-C5	1785128	Acinetobacter_lactucae	997829	Porphyromonas_sp._KLE_1280	1144307	Sphingobium_sp._AP49	1904462	Stenotrophomonas_sp._BIIR7	712633	Streptococcus_sp._oral_taxon_431
1512	[Clostridium]_symbiosum	108981	Acinetobacter_schindleri	1292021	Kocuria_sp._UCD-OTCP	386414	Prevotella_timonensis	1528099	Lawsonella_clevelandensis	386056	Paraburkholderia_ferrariae
165179	Prevotella_copri	1287296	Mesorhizobium_sp._LSHC424B00	457402	Eubacterium_sp._3_1_31	658089	Lachnospiraceae_bacterium_5_1_63FAA	1209355	Acinetobacter_sp._MDS7A	1778	Mycobacterium_gordonae
151755	Xenophilus_azovorans	86188	[Pseudomonas]_geniculata	1768795	Acidovorax_sp._CCH12-A4	1572751	Porphyrobacter_mercurialis	255205	Pseudoclavibacter_helvolus	1817673	Geobacillus_sp._15
47770	Lactobacillus_crispatus	1167641	[Pseudomonas]_geniculata_N1	43997	Catonella_morbi	50340	Pseudomonas_fuscovaginae	1163671	Clostridium_sp._12(A)	936577	Streptococcus_sp._AS14
1859695	Haemophilus_sp._CCUG_60358	39778	Veillonella_dispar	310298	Bacteroides_coprocola	1619313	Erwinia_gerundensis	1680	Bifidobacterium_adolescentis	1287325	Mesorhizobium_sp._LSJC268A00
562	Escherichia_coli	658457	Pseudomonas_composti	1207055	Sphingobium_sp._C100	469610	Burkholderiales_bacterium_1_1_47	358743	[Clostridium]_citroniae	1768777	Streptococcus_sp._CCH8-C6
285	Comamonas_testosteroni	1207055	Sphingobium_sp._C100	445576	Pseudonocardia_sp._AL041005-10	33033	Parvimonas_micra	47229	Massilia_timonae	1805476	Blautia_sp._Marseille-P2398
341694	Peptostreptococcus_stomatis	1287334	Mesorhizobium_sp._LSJC277A00	623	Shigella_flexneri	69966	Macrococcus_caseolyticus	1449059	Mycobacterium_sp._UNC410CL29Cvi84	457395	Bacteroides_sp._9_1_42FAA
457401	Escherichia_sp._4_1_40B	82135	Atopobium_vaginae	1869229	Pseudomonas_sp._S1E40	52765	Caldicellulosiruptor_kristjanssonii	1169322	Citrobacter_sp._KTE151	624	Shigella_sonnei
28131	Prevotella_intermedia	363832	Solirubrobacter_soli	204	Campylobacter_showae	427683	Methylobacterium_platani	393310	Skermanella_aerolata	823	Parabacteroides_distasonis
624	Shigella_sonnei	2718	Cardiobacterium_hominis	553	Pantoea_ananatis	1038928	Streptomyces_xinghaiensis	1078471	Serinicoccus_profundi	1268622	Acidovorax_sp._MR-S7
291645	Bacteroides_nordii	1144306	Rhizobium_sp._AP16	925409	Asinibacterium_sp._OR53	1449059	Mycobacterium_sp._UNC410CL29Cvi84	861	Fusobacterium_ulcerans	1739414	Staphylococcus_sp._HMSC066C03
86182	Curvibacter_lanceolatus	712888	Actinobaculum_sp._oral_taxon_183	1860161	Streptococcus_sp._CCUG_49591	411484	Clostridium_sp._SS2/1	38289	Corynebacterium_jeikeium	754330	Escherichia_sp._TW09276
39950	Dialister_pneumosintes	999425	Streptococcus_sp._F0442	387661	Parabacteroides_johnsonii	1279005	Escherichia_sp._KTE172	1296536	Enterobacter_xiangfangensis	1574624	[Propionibacterium]_namnetense
39488	[Eubacterium]_hallii	29388	Staphylococcus_capitis	78587	Asticcacaulis_excentricus	1680	Bifidobacterium_adolescentis	1739493	Staphylococcus_sp._HMSC062B11	1736379	Marmoricola_sp._Leaf446
1739515	Propionibacterium_sp._HMSC062D05	936577	Streptococcus_sp._AS14	40324	Stenotrophomonas_maltophilia	1499681	Collinsella_sp._MS5	651	Aeromonas_media	1173062	Acinetobacter_sp._HA
270351	Methylobacterium_aquaticum	1915389	Stenotrophomonas_sp._KAs_5-3	359110	Pseudomonas_extremaustralis	1777	Mycobacterium_gastri	333367	[Clostridium]_asparagiforme	1038928	Streptomyces_xinghaiensis
360807	Roseburia_inulinivorans	1955422	Massilia_sp._KIM	134605	Fusobacterium_equinum	1235457	Ralstonia_sp._AU12-08	1736382	Methylobacterium_sp._Leaf456	1261634	Roseburia_sp._499
1680160	Bradyrhizobium_sp._NAS96.2	1078471	Serinicoccus_profundi	39650	Cellvibrio_mixtus	94132	Ramlibacter_tataouinensis	1739277	Propionibacterium_sp._HMSC078F01	1203573	Propionibacterium_sp._KPL1844
307643	Exiguobacterium_profundum	1795631	Variovorax_sp._PAMC_28711	387090	Bacteroides_coprophilus	40216	Acinetobacter_radioresistens	1835254	Polynucleobacter_duraquae	38303	Corynebacterium_pseudogenitalium
28133	Prevotella_nigrescens	1921145	Rhizobium_sp._P44RR-XXIV	28037	Streptococcus_mitis	1590596	Sphingobacterium_sp._T2	1842533	Acidovorax_sp._RAC01	1676617	Ralstonia_sp._MD27
1736434	Pelomonas_sp._Root1237	544580	Actinomyces_oris	134375	Achromobacter_sp.	280871	Mycobacterium_llatzerense	558537	Delftia_lacustris	384638	[Bacteroides]_pectinophilus
114	Gemmata_obscuriglobus	477666	Bacteroides_graminisolvens	1660	Actinomyces_odontolyticus	622	Shigella_dysenteriae	40216	Acinetobacter_radioresistens	1535623	Pseudomonas_sp._AP19
78587	Asticcacaulis_excentricus	105219	Ralstonia_mannitolilytica	280333	Bradyrhizobium_pachyrhizi	1961362	Sphingomonas_sp._NIC1	1069530	Candidatus_Paraburkholderia_schumannianae	754336	Escherichia_sp._TW14182
1641707	Stenotrophomonas_sp._TD3	1203590	Streptococcus_sp._HPH0090	477666	Bacteroides_graminisolvens	915099	Pseudomonas_canadensis	1661045	Pseudomonas_sp._NBRC_111130	712117	Actinomyces_sp._oral_taxon_170
1261634	Roseburia_sp._499	938293	Anaerococcus_provenciensis	1232427	Corynebacterium_ihumii	378534	Pseudomonas_sp._Eur1_9.41	712118	Actinomyces_sp._oral_taxon_172	163202	Corynebacterium_appendicis
487174	Barnesiella_intestinihominis	1572751	Porphyrobacter_mercurialis	1871035	Negativibacillus_massiliensis	1276756	Acidovorax_sp._JHL-9	202951	Acinetobacter_bouvetii	219301	Brachybacterium_muris
204516	Bacteroides_massiliensis	1806490	Achromobacter_sp._ATCC35328	850	Fusobacterium_mortiferum	562	Escherichia_coli	1661037	Pseudomonas_sp._NBRC_111122	1739316	Propionibacterium_sp._HMSC069G10
1768806	Rhodospirillaceae_bacterium_CCH5-H10	1849491	Staphylococcaceae_bacterium_S31	376733	Paracoccus_halophilus	1903186	Brachybacterium_sp._P6-10-X1	135517	Geobacillus_vulcani	59196	Rickettsiella_grylli
339	Xanthomonas_campestris	985010	Pseudomonas_sp._TJI-51	453247	Sphingomonas_sp._TDK1	39950	Dialister_pneumosintes	242163	Candidatus_Burkholderia_verschuerenii	1315212	Exiguobacterium_sp._8-11-1
298794	Methylobacterium_variabile	421054	Arthrobacter_sp._D4	1287292	Mesorhizobium_sp._LSHC420B00	270351	Methylobacterium_aquaticum	28125	Prevotella_bivia	1768805	Erythrobacteraceae_bacterium_CCH12-C2
1564113	Sphingomonas_sp._Ant_H11	1735680	Pseudomonas_sp._Leaf15	693988	Bilophila_sp._4_1_30	1855730	Pelomonas_sp._KK5	40215	Acinetobacter_junii	29379	Staphylococcus_auricularis
84595	Gordonia_polyisoprenivorans	106649	Acinetobacter_guillouiae	74426	Collinsella_aerofaciens	298163	Patulibacter_minatonensis	1144665	Acinetobacter_sp._CIP_102136	94009	Thermicanus_aegyptius
1739543	Fusobacterium_sp._HMSC064B11	28212	Sphingomonas_adhaesiva	1535632	Pseudomonas_sp._AP42	1816686	Halomonas_sp._Marseille-P2426	55565	Actinomyces_graevenitzii	433660	Nocardioides_halotolerans
1260	Finegoldia_magna	105420	Streptacidiphilus_neutrinimicus	310297	Bacteroides_plebeius	103817	Janibacter_terrae	1581119	Corynebacterium_sp._HMSC05H05	43769	Corynebacterium_propinquum
1470358	Candidatus_Blastococcus_massiliensis	218158	Arthrobacter_sp._I3	563037	Streptococcus_sp._M143	104605	Sphingomonas_sp._Ant20	1411621	Hymenobacter_sedentarius	376733	Paracoccus_halophilus
437898	Sutterella_parvirubra	1313	Streptococcus_pneumoniae	335659	Bradyrhizobium_sp._S23321	202952	Acinetobacter_gerneri	1729726	Pseudomonas_sp._TTU2014-105ASC	1917876	Blautia_sp._Marseille-P3087
152682	Sphingomonas_melonis	187400	Paracoccus_zeaxanthinifaciens	257758	Streptococcus_pseudopneumoniae	680496	Diaphorobacter_sp._J5-51	415229	Pseudoxanthomonas_spadix	156978	Corynebacterium_imitans
38303	Corynebacterium_pseudogenitalium	1175452	Peptoniphilus_rhinitidis	1287243	Mesorhizobium_sp._LNHC232B00	1217052	Ralstonia_sp._A12	1329831	Enterobacter_sp._MGH_33	622	Shigella_dysenteriae
936563	Fusobacterium_sp._CM22	1144307	Sphingobium_sp._AP49	732	Aggregatibacter_aphrophilus	1449048	Mycobacterium_sp._UNC280MFTsu5.1	38304	Corynebacterium_tuberculostearicum	280333	Bradyrhizobium_pachyrhizi
470	Acinetobacter_baumannii	1380390	Solirubrobacterales_bacterium_URHD0059	437898	Sutterella_parvirubra	1745713	Bariatricus_massiliensis	52766	Caldicellulosiruptor_lactoaceticus	1203577	Propionibacterium_sp._KPL1854
29405	Microlunatus_phosphovorus	712119	Actinomyces_sp._oral_taxon_175	910237	Escherichia_sp._TW15838	1736341	Leifsonia_sp._Leaf336	1203563	Corynebacterium_sp._KPL1856	941449	Desulfovibrio_sp._X2
1574624	[Propionibacterium]_namnetense	1636152	Planctomyces_sp._SH-PL62	1163671	Clostridium_sp._12(A)	1042156	Clostridium_sp._SY8519	1904966	Ornithinimicrobium_sp._CNJ-824	1904966	Ornithinimicrobium_sp._CNJ-824
1545443	Belnapia_sp._F-4-1	1292023	Leucobacter_sp._UCD-THU	936577	Streptococcus_sp._AS14	1739493	Staphylococcus_sp._HMSC062B11	33032	Anaerococcus_lactolyticus	288000	Bradyrhizobium_sp._BTAi1
1502	Clostridium_perfringens	28132	Prevotella_melaninogenica	38304	Corynebacterium_tuberculostearicum	1581082	Stenotrophomonas_sp._HMSC10F07	1484158	Pantoea_sp._PSNIH1	1736522	Massilia_sp._Root351
1806490	Achromobacter_sp._ATCC35328	47878	Pseudomonas_azotoformans	76122	Alloprevotella_tannerae	1468410	Delftia_sp._RIT313	1745712	Anaerococcus_sp._Marseille-P2143	1574409	Mesorhizobium_sp._F7
316	Pseudomonas_stutzeri	1661055	Pseudomonas_sp._NBRC_111140	28052	Lachnospira_pectinoschiza	339	Xanthomonas_campestris	571	Klebsiella_oxytoca	208444	Amycolatopsis_vancoresmycina
1603291	Alicycliphilus_sp._B1	146021	Mycobacterium_houstonense	86182	Curvibacter_lanceolatus	1813821	Shigella_sp._PAMC_28760	29380	Staphylococcus_caprae	1579	Lactobacillus_acidophilus
1736431	Nocardioides_sp._Root122	488447	Burkholderia_contaminans	1739529	Porphyromonas_sp._HMSC077F02	910237	Escherichia_sp._TW15838	1870984	Anaerococcus_mediterraneensis	76761	Pseudomonas_veronii
2702	Gardnerella_vaginalis	407152	Ochrobactrum_cytisi	1523430	Rhodopseudomonas_sp._AAP120	1593237	Micrococcus_sp._MS-ASIII-49	1144307	Sphingobium_sp._AP49	237576	Oribacterium_sinus
1836045	Burkholderia_sp._CQ001	1706231	Janthinobacterium_sp._CG23_2	658086	Lachnospiraceae_bacterium_3_1_57FAA_CT1	47886	Pseudomonas_luteola	665940	Clostridium_sp._7_3_54FAA	1422	Geobacillus_stearothermophilus
363832	Solirubrobacter_soli	173480	Gemmatimonas_aurantiaca	1454008	Aeromonas_sp._HZM	665940	Clostridium_sp._7_3_54FAA	882856	Pseudonocardia_sp._P2	34062	Moraxella_osloensis
1490484	Mycobacterium_sp._ST-F2	461393	Actinomyces_massiliensis	579490	Paracoccus_sp._S4493	1545443	Belnapia_sp._F-4-1	477666	Bacteroides_graminisolvens	378211	Methyloversatilis_universalis
39496	Eubacterium_ventriosum	470565	Prevotella_histicola	1813946	Acidovorax_sp._GW101-3H11	1736455	Massilia_sp._Root133	1002339	Psychrobacter_sp._1501(2011)	114	Gemmata_obscuriglobus
1123067	Rubellimicrobium_mesophilum	191495	Conexibacter_woesei	827	Campylobacter_ureolyticus	54067	Xylophilus_ampelinus	1703	Brevibacterium_linens	317659	Pseudomonas_syringae_pv._coryli
1096546	Methylobacterium_sp._GXF4	50715	Acidisphaera_rubrifaciens	303	Pseudomonas_putida	1892897	Shigella_sp._FC569	147802	Lactobacillus_iners	1430331	Geobacillus_icigianus
1720300	Ruminococcus_sp._AT10	1656	Actinomyces_viscosus	1736309	Sphingomonas_sp._Leaf257	33039	[Ruminococcus]_torques	1817963	Roseomonas_sp._M3	876478	Tepidiphilus_thermophilus
41276	Brevundimonas_vesicularis	1172186	Mycobacterium_sp._360MFTsu5.1	51665	Aerococcus_urinaeequi	457402	Eubacterium_sp._3_1_31	540060	Limnohabitans_planktonicus	450749	Veillonella_sp._6_1_27
1584	Lactobacillus_delbrueckii	1635005	Rheinheimera_sp._KL1	1235797	Oscillibacter_sp._1-3	540060	Limnohabitans_planktonicus	1579	Lactobacillus_acidophilus	1678129	Limnohabitans_sp._103DPR2
1680	Bifidobacterium_adolescentis	1736455	Massilia_sp._Root133	658089	Lachnospiraceae_bacterium_5_1_63FAA	244366	Klebsiella_variicola	1276	Kytococcus_sedentarius	1169321	Escherichia_sp._KTE114
45851	Butyrivibrio_crossotus	1387353	Paludisphaera_borealis	690417	Paracoccus_sphaerophysae	1892895	Shigella_sp._FC1544	1305	Streptococcus_sanguinis	392409	Sphingomonas_jaspsi
239935	Akkermansia_muciniphila	1203577	Propionibacterium_sp._KPL1854	31998	Methylobacterium_radiotolerans	202954	Acinetobacter_tandoii	300	Pseudomonas_mendocina	28446	[Clostridium]_propionicum
70584	Aquabacterium_parvum	509635	Pedobacter_sp._V48	1261635	Roseburia_sp._831b	1628191	Brevundimonas_sp._KM4	1454008	Aeromonas_sp._HZM	2702	Gardnerella_vaginalis
1892897	Shigella_sp._FC569	910237	Escherichia_sp._TW15838	152682	Sphingomonas_melonis	488447	Burkholderia_contaminans	1776082	Shigella_sp._SF-2015	1881045	Massilia_sp._CF038
47229	Massilia_timonae	457401	Escherichia_sp._4_1_40B	651	Aeromonas_media	144185	Leifsonia_aquatica	202955	Acinetobacter_tjernbergiae	821	Bacteroides_vulgatus
1450439	Bacteroides_sp._UW	1641707	Stenotrophomonas_sp._TD3	39778	Veillonella_dispar	1706231	Janthinobacterium_sp._CG23_2	1217418	Cupriavidus_sp._HPC(L)	36807	Microbacterium_laevaniformans
198092	Roseomonas_rosea	82995	Serratia_grimesii	384638	[Bacteroides]_pectinophilus	95563	Methylobacterium_sp._B34	1739385	Staphylococcus_sp._HMSC057A08	623	Shigella_flexneri
1670619	Nitratireductor_sp._ZZ-1	1581131	Actinomyces_sp._HMSC08A01	849	Fusobacterium_gonidiaformans	70346	70346	652706	Oribacterium_sp._oral_taxon_078	721785	Acidovorax_ebreus
1736215	Sphingomonas_sp._Leaf33	321318	Dietzia_cinnamea	208962	Escherichia_albertii	404937	Anoxybacillus_thermarum	223919	Clostridium_diolis	360807	Roseburia_inulinivorans
33011	Cutibacterium_granulosum	44008	Enterococcus_cecorum	157688	Leptotrichia_hofstadii	73030	Dechloromonas_agitata	2702	Gardnerella_vaginalis	1736455	Massilia_sp._Root133
1736375	Aureimonas_sp._Leaf427	1443941	Acinetobacter_gandensis	28125	Prevotella_bivia	453246	Sphingobium_sp._TCM1	1033994	Pseudomonas_sp._MOIL14HWK12:I2	29382	Staphylococcus_cohnii
1203573	Propionibacterium_sp._KPL1844	1414719	Corynebacterium_jeddahense	1879049	Acinetobacter_sp._WCHA34	1776391	Romboutsia_timonensis	1276755	Acidovorax_sp._JHL-3	65048	Mitsuaria_chitosanitabida
1504823	bacterium_LF-3	1619313	Erwinia_gerundensis	1642949	Sphingomonas_sp._Ag1	204773	Herminiimonas_arsenicoxydans	487698	Stenotrophomonas_pavanii	1505605	Hymenobacter_sp._IS2118
1879049	Acinetobacter_sp._WCHA34	563031	Prevotella_sp._C561	321662	Pseudomonas_moraviensis	1298857	Solirubrobacter_sp._URHD0082	243924	Pseudomonas_lutea	1852381	Duodenibacillus_massiliensis
47678	Bacteroides_caccae	1661045	Pseudomonas_sp._NBRC_111130	563996	Sphingomonas_hankookensis	29388	Staphylococcus_capitis	399742	Enterobacter_sp._638	43997	Catonella_morbi
1768778	Sphingomonas_sp._CCH9-F2	1686396	Enterobacter_sp._BIDMC93	82789	Agrobacterium_sp._ATCC_31749	1315212	Exiguobacterium_sp._8-11-1	1661046	Pseudomonas_sp._NBRC_111131	407152	Ochrobactrum_cytisi
860	Fusobacterium_periodonticum	1353941	Acinetobacter_harbinensis	1739295	Corynebacterium_sp._HMSC034A01	1512	[Clostridium]_symbiosum	1169321	Escherichia_sp._KTE114	43768	Corynebacterium_matruchotii
1297865	Bradyrhizobium_sp._OHSU_III	52766	Caldicellulosiruptor_lactoaceticus	39486	Dorea_formicigenerans	1736351	Flavobacterium_sp._Leaf359	256701	Glutamicibacter_arilaitensis	1736341	Leifsonia_sp._Leaf336
550743	Pseudomonas_sp._W15Feb9B	34059	Moraxella_atlantae	47886	Pseudomonas_luteola	106649	Acinetobacter_guillouiae	1203590	Streptococcus_sp._HPH0090	1287094	Mesorhizobium_sp._L103C565B0
160404	[Clostridium]_lactatifermentans	1816686	Halomonas_sp._Marseille-P2426	405212	Alicyclobacillus_acidocaldarius	109328	Leptotrichia_trevisanii	28116	Bacteroides_ovatus	208962	Escherichia_albertii
501571	Butyricicoccus_pullicaecorum	1287226	Mesorhizobium_sp._LNHC209A00	501496	Porphyromonas_bennonis	1736379	Marmoricola_sp._Leaf446	38303	Corynebacterium_pseudogenitalium	469593	Bacteroides_sp._3_1_40A
1197727	Pseudomonas_sp._Ag1	1411621	Hymenobacter_sedentarius	754307	Escherichia_sp._B1147	1123067	Rubellimicrobium_mesophilum	563031	Prevotella_sp._C561	1451265	Citrobacter_sp._JT3
1813821	Shigella_sp._PAMC_28760	671228	Veillonella_sp._oral_taxon_158	179636	Alicycliphilus_denitrificans	363832	Solirubrobacter_soli	1490051	Anoxybacillus_geothermalis	47678	Bacteroides_caccae
1538295	Aquabacterium_sp._NJ1	453246	Sphingobium_sp._TCM1	745310	Sphingomonas_sp._MM-1	157687	Leptotrichia_wadei	203471	Tepidiphilus_margaritifer	1290	Staphylococcus_hominis
1736408	Nocardioides_sp._Soil774	1209355	Acinetobacter_sp._MDS7A	288000	Bradyrhizobium_sp._BTAi1	1075768	Janthinobacterium_sp._CG3	1813821	Shigella_sp._PAMC_28760	203192	Pseudomonas_chloritidismutans
33917	Microbacterium_barkeri	1192054	Paracoccus_sp._228	1203590	Streptococcus_sp._HPH0090	1849491	Staphylococcaceae_bacterium_S31	1472720	Staphylococcus_sp._TE8	146021	Mycobacterium_houstonense
1380390	Solirubrobacterales_bacterium_URHD0059	1643429	Candidatus_Kryptobacter_tengchongensis	38303	Corynebacterium_pseudogenitalium	1229488	beta_proteobacterium_FWI2	1861	Geodermatophilus_obscurus	1776391	Romboutsia_timonensis
52022	Meiothermus_silvanus	1499681	Collinsella_sp._MS5	333367	[Clostridium]_asparagiforme	28123	Porphyromonas_asaccharolytica	1229484	alpha_proteobacterium_LLX12A	1033994	Pseudomonas_sp._MOIL14HWK12:I2
407019	Sphingomonas_astaxanthinifaciens	1144665	Acinetobacter_sp._CIP_102136	34062	Moraxella_osloensis	1076522	Asinibacterium_sp._OR43	544580	Actinomyces_oris	58231	Treponema_medium
317659	Pseudomonas_syringae_pv._coryli	1276755	Acidovorax_sp._JHL-3	1033736	Brevibacterium_senegalense	76122	Alloprevotella_tannerae	94009	Thermicanus_aegyptius	1310601	Acinetobacter_sp._479375
28212	Sphingomonas_adhaesiva	1919277	Anoxybacillus_sp._103	1736565	Acidovorax_sp._Root568	1422	Geobacillus_stearothermophilus	1449048	Mycobacterium_sp._UNC280MFTsu5.1	1827469	Brevundimonas_sp._GW460-12-10-14-LB2
1690268	Acidovorax_sp._SD340	1287326	Mesorhizobium_sp._LSJC269B00	563038	Streptococcus_sp._M334	1581131	Actinomyces_sp._HMSC08A01	97138	Clostridium_sp._ASF356	1587	Lactobacillus_helveticus
1852381	Duodenibacillus_massiliensis	1709002	Rhodocista_sp._MIMtkB3	671230	Parvimonas_sp._oral_taxon_110	712991	Lachnospiraceae_bacterium_oral_taxon_500	1461582	Jeotgalicoccus_saudimassiliensis	1203561	Corynebacterium_sp._KPL1824
1308	Streptococcus_thermophilus	1169322	Citrobacter_sp._KTE151	1609975	Clostridium_sp._FS41	1806490	Achromobacter_sp._ATCC35328	1203556	Actinomyces_sp._HPA0247	1850526	Arachidicoccus_sp._BS20
39956	Methylobacterium_mesophilicum	71999	Kocuria_palustris	415229	Pseudoxanthomonas_spadix	732242	Bacteroides_paurosaccharolyticus	1678129	Limnohabitans_sp._103DPR2	437897	Megamonas_funiformis
1095771	Ruminococcus_sp._JC304	45634	Streptococcus_cristatus	1849383	Psychrobacter_sp._SHUES1	1100721	Limnohabitans_sp._Rim47	1298863	Marmoricola_sp._URHB0036	1736487	Noviherbaspirillum_sp._Root189
585543	Bacteroides_sp._D20	1303256	Sphingobium_sp._DC-2	43669	Brachybacterium_faecium	1379870	Spirosoma_radiotolerans	1843236	Sphingomonas_sp._W16RD	364298	Janibacter_hoylei
232721	Acidovorax_sp._JS42	405559	Paracoccus_saliphilus	165179	Prevotella_copri	936381	Selenomonas_sp._CM52	1356405	Rhodococcus_sp._PML026	1581131	Actinomyces_sp._HMSC08A01
1499682	Alistipes_sp._AL-1	180282	Delftia_tsuruhatensis	1907940	Enhydrobacter_sp._H5	1523425	Novosphingobium_sp._AAP83	1470358	Candidatus_Blastococcus_massiliensis	173362	Brachybacterium_paraconglomeratum
1852365	Fusobacterium_massiliense	651	Aeromonas_media	1450439	Bacteroides_sp._UW	1100720	Limnohabitans_sp._Rim28	39778	Veillonella_dispar	46503	Parabacteroides_merdae
223967	Methylobacterium_populi	1861	Geodermatophilus_obscurus	1203571	Propionibacterium_sp._HGH0353	1469948	Clostridium_sp._KNHs209	1512	[Clostridium]_symbiosum	343874	Empedobacter_falsenii
40214	Acinetobacter_johnsonii	1105029	Actinomyces_sp._ICM39	457421	Clostridiales_bacterium_1_7_47FAA	41276	Brevundimonas_vesicularis	364298	Janibacter_hoylei	161899	Corynebacterium_singulare
1678129	Limnohabitans_sp._103DPR2	579490	Paracoccus_sp._S4493	1339242	Delftia_sp._ZNC0008	363952	Comamonas_thiooxydans	1817673	Geobacillus_sp._15	1879049	Acinetobacter_sp._WCHA34
411484	Clostridium_sp._SS2/1	135517	Geobacillus_vulcani	29448	Bradyrhizobium_elkanii	1461752	Sphingobium_sp._Ant17	1850526	Arachidicoccus_sp._BS20	457402	Eubacterium_sp._3_1_31
469590	Bacteroides_sp._2_2_4	1768806	Rhodospirillaceae_bacterium_CCH5-H10	1569209	Paracoccus_sp._PAMC_22219	1852370	Prevotellamassilia_timonensis	837	Porphyromonas_gingivalis	469592	Bacteroides_sp._3_1_19
901	Desulfovibrio_piger	81569	Ruegeria_atlantica	58231	Treponema_medium	135517	Geobacillus_vulcani	1287735	Achromobacter_insuavis	1795631	Variovorax_sp._PAMC_28711
1736464	Pelomonas_sp._Root1444	384677	Ornithinimicrobium_pekingense	936563	Fusobacterium_sp._CM22	1737624	Geobacillus_sp._Sah69	1268622	Acidovorax_sp._MR-S7	671228	Veillonella_sp._oral_taxon_158
1206085	Jatrophihabitans_endophyticus	246618	Bifidobacterium_thermacidophilum	1581134	Corynebacterium_sp._HMSC08A12	1768762	Blastomonas_sp._CCH1-A6	68892	Streptococcus_infantis	457401	Escherichia_sp._4_1_40B
796942	Stomatobaculum_longum	1572665	Enterobacter_sp._940_PEND	343874	Empedobacter_falsenii	706438	Actinomyces_sp._oral_taxon_171	1590596	Sphingobacterium_sp._T2	218158	Arthrobacter_sp._I3
1778770	Microbacterium_sp._HM58-2	393310	Skermanella_aerolata	1203563	Corynebacterium_sp._KPL1856	28130	Prevotella_disiens	1584	Lactobacillus_delbrueckii	571254	Ochrobactrum_rhizosphaerae
1090471	Candidatus_Burkholderia_humilis	1593237	Micrococcus_sp._MS-ASIII-49	1229484	alpha_proteobacterium_LLX12A	1283291	Pseudomonas_sp._URMO17WK12:I11	1502	Clostridium_perfringens	1523503	Pseudomonas_sp._ML96
33889	Brevibacterium_casei	1141883	Massilia_putida	300	Pseudomonas_mendocina	121428	Sphingobium_xenophagum	1581073	Micrococcus_sp._HMSC31B01	1739431	Rothia_sp._HMSC061E04
34062	Moraxella_osloensis	54067	Xylophilus_ampelinus	53463	Paracoccus_solventivorans	1661045	Pseudomonas_sp._NBRC_111130	1545044	Paracoccus_sanguinis	1775432	Brachybacterium_sp._sponge
712357	Leptotrichia_sp._oral_taxon_212	1033994	Pseudomonas_sp._MOIL14HWK12:I2	1650663	Fournierella_massiliensis	45670	Salinicoccus_roseus	134605	Fusobacterium_equinum	363832	Solirubrobacter_soli
225324	Enhydrobacter_aerosaccus	1715107	Streptococcus_sp._HMSC063B03	1778	Mycobacterium_gordonae	457401	Escherichia_sp._4_1_40B	1678128	Limnohabitans_sp._63ED37-2	1507807	Acinetobacter_idrijaensis
552398	Ruminococcaceae_bacterium_D16	376733	Paracoccus_halophilus	147645	Paracoccus_yeei	1609637	Stenotrophomonas_sp._DDT-1	1175452	Peptoniphilus_rhinitidis	34059	Moraxella_atlantae
1768765	Methylobacterium_sp._CCH5-D2	82633	Cupriavidus_pauculus	754327	Escherichia_sp._TW09231	450746	Coprobacillus_sp._8_1_38FAA	1663558	Stenotrophomonas_sp._MB339	1739385	Staphylococcus_sp._HMSC057A08
1703332	Lachnospiraceae_bacterium_TF01-11	1144662	Acinetobacter_sp._CIP_101966	1587	Lactobacillus_helveticus	473781	Sphingomonas_sp._LH128	1739367	Micrococcus_sp._HMSC067E09	1411621	Hymenobacter_sedentarius
80878	Acidovorax_temperans	706438	Actinomyces_sp._oral_taxon_171	160404	[Clostridium]_lactatifermentans	1356405	Rhodococcus_sp._PML026	82135	Atopobium_vaginae	1279031	Agrobacterium_sp._33MFTa1.1
469610	Burkholderiales_bacterium_1_1_47	1904807	Bradyrhizobium_sp._SEMIA_6399	243924	Pseudomonas_lutea	1398	Bacillus_coagulans	108981	Acinetobacter_schindleri	1745713	Bariatricus_massiliensis
674529	Bacteroides_faecis	1522072	Sphingobium_sp._ba1	411484	Clostridium_sp._SS2/1	34059	Moraxella_atlantae	1100721	Limnohabitans_sp._Rim47	1776082	Shigella_sp._SF-2015
457388	Parabacteroides_sp._2_1_7	33032	Anaerococcus_lactolyticus	1042156	Clostridium_sp._SY8519	648995	Rhizobium_pusense	1208102	Pseudomonas_sp._ICMP_19500	106649	Acinetobacter_guillouiae
338188	Bacteroides_finegoldii	1584	Lactobacillus_delbrueckii	1680	Bifidobacterium_adolescentis	418223	Methylobacterium_phyllosphaerae	1599	Lactobacillus_sakei	285	Comamonas_testosteroni
40542	Leptotrichia_buccalis	1933220	Sphingobacterium_sp._B29	59196	Rickettsiella_grylli	1768781	Sphingobium_sp._CCH11-B1	37923	Kocuria_kristinae	651143	Fibrella_aestuarina
1042156	Clostridium_sp._SY8519	204773	Herminiimonas_arsenicoxydans	28133	Prevotella_nigrescens	257003	Sphingomonas_phyllosphaerae	1470593	Pseudomonas_sp._RIT357	1356405	Rhodococcus_sp._PML026
563996	Sphingomonas_hankookensis	1736480	Achromobacter_sp._Root170	1785156	Dietzia_sp._111N12-1	1207055	Sphingobium_sp._C100	1622	Lactobacillus_murinus	1736431	Nocardioides_sp._Root122
74426	Collinsella_aerofaciens	1703	Brevibacterium_linens	45670	Salinicoccus_roseus	1206085	Jatrophihabitans_endophyticus	936048	Propionibacterium_sp._434-HC2	1203578	Pseudomonas_sp._HPB0071
33043	Coprococcus_eutactus	56689	Mycobacterium_mucogenicum	1852370	Prevotellamassilia_timonensis	213588	Thermomonas_hydrothermalis	1095771	Ruminococcus_sp._JC304	1468410	Delftia_sp._RIT313
28116	Bacteroides_ovatus	38289	Corynebacterium_jeikeium	1961362	Sphingomonas_sp._NIC1	173362	Brachybacterium_paraconglomeratum	445576	Pseudonocardia_sp._AL041005-10	482957	Burkholderia_lata
82541	Cupriavidus_gilardii	85698	Achromobacter_xylosoxidans	1697787	Clostridia_bacterium_UC5.1-1D10	651609	Actinomyces_sp._oral_taxon_180	1870993	Tyzzerella_sp._Marseille-P3062	1660	Actinomyces_odontolyticus
457392	Bacteroides_sp._3_2_5	103817	Janibacter_terrae	291644	Bacteroides_salyersiae	131568	Kineococcus_radiotolerans	45670	Salinicoccus_roseus	1736408	Nocardioides_sp._Soil774
223919	Clostridium_diolis	161879	Corynebacterium_kroppenstedtii	1871021	Lachnoclostridium_phocaeense	553	Pantoea_ananatis	1120623	Achromobacter_sp._LC458	1739279	Fusobacterium_sp._HMSC064B12
1469948	Clostridium_sp._KNHs209	1643810	Agrobacterium_sp._LC34	1673721	Intestinimonas_massiliensis	1172186	Mycobacterium_sp._360MFTsu5.1	1572701	Salinicoccus_sp._YB14-2	1860161	Streptococcus_sp._CCUG_49591
1470591	Sphingomonas_sp._RIT328	1670619	Nitratireductor_sp._ZZ-1	173362	Brachybacterium_paraconglomeratum	1429916	Afipia_sp._P52-10	1849383	Psychrobacter_sp._SHUES1	437898	Sutterella_parvirubra
230310	Curvibacter_gracilis	1391911	Micrococcus_aloeverae	28446	[Clostridium]_propionicum	164546	Cupriavidus_taiwanensis	1105030	Actinomyces_sp._ICM58	28111	Bacteroides_eggerthii
1692501	Methylobacterium_sp._ARG-1	70346	70346	665940	Clostridium_sp._7_3_54FAA	1353941	Acinetobacter_harbinensis	1593237	Micrococcus_sp._MS-ASIII-49	1318	Streptococcus_parasanguinis
33039	[Ruminococcus]_torques	84595	Gordonia_polyisoprenivorans	160386	Corynebacterium_casei	1736280	Acidovorax_sp._Leaf160	38305	Corynebacterium_vitaeruminis	1816686	Halomonas_sp._Marseille-P2426
43768	Corynebacterium_matruchotii	1907941	Alkanindiges_sp._H1	859	Fusobacterium_necrophorum	1736215	Sphingomonas_sp._Leaf33	450746	Coprobacillus_sp._8_1_38FAA	1504823	bacterium_LF-3
1904462	Stenotrophomonas_sp._BIIR7	1812935	Enterobacter_cloacae_complex_'Hoffmann_cluster_IV'	246618	Bifidobacterium_thermacidophilum	281920	Porphyromonas_uenonis	1736522	Massilia_sp._Root351	249	Terrimonas_ferruginea
1528099	Lawsonella_clevelandensis	56193	Sphingobium_chungbukense	482957	Burkholderia_lata	477666	Bacteroides_graminisolvens	35841	Bacillus_thermoamylovorans	1583341	Pseudomonas_cerasi
1735	Holdemanella_biformis	1739431	Rothia_sp._HMSC061E04	1461582	Jeotgalicoccus_saudimassiliensis	180282	Delftia_tsuruhatensis	1572751	Porphyrobacter_mercurialis	457388	Parabacteroides_sp._2_1_7
384638	[Bacteroides]_pectinophilus	1287243	Mesorhizobium_sp._LNHC232B00	582	Morganella_morganii	413882	[Polyangium]_brachysporum	405212	Alicyclobacillus_acidocaldarius	74426	Collinsella_aerofaciens
1795629	Acinetobacter_sp._BMW17	359110	Pseudomonas_extremaustralis	39950	Dialister_pneumosintes	84595	Gordonia_polyisoprenivorans	316	Pseudomonas_stutzeri	1735680	Pseudomonas_sp._Leaf15
358220	Acidovorax_sp._KKS102	721785	Acidovorax_ebreus	1775432	Brachybacterium_sp._sponge	762836	Duganella_phyllosphaerae	1736564	Achromobacter_sp._Root565	1078089	Bacteroides_sp._HPS0048
29321	Turicella_otitidis	56946	Afipia_broomeae	501571	Butyricicoccus_pullicaecorum	95606	Sphingomonas-like_bacterium_B12	1581131	Actinomyces_sp._HMSC08A01	404937	Anoxybacillus_thermarum
1736502	Ensifer_sp._Root258	548	Klebsiella_aerogenes	552398	Ruminococcaceae_bacterium_D16	1768805	Erythrobacteraceae_bacterium_CCH12-C2	457416	Veillonella_sp._3_1_44	837	Porphyromonas_gingivalis
622	Shigella_dysenteriae	343874	Empedobacter_falsenii	1596	Lactobacillus_gasseri	1707785	Massilia_sp._WG5	1739337	Kocuria_sp._HMSC066H03	1870993	Tyzzerella_sp._Marseille-P3062
