# Supplementary material for: Location and condition based reconstruction of colon cancer microbiome from human RNA sequencing data
Source: Genome Med. 2023 May 2;15:32. doi: 10.1186/s13073-023-01180-9 (PMC10155404; doi:10.1186/s13073-023-01180-9)
Supplement: Supplementary file 3 — Additional file 3: Table S3. IEO cohort clinical metadata summary. [file 13073_2023_1180_MOESM3_ESM.csv]

IEO cohort
Total of patients		30
Total of samples		88
tissue_type	tumor	29
	peripheral	29
	far tumour	30
gender	female	68
	male	20
age	<50	6
	50-70	38
	>70	39
	unknown	5
bmi	underweight	3
	normal	44
	overweight	24
	obese	12
	unknown	5
side	left	44
	right	42
	unknown	2
regions	cecum	9
	ascending colon	9
	rectum + ascenging colon	3
	hepatic flexure	15
	hepatic + splenic flexure	3
	transverse colon	3
	transverse colon + hepatic flexure	3
	descending colon	3
	sigmoid colon	26
	rectum	12
	unknown	2
history_of_other_malignancy	yes	21
	no	53
	unknown	14
MSI_status	MSI	9
	MSS	38
	unknown	41
stage	I	6
	II	38
	III	36
	IV	3
	unknown	5
pT	T1	3
	T2	3
	T3	68
	T4	9
	unknown	5
pN	N0	44
	N0+N2	3
	N1	15
	N2	21
	unknown	5
pM	M0	80
	M1	3
	unknown	5
plate_id	1	31
	2	18
	3	27
	4	12
Library	illumina_Stranded_totalRNA_prep_ligation_RiboZeroPlus	57
	Truseq_stranded_totalRNA	31
