# Supplementary material for: Location and condition based reconstruction of colon cancer microbiome from human RNA sequencing data
Source: Genome Med. 2023 May 2;15:32. doi: 10.1186/s13073-023-01180-9 (PMC10155404; doi:10.1186/s13073-023-01180-9)
Supplement: Supplementary file 4 — Additional file 4: Table S4. COAD specific bacterial species. Highly prevalent and cancer-type specific species of COAD (not affected by technical bias). [file 13073_2023_1180_MOESM4_ESM.txt]

tax_id	taxon_name
40545	Sutterella_wadsworthensis
214856	Alistipes_finegoldii
328814	Alistipes_shahii
674529	Bacteroides_faecis
333367	[Clostridium]_asparagiforme
437898	Sutterella_parvirubra
74426	Collinsella_aerofaciens
1531	[Clostridium]_clostridioforme
239935	Akkermansia_muciniphila
901	Desulfovibrio_piger
1892897	Shigella_sp._FC569
68259	Streptomyces_purpurogeneiscleroticus
1450439	Bacteroides_sp._UW
585543	Bacteroides_sp._D20
1581131	Actinomyces_sp._HMSC08A01
469610	Burkholderiales_bacterium_1_1_47
1207055	Sphingobium_sp._C100
712117	Actinomyces_sp._oral_taxon_170
1807	Mycobacterium_obuense
1768781	Sphingobium_sp._CCH11-B1
13690	Sphingobium_yanoikuyae
1813946	Acidovorax_sp._GW101-3H11
1739435	Fusobacterium_sp._HMSC065F01
1454008	Aeromonas_sp._HZM
818	Bacteroides_thetaiotaomicron
1030157	Sphingomonas_sp._KC8
1310601	Acinetobacter_sp._479375
817	Bacteroides_fragilis
204516	Bacteroides_massiliensis
291644	Bacteroides_salyersiae
100886	Catenibacterium_mitsuokai
1852365	Fusobacterium_massiliense
293	Brevundimonas_diminuta
457392	Bacteroides_sp._3_2_5
69823	Selenomonas_sputigena
39488	[Eubacterium]_hallii
1032505	Fusobacterium_sp._OBRC1
1217710	Acinetobacter_sp._NIPH_899
407152	Ochrobactrum_cytisi
341694	Peptostreptococcus_stomatis
823	Parabacteroides_distasonis
204	Campylobacter_showae
936563	Fusobacterium_sp._CM22
144185	Leifsonia_aquatica
