# Supplementary material for: Location and condition based reconstruction of colon cancer microbiome from human RNA sequencing data
Source: Genome Med. 2023 May 2;15:32. doi: 10.1186/s13073-023-01180-9 (PMC10155404; doi:10.1186/s13073-023-01180-9)
Supplement: Supplementary file 5 — Additional file 5: Table S5. HUMAnN3 microbial pathways. [file 13073_2023_1180_MOESM5_ESM.xlsx]

## Sheet: Side
pathways	abundance_cpm_LEFT	abundance_cpm_RIGHT	abundance_cpm_RATIO	p_value	q_value
UNMAPPED	817730	825217	0.990927	0.0358021	0.097518
UNINTEGRATED	169121	162380	1.04151	0.0423332	0.110066
PWY0-1586: peptidoglycan maturation (meso-diaminopimelate containing)	229.617	213.001	1.07801	0.0692904	0.155238
PWY-7111: pyruvate fermentation to isobutanol (engineered)	130.365	134.117	0.972024	0.312522	0.458365
NONOXIPENT-PWY: pentose phosphate pathway (non-oxidative branch) I	122.586	111.585	1.09859	0.386943	0.545151
ILEUSYN-PWY: L-isoleucine biosynthesis I (from threonine)	108.806	115.787	0.939708	0.785387	0.856583
VALSYN-PWY: L-valine biosynthesis	108.806	115.787	0.939708	0.785387	0.856583
SALVADEHYPOX-PWY: adenosine nucleotides degradation II	106.617	113.106	0.942629	0.865876	0.907109
PWY-1042: glycolysis IV	105.471	96.8194	1.08936	0.035199	0.0967972
P461-PWY: hexitol fermentation to lactate, formate, ethanol and acetate	103.451	103.715	0.997455	0.0945734	0.1932
CALVIN-PWY: Calvin-Benson-Bassham cycle	101.884	88.9731	1.14511	1.07404e-05	0.000133555
PWY-5913: partial TCA cycle (obligate autotrophs)	99.4955	84.6986	1.1747	0.769532	0.849753
PWY-5695: inosine 5'-phosphate degradation	97.8806	103.363	0.94696	0.975252	0.98559
PWY-6608: guanosine nucleotides degradation III	97.8806	103.363	0.94696	0.975252	0.98559
ORNDEG-PWY: superpathway of ornithine degradation	96.9585	99.5379	0.974086	0.413975	0.569216
PWY-4041: &gamma;-glutamyl cycle	88.9042	82.3212	1.07997	0.0584439	0.140462
PWY-7663: gondoate biosynthesis (anaerobic)	88.2181	84.7624	1.04077	0.602727	0.739388
GLYCOLYSIS: glycolysis I (from glucose 6-phosphate)	88.134	80.0129	1.1015	0.0296301	0.0864715
ANAGLYCOLYSIS-PWY: glycolysis III (from glucose)	84.9612	75.1067	1.13121	0.00139693	0.00908002
PWY-7117: C4 photosynthetic carbon assimilation cycle, PEPCK type	82.272	72.1537	1.14023	0.118418	0.233568
PWY-5484: glycolysis II (from fructose 6-phosphate)	81.8034	74.7616	1.09419	0.120052	0.23517
UDPNAGSYN-PWY: UDP-N-acetyl-D-glucosamine biosynthesis I	81.0148	84.3604	0.960342	0.458642	0.615829
TCA: TCA cycle I (prokaryotic)	79.9286	70.7345	1.12998	0.00153645	0.00938104
PWY-5723: Rubisco shunt	79.7508	78.0157	1.02224	0.817359	0.875523
HEXITOLDEGSUPER-PWY: superpathway of hexitol degradation (bacteria)	79.2708	73.0652	1.08493	0.044479	0.114604
PWY-6353: purine nucleotides degradation II (aerobic)	79.0558	78.6547	1.0051	0.446199	0.604801
PWY0-1261: anhydromuropeptides recycling I	79.0373	82.1746	0.961822	0.769532	0.849753
PWY-5347: superpathway of L-methionine biosynthesis (transsulfuration)	78.7996	73.9714	1.06527	0.173346	0.306031
GLYCOLYSIS-TCA-GLYOX-BYPASS: superpathway of glycolysis, pyruvate dehydrogenase, TCA, and glyoxylate bypass	78.43	73.3507	1.06925	0.0423332	0.110066
PWY-5675: nitrate reduction V (assimilatory)	76.8275	68.3185	1.12455	0.0340187	0.0953859
FERMENTATION-PWY: mixed acid fermentation	75.5504	62.6492	1.20593	5.27938e-06	7.94686e-05
METSYN-PWY: superpathway of L-homoserine and L-methionine biosynthesis	75.5107	73.4809	1.02762	0.164801	0.294582
THRESYN-PWY: superpathway of L-threonine biosynthesis	75.4894	63.6671	1.18569	0.283725	0.422632
FASYN-ELONG-PWY: fatty acid elongation -- saturated	75.224	58.6746	1.28205	0.0145311	0.0488929
PWY-3001: superpathway of L-isoleucine biosynthesis I	74.5889	70.7471	1.0543	0.528181	0.677399
PWY-6305: superpathway of putrescine biosynthesis	73.9193	73.691	1.0031	0.607539	0.739388
PENTOSE-P-PWY: pentose phosphate pathway	73.8615	73.1331	1.00996	0.394555	0.550452
TCA-GLYOX-BYPASS: superpathway of glyoxylate bypass and TCA	73.7201	67.7778	1.08767	0.00588572	0.0271503
PWY-5971: palmitate biosynthesis (type II fatty acid synthase)	73.3499	56.5117	1.29796	0.0102303	0.0370361
BRANCHED-CHAIN-AA-SYN-PWY: superpathway of branched chain amino acid biosynthesis	73.017	76.7074	0.95189	0.828087	0.883705
ASPASN-PWY: superpathway of L-aspartate and L-asparagine biosynthesis	72.8193	68.1046	1.06923	0.200966	0.338096
PWY-6737: starch degradation V	72.4894	77.4079	0.93646	0.492754	0.646457
MET-SAM-PWY: superpathway of S-adenosyl-L-methionine biosynthesis	72.0054	72.1284	0.998295	0.438012	0.596531
PWY-7664: oleate biosynthesis IV (anaerobic)	71.8118	54.9009	1.30803	0.00871341	0.0343638
PWY-6385: peptidoglycan biosynthesis III (mycobacteria)	71.5167	68.4643	1.04458	0.497112	0.649196
PWY-7388: octanoyl-[acyl-carrier protein] biosynthesis (mitochondria, yeast)	70.3298	70.7924	0.993465	0.189091	0.325783
PWY-6282: palmitoleate biosynthesis I (from (5Z)-dodec-5-enoate)	70.3233	52.3013	1.34458	0.00529446	0.0248232
HOMOSER-METSYN-PWY: L-methionine biosynthesis I	70.3114	77.2178	0.910559	0.139214	0.263677
ARGSYN-PWY: L-arginine biosynthesis I (via L-ornithine)	69.943	69.3613	1.00839	0.203405	0.340198
PWY-6387: UDP-N-acetylmuramoyl-pentapeptide biosynthesis I (meso-diaminopimelate containing)	69.7908	67.5154	1.0337	0.676623	0.786643
PWY-7400: L-arginine biosynthesis IV (archaebacteria)	69.4332	68.4919	1.01374	0.182219	0.317772
RHAMCAT-PWY: L-rhamnose degradation I	69.4219	76.6377	0.905845	0.0703535	0.155946
PWY-5103: L-isoleucine biosynthesis III	69.3916	73.2846	0.946878	0.617215	0.74798
PWY-6936: seleno-amino acid biosynthesis (plants)	69.0774	70.5085	0.979703	0.242604	0.377091
PWY-5667: CDP-diacylglycerol biosynthesis I	68.9391	62.9805	1.09461	0.210851	0.344591
PWY0-1319: CDP-diacylglycerol biosynthesis II	68.9391	62.9805	1.09461	0.210851	0.344591
ARGSYNBSUB-PWY: L-arginine biosynthesis II (acetyl cycle)	68.8296	69.485	0.990568	0.234367	0.370326
PWY0-1296: purine ribonucleosides degradation	68.49	69.8917	0.979945	0.289964	0.429687
PWY-6606: guanosine nucleotides degradation II	68.2427	65.3293	1.0446	0.0452144	0.115458
PWY-5154: L-arginine biosynthesis III (via N-acetyl-L-citrulline)	68.0012	69.311	0.981103	0.175534	0.307992
PWY0-862: (5Z)-dodecenoate biosynthesis I	67.7164	50.5647	1.3392	0.00518285	0.0247049
GLUCONEO-PWY: gluconeogenesis I	67.3123	63.2771	1.06377	0.0506542	0.128204
GLYCOLYSIS-E-D: superpathway of glycolysis and the Entner-Doudoroff pathway	67.1326	62.625	1.07198	0.17118	0.304083
PWY-6122: 5-aminoimidazole ribonucleotide biosynthesis II	66.6056	62.1015	1.07253	0.00889133	0.0343638
PWY-6277: superpathway of 5-aminoimidazole ribonucleotide biosynthesis	66.6056	62.1015	1.07253	0.00889133	0.0343638
PEPTIDOGLYCANSYN-PWY: peptidoglycan biosynthesis I (meso-diaminopimelate containing)	66.3712	63.6454	1.04283	0.450325	0.607514
PWY-5989: stearate biosynthesis II (bacteria and plants)	66.1901	49.2324	1.34444	0.00164939	0.0098276
ARG+POLYAMINE-SYN: superpathway of arginine and polyamine biosynthesis	65.8287	63.0797	1.04358	0.0165931	0.0545474
PWY-5173	65.7509	60.0735	1.09451	0.00507337	0.0247049
PWY-6519: 8-amino-7-oxononanoate biosynthesis I	65.4658	52.4923	1.24715	0.0252834	0.0753235
P161-PWY: acetylene degradation (anaerobic)	65.3303	69.5773	0.93896	0.54637	0.688377
GLUTORN-PWY: L-ornithine biosynthesis I	64.881	63.5709	1.02061	0.0199831	0.0628042
PWY-6386: UDP-N-acetylmuramoyl-pentapeptide biosynthesis II (lysine-containing)	63.9949	59.9133	1.06813	0.364652	0.516289
GLYCOGENSYNTH-PWY: glycogen biosynthesis I (from ADP-D-Glucose)	63.7751	63.938	0.997452	0.146738	0.270756
POLYAMSYN-PWY: superpathway of polyamine biosynthesis I	63.6886	58.0527	1.09708	0.00133164	0.00885693
P441-PWY: superpathway of N-acetylneuraminate degradation	63.4581	65.6744	0.966253	0.722566	0.816814
PWY-6121: 5-aminoimidazole ribonucleotide biosynthesis I	62.6155	59.5302	1.05183	0.0150958	0.0502025
TRNA-CHARGING-PWY: tRNA charging	62.4527	61.4155	1.01689	0.205866	0.342311
PHOSLIPSYN-PWY: superpathway of phospholipid biosynthesis I (bacteria)	61.8114	59.2093	1.04395	0.410047	0.566538
PWY-5973: cis-vaccenate biosynthesis	61.3103	45.0491	1.36097	0.00130006	0.00885278
PWY-6285: superpathway of fatty acids biosynthesis (E. coli)	61.1339	47.7364	1.28066	0.0252834	0.0753235
GLYCOCAT-PWY: glycogen degradation I	60.6474	56.7734	1.06824	0.0557436	0.138632
PWY-5104: L-isoleucine biosynthesis IV	58.4733	64.3932	0.908066	0.528181	0.677399
PWY4FS-7: phosphatidylglycerol biosynthesis I (plastidic)	58.2799	50.899	1.14501	0.01023	0.0370361
PWY4FS-8: phosphatidylglycerol biosynthesis II (non-plastidic)	58.2799	50.899	1.14501	0.01023	0.0370361
COMPLETE-ARO-PWY: superpathway of aromatic amino acid biosynthesis	58.1954	49.9723	1.16455	0.00518285	0.0247049
PWY-5188: tetrapyrrole biosynthesis I (from glutamate)	57.5055	53.7767	1.06934	0.0231159	0.0710876
GLYOXYLATE-BYPASS: glyoxylate cycle	57.154	53.9521	1.05935	0.0196189	0.0623444
FASYN-INITIAL-PWY: superpathway of fatty acid biosynthesis initiation (E. coli)	56.9269	54.6762	1.04116	0.259683	0.397163
ARO-PWY: chorismate biosynthesis I	56.6369	48.1746	1.17566	0.00724988	0.0309473
PWY-7228: superpathway of guanosine nucleotides de novo biosynthesis I	56.5443	51.6572	1.09461	0.0100286	0.0370361
BIOTIN-BIOSYNTHESIS-PWY: biotin biosynthesis I	56.4838	49.3421	1.14474	0.0682405	0.15494
PWY-6123: inosine-5'-phosphate biosynthesis I	56.3131	54.8898	1.02593	0.0328725	0.0930845
PWY0-1297: superpathway of purine deoxyribonucleosides degradation	56.2839	60.3804	0.932155	0.537237	0.682888
PWY-5189: tetrapyrrole biosynthesis II (from glycine)	56.27	51.2743	1.09743	0.000619839	0.00454548
PWY4LZ-257: superpathway of fermentation (Chlamydomonas reinhardtii)	56.1535	55.4268	1.01311	0.234367	0.370326
PWY-7220: adenosine deoxyribonucleotides de novo biosynthesis II	55.7948	50.5349	1.10408	0.00710171	0.0307741
PWY-7222: guanosine deoxyribonucleotides de novo biosynthesis II	55.7948	50.5349	1.10408	0.00710171	0.0307741
PWY-6609: adenine and adenosine salvage III	55.6066	54.2471	1.02506	0.0566319	0.139627
ANAEROFRUCAT-PWY: homolactic fermentation	55.4373	55.6686	0.995845	0.975252	0.98559
ARGDEG-PWY: superpathway of L-arginine, putrescine, and 4-aminobutanoate degradation	54.4521	53.5607	1.01664	0.790692	0.856583
ORNARGDEG-PWY: superpathway of L-arginine and L-ornithine degradation	54.4521	53.5607	1.01664	0.790692	0.856583
PWY-6284: superpathway of unsaturated fatty acids biosynthesis (E. coli)	54.351	40.9478	1.32732	0.0306789	0.088628
GALACTARDEG-PWY: D-galactarate degradation I	54.3294	54.2308	1.00182	0.146738	0.270756
GLUCARGALACTSUPER-PWY: superpathway of D-glucarate and D-galactarate degradation	54.3294	54.2308	1.00182	0.146738	0.270756
PWY-6125: superpathway of guanosine nucleotides de novo biosynthesis II	53.1895	48.4906	1.0969	0.00853868	0.0343638
PWY-7221: guanosine ribonucleotides de novo biosynthesis	53.0347	48.4895	1.09374	0.023536	0.0716096
FUC-RHAMCAT-PWY: superpathway of fucose and rhamnose degradation	52.0304	49.6435	1.04808	0.350246	0.49836
PWY-6151: S-adenosyl-L-methionine salvage I	51.5063	47.3534	1.0877	0.0829543	0.173175
SO4ASSIM-PWY: assimilatory sulfate reduction I	51.1079	45.5296	1.12252	0.000369927	0.00285943
FUCCAT-PWY: fucose degradation	51.042	53.1462	0.960407	0.164801	0.294582
PWY-1269: CMP-3-deoxy-D-manno-octulosonate biosynthesis	49.9216	51.3762	0.971687	0.583652	0.728927
PWY-5659: GDP-mannose biosynthesis	49.4712	45.3389	1.09114	0.126766	0.2417
GLCMANNANAUT-PWY: superpathway of N-acetylglucosamine, N-acetylmannosamine and N-acetylneuraminate degradation	49.3916	55.4858	0.890166	0.0557436	0.138632
PWY0-1298: superpathway of pyrimidine deoxyribonucleosides degradation	49.1544	47.8696	1.02684	0.293117	0.432121
NAGLIPASYN-PWY: lipid IVA biosynthesis (E. coli)	49.0753	48.6444	1.00886	0.0416376	0.110066
PWY-2942: L-lysine biosynthesis III	49.0591	49.1422	0.998309	0.717408	0.814201
P105-PWY: TCA cycle IV (2-oxoglutarate decarboxylase)	49.052	37.2268	1.31765	1.3351e-09	6.364e-08
PWY-6969: TCA cycle V (2-oxoglutarate synthase)	49.052	37.2268	1.31765	1.3351e-09	6.364e-08
PWY-6163: chorismate biosynthesis from 3-dehydroquinate	48.7236	40.5148	1.20261	0.0038285	0.0210567
PWY-7229: superpathway of adenosine nucleotides de novo biosynthesis I	48.4808	47.0682	1.03001	0.492754	0.646457
1CMET2-PWY: folate transformations III (E. coli)	48.4103	47.4253	1.02077	0.12506	0.240531
PWY-7282: 4-amino-2-methyl-5-diphosphomethylpyrimidine biosynthesis II	47.6133	50.5075	0.942698	0.801331	0.861582
SULFATE-CYS-PWY: superpathway of sulfate assimilation and cysteine biosynthesis	47.0954	45.3735	1.03795	0.0178832	0.0574674
PWY-6126: superpathway of adenosine nucleotides de novo biosynthesis II	46.9	44.9634	1.04307	0.315836	0.460863
PWY-6700: queuosine biosynthesis I (de novo)	46.8498	43.1981	1.08453	0.0169077	0.05495
KETOGLUCONMET-PWY: ketogluconate metabolism	46.5963	43.9825	1.05943	0.123373	0.240032
PWY-841: superpathway of purine nucleotides de novo biosynthesis I	46.5497	45.8129	1.01608	0.07143	0.155946
PWY-6803: phosphatidylcholine acyl editing	46.5424	43.6347	1.06664	0.0119778	0.0417763
PWY0-845: superpathway of pyridoxal 5'-phosphate biosynthesis and salvage	46.4844	46.9671	0.989723	0.780092	0.856583
GLUCARDEG-PWY: D-glucarate degradation I	46.4775	47.4858	0.978766	0.0866915	0.178372
DTDPRHAMSYN-PWY: dTDP-&beta;-L-rhamnose biosynthesis	46.1861	40.5786	1.13819	0.000837616	0.00598895
PWY-7219: adenosine ribonucleotides de novo biosynthesis	46.1518	45.3608	1.01744	0.00518285	0.0247049
PYRIDOXSYN-PWY: pyridoxal 5'-phosphate biosynthesis I	45.9066	48.0119	0.95615	0.631853	0.756109
HEMESYN2-PWY: heme b biosynthesis II (oxygen-independent)	45.7131	45.5083	1.0045	0.346702	0.495783
PWY66-409: superpathway of purine nucleotide salvage	45.0753	44.1995	1.01981	0.186779	0.323751
GALACTUROCAT-PWY: D-galacturonate degradation I	44.8885	28.2925	1.58659	5.42935e-05	0.000535446
FAO-PWY: fatty acid &beta;-oxidation I (generic)	44.6307	48.0473	0.928891	0.400321	0.555785
COBALSYN-PWY: superpathway of adenosylcobalamin salvage from cobinamide I	44.5435	39.3156	1.13297	0.0100286	0.0370361
PWY-5838: superpathway of menaquinol-8 biosynthesis I	44.5028	45.0595	0.987645	0.727737	0.81942
PWY-4702: phytate degradation I	44.4649	45.4612	0.978085	0.081738	0.172917
PANTO-PWY: phosphopantothenate biosynthesis I	44.1264	46.9498	0.939863	0.70713	0.805734
P4-PWY: superpathway of L-lysine, L-threonine and L-methionine biosynthesis I	43.92	44.3192	0.990993	0.576571	0.723242
PWY-5656: mannosylglycerate biosynthesis I	43.8602	46.1317	0.950761	0.849638	0.89337
PWY-6531: mannitol cycle	43.8026	39.6457	1.10485	0.259683	0.397163
PWY-7254: TCA cycle VII (acetate-producers)	43.6688	30.0593	1.45276	1.52393e-11	3.66371e-09
PWY-5918: superpathway of heme b biosynthesis from glutamate	43.5496	43.0543	1.0115	0.271522	0.410875
PWY-5384: sucrose degradation IV (sucrose phosphorylase)	43.4642	38.8302	1.11934	0.471276	0.629836
PWY-5897: superpathway of menaquinol-11 biosynthesis	43.409	44.5162	0.975128	0.975252	0.98559
PWY-5898: superpathway of menaquinol-12 biosynthesis	43.409	44.5162	0.975128	0.975252	0.98559
PWY-5899: superpathway of menaquinol-13 biosynthesis	43.409	44.5162	0.975128	0.975252	0.98559
GLUCOSE1PMETAB-PWY: glucose and glucose-1-phosphate degradation	42.9655	45.2512	0.949489	0.914905	0.944631
PWY-7560: methylerythritol phosphate pathway II	42.5559	43.1939	0.985229	0.607539	0.739388
SER-GLYSYN-PWY: superpathway of L-serine and glycine biosynthesis I	42.3871	41.8783	1.01215	0.210851	0.344591
COLANSYN-PWY: colanic acid building blocks biosynthesis	42.3776	42.2194	1.00375	0.239836	0.376885
PYRIDNUCSYN-PWY: NAD de novo biosynthesis I (from aspartate)	41.9338	40.2354	1.04221	0.057532	0.140462
PWY-5686: UMP biosynthesis I	41.8212	39.9822	1.046	0.676623	0.786643
PWY-5840: superpathway of menaquinol-7 biosynthesis	41.8101	40.1732	1.04075	0.702011	0.803101
PWY-5845: superpathway of menaquinol-9 biosynthesis	41.8101	40.1732	1.04075	0.702011	0.803101
PWY-5850: superpathway of menaquinol-6 biosynthesis	41.8101	40.1732	1.04075	0.702011	0.803101
PWY-5896: superpathway of menaquinol-10 biosynthesis	41.8101	40.1732	1.04075	0.702011	0.803101
PWY-3841: folate transformations II (plants)	41.7315	44.5465	0.936808	0.914905	0.944631
PWY-5690: TCA cycle II (plants and fungi)	41.6758	28.9707	1.43855	2.56203e-11	3.66371e-09
COA-PWY-1: superpathway of coenzyme A biosynthesis III (mammals)	41.6211	40.2788	1.03333	0.15457	0.279791
PWY-6892: thiazole component of thiamine diphosphate biosynthesis I	41.5625	40.9042	1.01609	0.346702	0.495783
OANTIGEN-PWY: O-antigen building blocks biosynthesis (E. coli)	41.3747	33.5174	1.23442	8.11721e-07	1.65823e-05
PWY-5861: superpathway of demethylmenaquinol-8 biosynthesis I	41.0895	42.845	0.959027	0.593154	0.734381
PWY0-781: aspartate superpathway	41.0873	43.0325	0.954797	0.796006	0.859086
PWY-724: superpathway of L-lysine, L-threonine and L-methionine biosynthesis II	40.1542	45.5798	0.880965	0.99725	1
PWY0-42: 2-methylcitrate cycle I	39.8894	34.2308	1.16531	0.0603038	0.142536
PWY0-162: superpathway of pyrimidine ribonucleotides de novo biosynthesis	39.8399	39.749	1.00229	0.666567	0.781304
PWY-7242: D-fructuronate degradation	39.7769	24.6701	1.61235	2.49147e-05	0.000285024
PWY-6731: starch degradation III	39.721	37.6619	1.05467	0.223696	0.359421
PWY-5747: 2-methylcitrate cycle II	38.9973	32.3266	1.20635	0.0129471	0.0440817
METHGLYUT-PWY: superpathway of methylglyoxal degradation	38.9693	32.6111	1.19497	0.00267984	0.0153287
PWY-5083: NAD(P)/NADPH interconversion	38.7038	33.4943	1.15553	0.656572	0.775503
PWY0-1277: 3-phenylpropanoate and 3-(3-hydroxyphenyl)propanoate degradation	38.6602	41.6318	0.928622	0.479805	0.638252
PWY-5860: superpathway of demethylmenaquinol-6 biosynthesis I	37.7246	36.511	1.03324	0.221083	0.35723
PWY-5862: superpathway of demethylmenaquinol-9 biosynthesis	37.7246	36.511	1.03324	0.221083	0.35723
PWY-6897: thiamine diphosphate salvage II	37.4675	41.3151	0.906872	0.242604	0.377091
PWY0-1415: superpathway of heme b biosynthesis from uroporphyrinogen-III	37.1788	33.7405	1.1019	0.0682405	0.15494
PWY-7199: pyrimidine deoxyribonucleosides salvage	36.7034	31.7477	1.1561	0.00445929	0.0240633
PWY-7184: pyrimidine deoxyribonucleotides de novo biosynthesis I	36.524	33.1355	1.10226	0.0323119	0.092412
THISYN-PWY: superpathway of thiamine diphosphate biosynthesis I	36.4843	33.0612	1.10354	0.631853	0.756109
PWY0-1479: tRNA processing	36.4281	39.0086	0.933848	0.764268	0.849753
PWY-6901: superpathway of glucose and xylose degradation	36.4138	33.0802	1.10077	0.150615	0.274712
POLYISOPRENSYN-PWY: polyisoprenoid biosynthesis (E. coli)	36.3662	32.971	1.10298	0.00022893	0.00192571
PWY-6507: 4-deoxy-L-threo-hex-4-enopyranuronate degradation	35.7256	23.1611	1.54248	7.47931e-05	0.000690027
AST-PWY: L-arginine degradation II (AST pathway)	35.693	40.0727	0.890706	0.200966	0.338096
PWY0-1061: superpathway of L-alanine biosynthesis	35.5103	18.6562	1.9034	0.541794	0.685633
PWY-5097: L-lysine biosynthesis VI	35.3754	42.4625	0.833097	0.631853	0.756109
DENOVOPURINE2-PWY: superpathway of purine nucleotides de novo biosynthesis II	35.1229	26.2128	1.33991	0.10064	0.201281
PWY-5367: petroselinate biosynthesis	34.9913	23.5405	1.48643	0.231666	0.370148
PWY-5100: pyruvate fermentation to acetate and lactate II	34.8714	34.4833	1.01125	0.283725	0.422632
PANTOSYN-PWY: superpathway of coenzyme A biosynthesis I (bacteria)	34.8335	37.6254	0.925797	0.893063	0.928785
DAPLYSINESYN-PWY: L-lysine biosynthesis I	34.7374	36.5604	0.950137	0.849638	0.89337
HEME-BIOSYNTHESIS-II: heme b biosynthesis I (aerobic)	34.2392	33.9407	1.00879	0.532699	0.680143
PWY-7323: superpathway of GDP-mannose-derived O-antigen building blocks biosynthesis	34.2168	35.9476	0.951852	0.99725	1
PWY-7357: thiamine phosphate formation from pyrithiamine and oxythiamine (yeast)	34.0526	40.898	0.832623	0.00112466	0.00784516
HISTSYN-PWY: L-histidine biosynthesis	34.0049	34.7859	0.977548	0.394555	0.550452
PRPP-PWY: superpathway of histidine, purine, and pyrimidine biosynthesis	33.6749	25.4008	1.32574	0.0694772	0.155238
PWY-6703: preQ0 biosynthesis	33.4213	27.0956	1.23346	0.000248243	0.0020177
PWY-7197: pyrimidine deoxyribonucleotide phosphorylation	33.2191	26.2169	1.26709	1.07506e-06	2.04977e-05
PWY0-166: superpathway of pyrimidine deoxyribonucleotides de novo biosynthesis (E. coli)	33.1038	28.6694	1.15467	0.0383034	0.103347
COA-PWY: coenzyme A biosynthesis I (prokaryotic)	32.8743	32.1271	1.02326	0.0682405	0.15494
PWY66-389: phytol degradation	31.9614	37.9496	0.842207	2.73005e-05	0.000300305
PWY-7208: superpathway of pyrimidine nucleobases salvage	31.8244	27.3962	1.16164	0.0117458	0.0414728
PWY-7115: C4 photosynthetic carbon assimilation cycle, NAD-ME type	31.5794	27.0043	1.16942	0.00018921	0.00169106
PWY-5837: 2-carboxy-1,4-naphthoquinol biosynthesis	31.5296	34.7624	0.907003	0.0593678	0.141493
PWY-5920: superpathway of heme b biosynthesis from glycine	31.3188	27.2634	1.14875	0.00213203	0.0124441
PWY-6124: inosine-5'-phosphate biosynthesis II	31.0882	34.3258	0.90568	0.523683	0.677399
PWY-7204: pyridoxal 5'-phosphate salvage II (plants)	30.9645	35.6735	0.867997	0.035199	0.0967972
PWY-7234: inosine-5'-phosphate biosynthesis III	30.7618	33.9799	0.905294	0.519204	0.674966
PWY-5791	30.5945	28.3383	1.07962	0.07143	0.155946
PWY-7315: dTDP-N-acetylthomosamine biosynthesis	30.4494	28.0728	1.08466	0.876734	0.915131
HCAMHPDEG-PWY: 3-phenylpropanoate and 3-(3-hydroxyphenyl)propanoate degradation to 2-hydroxypentadienoate	30.4389	31.4198	0.968781	0.838848	0.888557
PWY-6690: cinnamate and 3-hydroxycinnamate degradation to 2-hydroxypentadienoate	30.4389	31.4198	0.968781	0.838848	0.888557
FOLSYN-PWY: superpathway of tetrahydrofolate biosynthesis and salvage	30.1777	26.8005	1.12601	0.0672037	0.15494
RIBOSYN2-PWY: flavin biosynthesis I (bacteria and plants)	30.123	19.2593	1.56408	0.00022893	0.00192571
PWY0-1338: polymyxin resistance	28.7273	28.5969	1.00456	0.198549	0.338096
PWY-4242	28.3748	23.7149	1.1965	0.00787068	0.0326234
NONMEVIPP-PWY: methylerythritol phosphate pathway I	27.947	34.9713	0.799141	0.107462	0.213431
PWY-2723: trehalose degradation V	27.2498	28.8827	0.943464	0.743323	0.833687
PWY-6612: superpathway of tetrahydrofolate biosynthesis	27.1108	23.3107	1.16302	0.0973248	0.197411
PWY-6168: flavin biosynthesis III (fungi)	25.974	15.5038	1.67533	0.00771117	0.0324323
PWY-5497: purine nucleobases degradation II (anaerobic)	25.563	21.6187	1.18245	0.271522	0.410875
PWY0-1241: ADP-L-glycero-&beta;-D-manno-heptose biosynthesis	25.5254	23.3353	1.09385	0.0266666	0.0786254
PWY-6270: isoprene biosynthesis I	23.712	26.2481	0.90338	0.656572	0.775503
PWY-7211: superpathway of pyrimidine deoxyribonucleotides de novo biosynthesis	23.5936	0	Inf	2.04603e-08	6.50184e-07
PWY-7187: pyrimidine deoxyribonucleotides de novo biosynthesis II	23.4529	17.5291	1.33794	0.0772766	0.166174
PPGPPMET-PWY: ppGpp metabolism	23.0597	11.7582	1.96116	3.69206e-05	0.000387047
PWY-7269: mitochondrial NADPH production (yeast)	22.5686	23.3102	0.968186	0.4841	0.640985
PWY-7328: superpathway of UDP-glucose-derived O-antigen building blocks biosynthesis	22.451	18.4526	1.21668	7.04557e-07	1.55002e-05
PWY-6147: 6-hydroxymethyl-dihydropterin diphosphate biosynthesis I	21.3298	30.2421	0.705302	6.42176e-06	9.18312e-05
PWY-6630: superpathway of L-tyrosine biosynthesis	21.202	20.1958	1.04982	0.00710171	0.0307741
PWY-7539: 6-hydroxymethyl-dihydropterin diphosphate biosynthesis III (Chlamydia)	20.6677	28.7475	0.718939	1.07404e-05	0.000133555
TRPSYN-PWY: L-tryptophan biosynthesis	19.6245	20.9574	0.9364	0.759015	0.847962
UBISYN-PWY: superpathway of ubiquinol-8 biosynthesis (early decarboxylation)	19.2562	15.9525	1.2071	7.07819e-06	9.63982e-05
PWY-7210: pyrimidine deoxyribonucleotides biosynthesis from CTP	17.954	0	Inf	2.04603e-08	6.50184e-07
PWY-4321: L-glutamate degradation IV	17.921	13.2461	1.35293	0.0129471	0.0440817
PWY-5705: allantoin degradation to glyoxylate III	17.7011	12.4663	1.41992	1.3351e-09	6.364e-08
PWY-6708: ubiquinol-8 biosynthesis (early decarboxylation)	17.678	14.4849	1.22044	1.14442e-05	0.000136376
PWY-5855: ubiquinol-7 biosynthesis (early decarboxylation)	17.3069	14.3416	1.20676	3.32126e-06	5.27711e-05
PWY-5856: ubiquinol-9 biosynthesis (early decarboxylation)	17.3069	14.3416	1.20676	3.32126e-06	5.27711e-05
PWY-5857: ubiquinol-10 biosynthesis (early decarboxylation)	17.3069	14.3416	1.20676	3.32126e-06	5.27711e-05
GALACT-GLUCUROCAT-PWY: superpathway of hexuronide and hexuronate degradation	17.2928	18.644	0.927526	0.0770166	0.166174
ECASYN-PWY: enterobacterial common antigen biosynthesis	16.8035	12.2696	1.36952	2.22606e-09	9.09503e-08
PWY-6823: molybdopterin biosynthesis	16.5237	14.8269	1.11444	0.10014	0.201281
PWY-6545: pyrimidine deoxyribonucleotides de novo biosynthesis III	16.3716	2.48325	6.59281	7.04055e-11	6.71199e-09
PWY-7237: myo-, chiro- and scyllo-inositol degradation	15.448	18.8832	0.818082	0.0841853	0.174471
PWY-6588: pyruvate fermentation to acetone	15.2916	17.7711	0.860476	0.277578	0.417828
PWY-7209: superpathway of pyrimidine ribonucleosides degradation	15.125	13.392	1.12941	0.00150041	0.00938104
GLUDEG-I-PWY: GABA shunt	14.8484	10.5364	1.40925	0.00475737	0.0247049
PWY-7094: fatty acid salvage	14.6843	13.8528	1.06002	4.67226e-08	1.33627e-06
PWY-7198: pyrimidine deoxyribonucleotides de novo biosynthesis IV	14.2209	7.81233	1.82031	0.00154164	0.00938104
GLUCUROCAT-PWY: superpathway of &beta;-D-glucuronosides degradation	12.5655	13.7864	0.911442	0.0584439	0.140462
LPSSYN-PWY: superpathway of lipopolysaccharide biosynthesis	12.439	10.1725	1.22281	5.75611e-05	0.000548749
PWY-7446: sulfoquinovose degradation I	12.3948	12.096	1.0247	0.429912	0.588301
P221-PWY: octane oxidation	11.4591	12.9639	0.883924	0.339682	0.490652
GLYCOL-GLYOXDEG-PWY: superpathway of glycol metabolism and degradation	10.3066	8.92319	1.15504	0.200966	0.338096
P108-PWY: pyruvate fermentation to propanoate I	9.4403	7.67813	1.22951	0.125312	0.240531
P122-PWY: heterolactic fermentation	8.78499	9.80618	0.895863	0.0065118	0.0295615
PYRIDNUCSAL-PWY: NAD salvage pathway I (PNC VI cycle)	8.52763	6.4854	1.3149	0.0682601	0.15494
KDO-NAGLIPASYN-PWY: superpathway of (Kdo)2-lipid A biosynthesis	8.03324	6.89938	1.16434	0.255336	0.394736
PWY0-41: allantoin degradation IV (anaerobic)	6.74744	4.50178	1.49884	0.00853868	0.0343638
PWY-5121: superpathway of geranylgeranyl diphosphate biosynthesis II (via MEP)	6.24875	8.10413	0.771057	0.587997	0.731161
PWY-241: C4 photosynthetic carbon assimilation cycle, NADP-ME type	5.91261	3.69515	1.6001	0.150804	0.274712
PWY-6467: Kdo transfer to lipid IVA III (Chlamydia)	5.65793	4.93881	1.14561	0.01075	0.0384314
PWY-7616: methanol oxidation to carbon dioxide	4.71961	3.07316	1.53575	0.141925	0.267044
PWY-5005: biotin biosynthesis II	4.71605	3.76416	1.25288	0.0421908	0.110066
PWY0-1533: methylphosphonate degradation I	4.43328	7.10068	0.624346	0.658907	0.775503
PWY-1361: benzoyl-CoA degradation I (aerobic)	4.14258	0	Inf	0.0230521	0.0710876
NAD-BIOSYNTHESIS-II: NAD salvage pathway III (to nicotinamide riboside)	4.05763	4.79631	0.84599	1	1
PWY-4981: L-proline biosynthesis II (from arginine)	3.95734	3.76226	1.05185	0.64202	0.765074
PWY-5692: allantoin degradation to glyoxylate II	2.92702	2.79637	1.04672	0.00486067	0.0247049
URDEGR-PWY: superpathway of allantoin degradation in plants	2.92702	2.79637	1.04672	0.00486067	0.0247049
PWY-7409: phospholipid remodeling (phosphatidylethanolamine, yeast)	2.89497	10.3911	0.278601	0.00274117	0.015372
PWY-6859: all-trans-farnesol biosynthesis	2.66267	3.54228	0.751683	0.603534	0.739388
HISDEG-PWY: L-histidine degradation I	2.52038	1.81938	1.3853	0.000549851	0.00413835
PWY-5028: L-histidine degradation II	2.29285	1.80091	1.27316	3.78927e-05	0.000387047
PWY-6785: hydrogen production VIII	2.26123	0	Inf	7.77888e-08	1.85397e-06
PWY-101: photosynthesis light reactions	2.05428	0	Inf	7.77888e-08	1.85397e-06
PWY-6317: D-galactose degradation I (Leloir pathway)	1.91055	1.58053	1.2088	0.327086	0.474856
PWY-5345: superpathway of L-methionine biosynthesis (by sulfhydrylation)	0	3.12758	0	0.0822264	0.172917
PWY-6318: L-phenylalanine degradation IV (mammalian, via side chain)	0	2.03832	0	0.000253976	0.0020177
HSERMETANA-PWY: L-methionine biosynthesis III	0	0.890197	0	0.0822264	0.172917

## Sheet: CMS
pathways	abundance_cpm_CMS1	abundance_cpm_CMS234	abundance_cpm_RATIO	p_value	q_value
UNMAPPED	808295	809514	0.998494	0.925851	0.944467
UNINTEGRATED	178366	176578	1.01013	0.947783	0.956606
PWY0-1586: peptidoglycan maturation (meso-diaminopimelate containing)	228.496	234.344	0.975045	0.150615	0.239782
PWY-7111: pyruvate fermentation to isobutanol (engineered)	140.411	138.311	1.01518	0.13738	0.227908
SALVADEHYPOX-PWY: adenosine nucleotides degradation II	137.23	115.194	1.19129	0.150615	0.239782
PWY-5695: inosine 5'-phosphate degradation	127.445	105.216	1.21127	0.104484	0.183968
PWY-6608: guanosine nucleotides degradation III	127.445	105.216	1.21127	0.104484	0.183968
ILEUSYN-PWY: L-isoleucine biosynthesis I (from threonine)	124.374	120.195	1.03477	0.0306789	0.0779068
VALSYN-PWY: L-valine biosynthesis	124.374	120.195	1.03477	0.0306789	0.0779068
NONOXIPENT-PWY: pentose phosphate pathway (non-oxidative branch) I	122.398	126.481	0.967718	0.488417	0.576855
ORNDEG-PWY: superpathway of ornithine degradation	109.647	102.028	1.07468	0.332754	0.428253
P461-PWY: hexitol fermentation to lactate, formate, ethanol and acetate	107.766	109.806	0.981422	0.130231	0.21986
PWY-1042: glycolysis IV	106.365	106.681	0.997038	0.0317595	0.0792606
PWY-7663: gondoate biosynthesis (anaerobic)	105.784	90.1864	1.17295	0.07252	0.138755
UDPNAGSYN-PWY: UDP-N-acetyl-D-glucosamine biosynthesis I	93.0482	86.2276	1.0791	0.160649	0.246557
PWY-6353: purine nucleotides degradation II (aerobic)	92.4692	82.5081	1.12073	0.177741	0.269904
CALVIN-PWY: Calvin-Benson-Bassham cycle	91.8899	100.507	0.914264	0.196152	0.285765
PWY0-1296: purine ribonucleosides degradation	90.6195	70.2202	1.2905	0.454473	0.54804
PWY-5913: partial TCA cycle (obligate autotrophs)	90.2248	97.4548	0.925812	0.471276	0.563568
PWY0-1261: anhydromuropeptides recycling I	89.6607	85.1678	1.05275	0.343179	0.437744
TCA: TCA cycle I (prokaryotic)	87.1185	80.8224	1.0779	0.817359	0.856139
PWY-5723: Rubisco shunt	86.9499	84.0468	1.03454	0.0474822	0.106464
GLYCOLYSIS: glycolysis I (from glucose 6-phosphate)	86.9107	90.3736	0.961682	0.0490467	0.107453
PWY-4041: &gamma;-glutamyl cycle	84.5918	95.9531	0.881595	0.205866	0.295417
PWY-6737: starch degradation V	84.0856	79.4991	1.05769	0.727737	0.776433
PWY-5675: nitrate reduction V (assimilatory)	83.9477	77.0611	1.08937	0.519199	0.598441
PENTOSE-P-PWY: pentose phosphate pathway	83.1837	75.5602	1.10089	0.274539	0.375203
GLYCOLYSIS-TCA-GLYOX-BYPASS: superpathway of glycolysis, pyruvate dehydrogenase, TCA, and glyoxylate bypass	83.1433	81.4266	1.02108	0.135565	0.227527
PWY-6936: seleno-amino acid biosynthesis (plants)	83.0626	74.5855	1.11366	0.0703535	0.137357
PWY-7117: C4 photosynthetic carbon assimilation cycle, PEPCK type	82.7958	78.9912	1.04816	0.259683	0.365868
TCA-GLYOX-BYPASS: superpathway of glyoxylate bypass and TCA	82.0558	76.1498	1.07756	0.748542	0.792736
HOMOSER-METSYN-PWY: L-methionine biosynthesis I	81.1441	77.2892	1.04988	0.361016	0.452452
PWY-5484: glycolysis II (from fructose 6-phosphate)	80.2999	84.8421	0.946463	0.0309456	0.0779068
ANAGLYCOLYSIS-PWY: glycolysis III (from glucose)	79.9246	86.2722	0.926424	0.0257374	0.0683949
BRANCHED-CHAIN-AA-SYN-PWY: superpathway of branched chain amino acid biosynthesis	79.7284	80.6897	0.988086	0.139214	0.229623
HEXITOLDEGSUPER-PWY: superpathway of hexitol degradation (bacteria)	79.0218	81.2787	0.972233	0.0346046	0.0841653
RHAMCAT-PWY: L-rhamnose degradation I	78.2225	77.511	1.00918	0.0631854	0.125932
METSYN-PWY: superpathway of L-homoserine and L-methionine biosynthesis	78.1773	81.8365	0.955286	0.641693	0.705617
PWY-5347: superpathway of L-methionine biosynthesis (transsulfuration)	77.9405	84.3428	0.924092	0.454473	0.54804
PWY-6606: guanosine nucleotides degradation II	76.5907	68.5725	1.11693	0.182219	0.272379
MET-SAM-PWY: superpathway of S-adenosyl-L-methionine biosynthesis	76.0807	78.3646	0.970855	0.681672	0.74106
PWY-5667: CDP-diacylglycerol biosynthesis I	76.0417	68.0776	1.11699	0.116801	0.201939
PWY0-1319: CDP-diacylglycerol biosynthesis II	76.0417	68.0776	1.11699	0.116801	0.201939
PWY-5103: L-isoleucine biosynthesis III	75.0452	76.6009	0.979691	0.198549	0.287795
P161-PWY: acetylene degradation (anaerobic)	74.8149	73.5078	1.01778	0.150603	0.239782
PWY-3001: superpathway of L-isoleucine biosynthesis I	74.4141	80.6874	0.922252	0.189091	0.281187
ASPASN-PWY: superpathway of L-aspartate and L-asparagine biosynthesis	73.6299	76.1122	0.967386	0.141067	0.231349
PWY-7388: octanoyl-[acyl-carrier protein] biosynthesis (mitochondria, yeast)	73.0694	76.8523	0.950777	0.0566311	0.117776
FERMENTATION-PWY: mixed acid fermentation	72.1936	74.5281	0.968676	0.398394	0.488629
ARGSYNBSUB-PWY: L-arginine biosynthesis II (acetyl cycle)	71.4475	73.3277	0.974359	0.299494	0.397938
PWY-6305: superpathway of putrescine biosynthesis	71.1872	88.083	0.808183	2.96662e-07	2.74097e-06
PWY0-1297: superpathway of purine deoxyribonucleosides degradation	70.7658	61.7417	1.14616	0.98075	0.98075
ARGSYN-PWY: L-arginine biosynthesis I (via L-ornithine)	70.3447	73.2773	0.959979	0.332754	0.428253
PWY-7400: L-arginine biosynthesis IV (archaebacteria)	69.8006	72.3427	0.96486	0.262609	0.365868
THRESYN-PWY: superpathway of L-threonine biosynthesis	69.7688	79.9789	0.87234	0.156577	0.242905
P441-PWY: superpathway of N-acetylneuraminate degradation	69.2195	69.4974	0.996001	0.0122129	0.0380988
GALACTARDEG-PWY: D-galactarate degradation I	69.165	54.1026	1.2784	0.519204	0.598441
GLUCARGALACTSUPER-PWY: superpathway of D-glucarate and D-galactarate degradation	69.165	54.1026	1.2784	0.519204	0.598441
PWY-5154: L-arginine biosynthesis III (via N-acetyl-L-citrulline)	69.1025	73.2051	0.943957	0.049046	0.107453
PWY-6385: peptidoglycan biosynthesis III (mycobacteria)	68.7681	76.3588	0.900592	0.0959412	0.171026
PWY-5173	68.6925	68.8871	0.997175	0.0162833	0.0481784
ANAEROFRUCAT-PWY: homolactic fermentation	68.6826	53.5109	1.28353	0.299492	0.397938
GLUCONEO-PWY: gluconeogenesis I	67.9508	70.0455	0.970095	0.0094447	0.031519
PWY-6387: UDP-N-acetylmuramoyl-pentapeptide biosynthesis I (meso-diaminopimelate containing)	66.9893	74.8484	0.895	0.0945734	0.170708
GLYCOGENSYNTH-PWY: glycogen biosynthesis I (from ADP-D-Glucose)	66.9766	65.512	1.02236	0.0185606	0.0527416
GLYCOLYSIS-E-D: superpathway of glycolysis and the Entner-Doudoroff pathway	66.5753	69.8803	0.952705	0.0346046	0.0841653
GLYOXYLATE-BYPASS: glyoxylate cycle	66.4656	60.0008	1.10775	0.0557436	0.116777
GLYCOCAT-PWY: glycogen degradation I	66.1326	57.9642	1.14092	0.0119778	0.0380988
PHOSLIPSYN-PWY: superpathway of phospholipid biosynthesis I (bacteria)	65.5535	63.816	1.02723	0.0622125	0.125739
PWY-6609: adenine and adenosine salvage III	65.1976	57.2324	1.13917	0.479805	0.569025
PWY-5104: L-isoleucine biosynthesis IV	65.0623	66.0418	0.985168	0.0557362	0.116777
FASYN-ELONG-PWY: fatty acid elongation -- saturated	64.9687	75.6429	0.858887	0.032872	0.0813298
GLUCARDEG-PWY: D-glucarate degradation I	64.5544	46.5332	1.38728	0.0945734	0.170708
PEPTIDOGLYCANSYN-PWY: peptidoglycan biosynthesis I (meso-diaminopimelate containing)	64.2972	71.0738	0.904654	0.0603038	0.122746
TRNA-CHARGING-PWY: tRNA charging	64.1623	65.8813	0.973908	0.467043	0.560843
ARG+POLYAMINE-SYN: superpathway of arginine and polyamine biosynthesis	63.7942	71.1293	0.896877	0.0185606	0.0527416
PWY-5971: palmitate biosynthesis (type II fatty acid synthase)	62.7567	73.6722	0.851837	0.0370234	0.0885443
GLUTORN-PWY: L-ornithine biosynthesis I	62.3306	67.2353	0.927052	0.0211116	0.0588255
PWY-5659: GDP-mannose biosynthesis	61.7673	47.8649	1.29045	0.193778	0.283746
PWY-1269: CMP-3-deoxy-D-manno-octulosonate biosynthesis	61.3526	53.4057	1.1488	0.876734	0.905117
FUCCAT-PWY: fucose degradation	60.9436	55.385	1.10036	0.727737	0.776433
PWY-7664: oleate biosynthesis IV (anaerobic)	60.9013	71.9963	0.845895	0.040275	0.0932185
PWY-6386: UDP-N-acetylmuramoyl-pentapeptide biosynthesis II (lysine-containing)	59.5992	67.3094	0.885451	0.146737	0.23793
POLYAMSYN-PWY: superpathway of polyamine biosynthesis I	58.4182	69.3819	0.84198	0.00109764	0.00508103
PANTO-PWY: phosphopantothenate biosynthesis I	57.313	46.7773	1.22523	0.617215	0.689263
PWY-6282: palmitoleate biosynthesis I (from (5Z)-dodec-5-enoate)	57.106	70.3504	0.811737	0.0383028	0.0901059
PWY-6519: 8-amino-7-oxononanoate biosynthesis I	57.0452	67.2724	0.847973	0.0159789	0.0477702
FASYN-INITIAL-PWY: superpathway of fatty acid biosynthesis initiation (E. coli)	56.9774	62.7103	0.908581	0.118413	0.2035
ARGDEG-PWY: superpathway of L-arginine, putrescine, and 4-aminobutanoate degradation	56.479	60.2133	0.937982	0.000105417	0.000605092
ORNARGDEG-PWY: superpathway of L-arginine and L-ornithine degradation	56.479	60.2133	0.937982	0.000105417	0.000605092
PWY-6700: queuosine biosynthesis I (de novo)	56.4388	45.6761	1.23563	0.626957	0.694736
PWY0-1298: superpathway of pyrimidine deoxyribonucleosides degradation	56.2119	51.3212	1.0953	0.602727	0.678363
PWY0-862: (5Z)-dodecenoate biosynthesis I	56.2093	67.6481	0.830907	0.060303	0.122746
PWY-6151: S-adenosyl-L-methionine salvage I	55.5825	53.0173	1.04838	0.953273	0.956606
PWY-6122: 5-aminoimidazole ribonucleotide biosynthesis II	55.439	70.5302	0.786032	0.000283865	0.00148126
PWY-6277: superpathway of 5-aminoimidazole ribonucleotide biosynthesis	55.439	70.5302	0.786032	0.000283865	0.00148126
GLUCOSE1PMETAB-PWY: glucose and glucose-1-phosphate degradation	55.306	41.6942	1.32647	0.0029995	0.0122979
PWY-7221: guanosine ribonucleotides de novo biosynthesis	55.0152	54.3727	1.01182	0.0257374	0.0683949
FUC-RHAMCAT-PWY: superpathway of fucose and rhamnose degradation	54.833	53.5354	1.02424	0.350246	0.444781
PWY4LZ-257: superpathway of fermentation (Chlamydomonas reinhardtii)	54.3832	60.9796	0.891826	0.0452079	0.102163
COMPLETE-ARO-PWY: superpathway of aromatic amino acid biosynthesis	54.1715	58.7111	0.922679	0.00836709	0.0282512
PWY-6285: superpathway of fatty acids biosynthesis (E. coli)	54.009	62.676	0.861717	0.042108	0.0964115
PWY4FS-7: phosphatidylglycerol biosynthesis I (plastidic)	53.6038	60.4019	0.887452	0.00724988	0.0255693
PWY4FS-8: phosphatidylglycerol biosynthesis II (non-plastidic)	53.6038	60.4019	0.887452	0.00724988	0.0255693
KETOGLUCONMET-PWY: ketogluconate metabolism	53.4724	47.5316	1.12499	0.666567	0.730171
GLCMANNANAUT-PWY: superpathway of N-acetylglucosamine, N-acetylmannosamine and N-acetylneuraminate degradation	53.2924	57.7196	0.923298	0.0142555	0.0435247
PWY-5989: stearate biosynthesis II (bacteria and plants)	53.2184	66.2896	0.802817	0.0736235	0.139933
SO4ASSIM-PWY: assimilatory sulfate reduction I	52.8115	51.9433	1.01671	0.492754	0.577226
ARO-PWY: chorismate biosynthesis I	52.4462	56.8421	0.922665	0.00771117	0.0263465
PWY-6123: inosine-5'-phosphate biosynthesis I	52.4197	57.7213	0.908152	0.0073946	0.0255693
PWY-5656: mannosylglycerate biosynthesis I	52.0115	46.1295	1.12751	0.691813	0.743634
PWY-6121: 5-aminoimidazole ribonucleotide biosynthesis I	51.698	67.6367	0.764348	6.28458e-05	0.000400817
PWY-4702: phytate degradation I	51.6969	49.634	1.04156	0.492709	0.577226
HEMESYN2-PWY: heme b biosynthesis II (oxygen-independent)	51.654	47.7837	1.081	0.429912	0.525041
BIOTIN-BIOSYNTHESIS-PWY: biotin biosynthesis I	51.527	59.8972	0.860257	0.0124538	0.0384328
PWY-5188: tetrapyrrole biosynthesis I (from glutamate)	50.9018	60.4055	0.842668	0.00601088	0.022117
PWY-2942: L-lysine biosynthesis III	50.0197	53.8262	0.929282	0.0276247	0.0720753
PYRIDOXSYN-PWY: pyridoxal 5'-phosphate biosynthesis I	49.9527	48.6876	1.02598	0.636765	0.702891
PWY-724: superpathway of L-lysine, L-threonine and L-methionine biosynthesis II	49.7062	52.7463	0.942364	0.0651682	0.128988
PWY-6803: phosphatidylcholine acyl editing	49.6847	48.3488	1.02763	0.120052	0.205088
PWY-7228: superpathway of guanosine nucleotides de novo biosynthesis I	49.5621	58.9853	0.840245	9.67807e-07	7.93602e-06
SULFATE-CYS-PWY: superpathway of sulfate assimilation and cysteine biosynthesis	49.5225	49.7142	0.996144	0.0261985	0.0689813
COLANSYN-PWY: colanic acid building blocks biosynthesis	48.4292	44.1076	1.09798	0.748542	0.792736
1CMET2-PWY: folate transformations III (E. coli)	48.1561	50.1825	0.959619	0.0631854	0.125932
NAGLIPASYN-PWY: lipid IVA biosynthesis (E. coli)	48.0161	53.4572	0.898216	0.00267977	0.0111463
PWY-3841: folate transformations II (plants)	47.8215	45.0168	1.0623	0.398394	0.488629
PWY-6284: superpathway of unsaturated fatty acids biosynthesis (E. coli)	47.3879	55.9733	0.846616	0.0959213	0.171026
PWY-5838: superpathway of menaquinol-8 biosynthesis I	47.2187	48.1459	0.980742	0.256752	0.364791
PWY-5097: L-lysine biosynthesis VI	47.1717	49.4454	0.954016	0.0817371	0.15324
PWY-5973: cis-vaccenate biosynthesis	47.1298	62.127	0.758604	0.07252	0.138755
PWY-5861: superpathway of demethylmenaquinol-8 biosynthesis I	46.7902	45.0022	1.03973	0.612347	0.686498
PWY-5897: superpathway of menaquinol-11 biosynthesis	46.7447	47.2508	0.989289	0.325889	0.424768
PWY-5898: superpathway of menaquinol-12 biosynthesis	46.7447	47.2508	0.989289	0.325889	0.424768
PWY-5899: superpathway of menaquinol-13 biosynthesis	46.7447	47.2508	0.989289	0.325889	0.424768
P4-PWY: superpathway of L-lysine, L-threonine and L-methionine biosynthesis I	46.3789	59.0999	0.784754	0.042327	0.0964115
PWY-7282: 4-amino-2-methyl-5-diphosphomethylpyrimidine biosynthesis II	46.165	52.2271	0.883928	0.0402756	0.0932185
PWY-5189: tetrapyrrole biosynthesis II (from glycine)	45.816	59.6755	0.767752	9.14429e-05	0.000546752
PWY-6901: superpathway of glucose and xylose degradation	45.564	37.4436	1.21687	0.0306789	0.0779068
PWY0-845: superpathway of pyridoxal 5'-phosphate biosynthesis and salvage	45.2396	50.7959	0.890615	0.245394	0.350389
PWY-6125: superpathway of guanosine nucleotides de novo biosynthesis II	45.1533	55.5543	0.812778	8.32399e-08	8.53209e-07
PWY66-409: superpathway of purine nucleotide salvage	44.9875	47.6075	0.944967	0.00101817	0.00487025
PWY0-1277: 3-phenylpropanoate and 3-(3-hydroxyphenyl)propanoate degradation	44.8516	42.7777	1.04848	0.0879661	0.161835
PWY-6163: chorismate biosynthesis from 3-dehydroquinate	44.5342	48.2842	0.922335	0.00540823	0.0201579
P105-PWY: TCA cycle IV (2-oxoglutarate decarboxylase)	44.4632	46.9095	0.947851	0.691321	0.743634
PWY-6969: TCA cycle V (2-oxoglutarate synthase)	44.4632	46.9095	0.947851	0.691321	0.743634
SER-GLYSYN-PWY: superpathway of L-serine and glycine biosynthesis I	44.0736	43.5851	1.01121	0.268528	0.372307
PYRIDNUCSYN-PWY: NAD de novo biosynthesis I (from aspartate)	43.9244	42.5679	1.03187	0.479803	0.569025
PWY-841: superpathway of purine nucleotides de novo biosynthesis I	43.6193	50.8088	0.858499	0.000389522	0.0019963
PWY-7229: superpathway of adenosine nucleotides de novo biosynthesis I	43.5269	55.3353	0.786603	2.14095e-06	1.66068e-05
PWY-5840: superpathway of menaquinol-7 biosynthesis	43.2815	45.8774	0.943417	0.153728	0.239782
PWY-5845: superpathway of menaquinol-9 biosynthesis	43.2815	45.8774	0.943417	0.153728	0.239782
PWY-5850: superpathway of menaquinol-6 biosynthesis	43.2815	45.8774	0.943417	0.153728	0.239782
PWY-5896: superpathway of menaquinol-10 biosynthesis	43.2815	45.8774	0.943417	0.153728	0.239782
PWY-5918: superpathway of heme b biosynthesis from glutamate	43.2025	46.3562	0.931968	0.00426363	0.016536
PWY-7220: adenosine deoxyribonucleotides de novo biosynthesis II	42.6502	58.4023	0.730283	1.47812e-12	3.85654e-11
PWY-7222: guanosine deoxyribonucleotides de novo biosynthesis II	42.6502	58.4023	0.730283	1.47812e-12	3.85654e-11
PWY-7560: methylerythritol phosphate pathway II	42.5832	46.2954	0.919815	0.0106444	0.0343253
PWY-5384: sucrose degradation IV (sucrose phosphorylase)	42.5705	43.0969	0.987786	0.07252	0.138755
PWY-6731: starch degradation III	42.3603	39.296	1.07798	0.914905	0.937777
PWY0-781: aspartate superpathway	42.0295	52.9805	0.793301	9.0753e-10	1.37085e-08
PWY-7219: adenosine ribonucleotides de novo biosynthesis	41.3239	50.7241	0.81468	0.0490467	0.107453
PWY-5860: superpathway of demethylmenaquinol-6 biosynthesis I	41.2172	42.0846	0.979389	0.261634	0.365868
PWY-5862: superpathway of demethylmenaquinol-9 biosynthesis	41.2172	42.0846	0.979389	0.261634	0.365868
PWY-6126: superpathway of adenosine nucleotides de novo biosynthesis II	40.742	52.7456	0.772425	1.04487e-07	1.03406e-06
PWY-7323: superpathway of GDP-mannose-derived O-antigen building blocks biosynthesis	40.6248	37.9959	1.06919	0.336206	0.430764
PWY0-1479: tRNA processing	40.5915	38.0918	1.06562	0.137239	0.227908
PWY-6531: mannitol cycle	40.3869	48.1158	0.839369	0.386943	0.480747
NONMEVIPP-PWY: methylerythritol phosphate pathway I	40.2918	33.0922	1.21756	0.569527	0.646064
GALACTUROCAT-PWY: D-galacturonate degradation I	40.0075	43.6461	0.916634	0.390738	0.483369
AST-PWY: L-arginine degradation II (AST pathway)	39.2359	41.3849	0.948073	0.597931	0.675614
PWY-2723: trehalose degradation V	39.2307	24.568	1.59682	0.000880172	0.00435534
PANTOSYN-PWY: superpathway of coenzyme A biosynthesis I (bacteria)	39.0272	35.7819	1.0907	0.193772	0.283746
PWY66-389: phytol degradation	38.8394	33.8626	1.14697	0.357389	0.451852
PWY-5083: NAD(P)/NADPH interconversion	38.7531	42.4334	0.913269	0.953273	0.956606
PWY-7204: pyridoxal 5'-phosphate salvage II (plants)	38.2979	34.2209	1.11914	0.182219	0.272379
PWY-6897: thiamine diphosphate salvage II	38.1461	42.5406	0.896699	0.00963566	0.0317866
DAPLYSINESYN-PWY: L-lysine biosynthesis I	37.7053	53.0511	0.710735	0.0178819	0.0518393
PWY-7199: pyrimidine deoxyribonucleosides salvage	37.4558	35.7751	1.04698	0.622076	0.692
PWY-5686: UMP biosynthesis I	37.0749	45.0193	0.823533	0.00710154	0.0255693
METHGLYUT-PWY: superpathway of methylglyoxal degradation	36.6758	35.7705	1.02531	0.0199828	0.056226
PWY0-42: 2-methylcitrate cycle I	36.5633	42.1379	0.867706	0.000169253	0.000934148
PWY-7357: thiamine phosphate formation from pyrithiamine and oxythiamine (yeast)	36.1557	39.4364	0.91681	0.144828	0.236168
PWY0-162: superpathway of pyrimidine ribonucleotides de novo biosynthesis	36.0273	44.2824	0.813581	8.87801e-05	0.000542628
HEME-BIOSYNTHESIS-II: heme b biosynthesis I (aerobic)	35.6637	36.4054	0.979627	0.0159681	0.0477702
COA-PWY-1: superpathway of coenzyme A biosynthesis III (mammals)	35.5364	43.1329	0.823882	8.88624e-05	0.000542628
PWY-7115: C4 photosynthetic carbon assimilation cycle, NAD-ME type	35.5271	30.6786	1.15804	0.0104332	0.0340265
PWY0-1415: superpathway of heme b biosynthesis from uroporphyrinogen-III	35.4999	38.0269	0.933547	0.0073946	0.0255693
PWY-7254: TCA cycle VII (acetate-producers)	35.3463	39.6815	0.89075	0.559551	0.639805
PWY-7315: dTDP-N-acetylthomosamine biosynthesis	35.01	31.6603	1.1058	0.865875	0.897134
POLYISOPRENSYN-PWY: polyisoprenoid biosynthesis (E. coli)	34.9152	35.8465	0.97402	0.849634	0.886709
PWY0-1338: polymyxin resistance	34.9135	30.1914	1.15641	0.280639	0.381722
COBALSYN-PWY: superpathway of adenosylcobalamin salvage from cobinamide I	34.9033	42.7843	0.815797	0.00118049	0.00529377
PWY-5690: TCA cycle II (plants and fungi)	34.7315	38.1796	0.909687	0.785034	0.828327
OANTIGEN-PWY: O-antigen building blocks biosynthesis (E. coli)	34.705	38.8232	0.893924	0.0121921	0.0380988
FAO-PWY: fatty acid &beta;-oxidation I (generic)	34.6404	45.4189	0.762687	1.88895e-05	0.000129078
PWY-5747: 2-methylcitrate cycle II	34.1832	40.5139	0.84374	0.000139494	0.000784995
PWY-6124: inosine-5'-phosphate biosynthesis II	34.0188	35.4875	0.958614	0.283696	0.382257
PWY-7242: D-fructuronate degradation	33.8658	38.4599	0.880548	0.855044	0.889122
HISTSYN-PWY: L-histidine biosynthesis	33.8145	36.3375	0.930568	0.0758717	0.143258
PWY-5837: 2-carboxy-1,4-naphthoquinol biosynthesis	33.7581	35.7935	0.943135	0.379393	0.473417
PWY-7234: inosine-5'-phosphate biosynthesis III	33.0708	34.9785	0.945461	0.00341286	0.0137956
PWY-5497: purine nucleobases degradation II (anaerobic)	32.8244	27.0218	1.21474	0.360778	0.452452
PWY-6507: 4-deoxy-L-threo-hex-4-enopyranuronate degradation	32.6988	34.8714	0.937697	0.564863	0.643316
HCAMHPDEG-PWY: 3-phenylpropanoate and 3-(3-hydroxyphenyl)propanoate degradation to 2-hydroxypentadienoate	32.5655	31.2674	1.04152	0.274537	0.375203
PWY-6690: cinnamate and 3-hydroxycinnamate degradation to 2-hydroxypentadienoate	32.5655	31.2674	1.04152	0.274537	0.375203
PWY-5100: pyruvate fermentation to acetate and lactate II	31.5065	38.0934	0.827086	0.000432523	0.00217779
PWY-7211: superpathway of pyrimidine deoxyribonucleotides de novo biosynthesis	30.7963	0	Inf	0.052762	0.113801
PWY-6892: thiazole component of thiamine diphosphate biosynthesis I	30.3306	46.8879	0.646875	2.56813e-05	0.000171408
PWY-5791	29.7732	35.2555	0.844498	0.0170009	0.0497882
PWY-7184: pyrimidine deoxyribonucleotides de novo biosynthesis I	29.3643	37.3042	0.787158	1.87603e-05	0.000129078
PWY-6703: preQ0 biosynthesis	29.0777	34.2505	0.848972	0.00176987	0.00769624
FOLSYN-PWY: superpathway of tetrahydrofolate biosynthesis and salvage	28.5906	32.684	0.874758	0.182173	0.272379
PWY-7210: pyrimidine deoxyribonucleotides biosynthesis from CTP	28.3004	0	Inf	0.052762	0.113801
DENOVOPURINE2-PWY: superpathway of purine nucleotides de novo biosynthesis II	28.1339	39.8152	0.706612	5.01175e-14	2.52411e-12
COA-PWY: coenzyme A biosynthesis I (prokaryotic)	28.0493	36.2074	0.774684	5.927e-05	0.000386602
PWY-5367: petroselinate biosynthesis	27.7999	37.3918	0.743476	0.446185	0.542607
DTDPRHAMSYN-PWY: dTDP-&beta;-L-rhamnose biosynthesis	27.7236	44.2339	0.62675	0.00198894	0.00851981
PRPP-PWY: superpathway of histidine, purine, and pyrimidine biosynthesis	27.36	38.2734	0.714857	5.30399e-14	2.52411e-12
PWY-7539: 6-hydroxymethyl-dihydropterin diphosphate biosynthesis III (Chlamydia)	27.1482	29.76	0.912238	0.00107086	0.00503832
PWY0-1241: ADP-L-glycero-&beta;-D-manno-heptose biosynthesis	26.737	26.7115	1.00095	0.085431	0.158185
PWY-6147: 6-hydroxymethyl-dihydropterin diphosphate biosynthesis I	26.7104	31.6609	0.84364	0.00486016	0.0183535
PWY-6545: pyrimidine deoxyribonucleotides de novo biosynthesis III	26.2811	13.7535	1.91087	0.928013	0.944467
PWY-7328: superpathway of UDP-glucose-derived O-antigen building blocks biosynthesis	26.0373	20.0818	1.29656	0.0690452	0.135726
PWY-7198: pyrimidine deoxyribonucleotides de novo biosynthesis IV	25.9142	5.74999	4.50683	0.203561	0.293578
PWY-7269: mitochondrial NADPH production (yeast)	25.751	24.0174	1.07218	0.0531337	0.113801
PWY0-166: superpathway of pyrimidine deoxyribonucleotides de novo biosynthesis (E. coli)	25.5344	33.1168	0.771041	5.97073e-06	4.39385e-05
GALACT-GLUCUROCAT-PWY: superpathway of hexuronide and hexuronate degradation	25.1254	22.4774	1.11781	0.936809	0.95005
PWY-6270: isoprene biosynthesis I	25.0415	27.5178	0.910011	0.0364028	0.0877949
PWY-7197: pyrimidine deoxyribonucleotide phosphorylation	25.0337	32.4617	0.771176	3.95862e-07	3.4428e-06
PWY-4242	24.4404	26.1989	0.932879	0.171108	0.261212
PWY-6612: superpathway of tetrahydrofolate biosynthesis	24.2711	29.8996	0.811753	0.125021	0.212313
PWY-6823: molybdopterin biosynthesis	23.7113	15.8538	1.49562	0.000241278	0.00130654
THISYN-PWY: superpathway of thiamine diphosphate biosynthesis I	23.3662	40.9659	0.570382	3.96706e-08	4.55418e-07
PWY0-1061: superpathway of L-alanine biosynthesis	22.0134	35.8288	0.614405	0.00112033	0.00510373
PWY-7208: superpathway of pyrimidine nucleobases salvage	21.5481	33.4378	0.644423	9.70469e-11	2.1425e-09
PWY-6630: superpathway of L-tyrosine biosynthesis	20.9873	22.6015	0.92858	0.882152	0.907446
PWY-5920: superpathway of heme b biosynthesis from glycine	19.6194	32.3103	0.607218	6.19913e-08	6.84289e-07
PWY-6588: pyruvate fermentation to acetone	19.0536	18.1496	1.04981	0.676619	0.738364
GLUCUROCAT-PWY: superpathway of &beta;-D-glucuronosides degradation	18.9035	16.7185	1.13069	0.812002	0.853643
PWY-7187: pyrimidine deoxyribonucleotides de novo biosynthesis II	17.8064	25.1175	0.708924	7.03585e-14	2.52411e-12
ECASYN-PWY: enterobacterial common antigen biosynthesis	16.5352	15.0569	1.09818	0.0021514	0.00908018
RIBOSYN2-PWY: flavin biosynthesis I (bacteria and plants)	16.3444	31.1584	0.524558	0.00145456	0.00642244
TRPSYN-PWY: L-tryptophan biosynthesis	15.5749	21.7723	0.715354	0.00485939	0.0183535
PWY-6168: flavin biosynthesis III (fungi)	15.0744	28.0771	0.536893	0.283674	0.382257
PWY-4321: L-glutamate degradation IV	14.8361	17.6905	0.838648	1.39294e-09	1.98002e-08
PWY-7209: superpathway of pyrimidine ribonucleosides degradation	14.6185	14.6772	0.996001	0.0928201	0.169678
PWY-5705: allantoin degradation to glyoxylate III	14.4572	15.5269	0.931107	0.319172	0.422131
PWY-7446: sulfoquinovose degradation I	14.0121	14.5981	0.959858	0.193751	0.283746
PWY-7094: fatty acid salvage	13.7531	14.4819	0.949675	0.299174	0.397938
PPGPPMET-PWY: ppGpp metabolism	13.2184	23.8554	0.554105	9.03341e-06	6.48147e-05
GLYCOL-GLYOXDEG-PWY: superpathway of glycol metabolism and degradation	13.1625	9.85923	1.33504	0.113618	0.198832
UBISYN-PWY: superpathway of ubiquinol-8 biosynthesis (early decarboxylation)	12.9499	19.1158	0.677445	2.31332e-09	3.01783e-08
P221-PWY: octane oxidation	11.9165	13.5519	0.879323	1.83157e-06	1.46017e-05
PWY-6708: ubiquinol-8 biosynthesis (early decarboxylation)	11.8236	17.5735	0.672808	1.4488e-09	1.98002e-08
PWY-7237: myo-, chiro- and scyllo-inositol degradation	11.7056	18.8167	0.622086	0.054001	0.114802
GLUDEG-I-PWY: GABA shunt	11.5541	14.8294	0.779135	3.02328e-10	5.78455e-09
PWY-5855: ubiquinol-7 biosynthesis (early decarboxylation)	11.2658	16.7558	0.672352	9.02278e-10	1.37085e-08
PWY-5856: ubiquinol-9 biosynthesis (early decarboxylation)	11.2658	16.7558	0.672352	9.02278e-10	1.37085e-08
PWY-5857: ubiquinol-10 biosynthesis (early decarboxylation)	11.2658	16.7558	0.672352	9.02278e-10	1.37085e-08
LPSSYN-PWY: superpathway of lipopolysaccharide biosynthesis	10.4669	12.0631	0.867679	1.16866e-18	3.35405e-16
KDO-NAGLIPASYN-PWY: superpathway of (Kdo)2-lipid A biosynthesis	7.59017	8.19808	0.925847	2.86362e-10	5.78455e-09
PYRIDNUCSAL-PWY: NAD salvage pathway I (PNC VI cycle)	7.2969	8.96152	0.814248	0.546998	0.627954
PWY-7409: phospholipid remodeling (phosphatidylethanolamine, yeast)	5.94523	8.35927	0.711214	0.516969	0.598441
PWY0-41: allantoin degradation IV (anaerobic)	5.18746	7.65388	0.677756	5.44814e-06	4.11478e-05
PWY-6467: Kdo transfer to lipid IVA III (Chlamydia)	5.06153	5.62614	0.899645	9.76228e-18	9.33925e-16
PWY0-1533: methylphosphonate degradation I	4.69588	6.87547	0.68299	0.057712	0.119161
PWY-5692: allantoin degradation to glyoxylate II	3.6104	3.06612	1.17751	3.05614e-07	2.74097e-06
URDEGR-PWY: superpathway of allantoin degradation in plants	3.6104	3.06612	1.17751	3.05614e-07	2.74097e-06
PWY-7294: D-xylose degradation IV	0	43.3256	0	0.0822264	0.15324
P108-PWY: pyruvate fermentation to propanoate I	0	11.4314	0	1.84823e-13	5.89379e-12
P122-PWY: heterolactic fermentation	0	11.2848	0	5.97315e-18	8.57147e-16
PWY-5121: superpathway of geranylgeranyl diphosphate biosynthesis II (via MEP)	0	9.58755	0	0.0251476	0.0680883
PWY-5345: superpathway of L-methionine biosynthesis (by sulfhydrylation)	0	7.69809	0	0.0230521	0.063009
PWY0-881: superpathway of fatty acid biosynthesis I (E. coli)	0	7.69129	0	NA	NA
PWY-241: C4 photosynthetic carbon assimilation cycle, NADP-ME type	0	5.60148	0	1.06708e-11	2.5521e-10
PWY-5005: biotin biosynthesis II	0	5.12782	0	6.38283e-14	2.52411e-12
PWY-5464: superpathway of cytosolic glycolysis (plants), pyruvate dehydrogenase and TCA cycle	0	4.97166	0	NA	NA
PWY-4981: L-proline biosynthesis II (from arginine)	0	4.8845	0	2.3213e-15	1.66553e-13
PWY-1361: benzoyl-CoA degradation I (aerobic)	0	4.88304	0	0.000953363	0.00463754
PWY-6859: all-trans-farnesol biosynthesis	0	4.32475	0	0.00368852	0.0145014
PWY-7616: methanol oxidation to carbon dioxide	0	4.23715	0	0.0373305	0.0885443
NAD-BIOSYNTHESIS-II: NAD salvage pathway III (to nicotinamide riboside)	0	3.80673	0	0.00346245	0.0138017
HISDEG-PWY: L-histidine degradation I	0	2.91555	0	7.77888e-08	8.26866e-07
PWY-7392: taxadiene biosynthesis (engineered)	0	2.8551	0	NA	NA
PWY-6785: hydrogen production VIII	0	2.77194	0	3.43766e-08	4.11087e-07
PWY-5028: L-histidine degradation II	0	2.65652	0	8.2585e-07	6.97114e-06
PWY-101: photosynthesis light reactions	0	2.4945	0	3.43766e-08	4.11087e-07
HSERMETANA-PWY: L-methionine biosynthesis III	0	2.29259	0	0.0230521	0.063009
PWY-5863: superpathway of phylloquinol biosynthesis	0	2.19282	0	NA	NA
PWY-6317: D-galactose degradation I (Leloir pathway)	0	1.95671	0	0.15939	0.245941
PWY-3781: aerobic respiration I (cytochrome c)	0	1.12656	0	NA	NA
PWY-7279: aerobic respiration II (cytochrome c) (yeast)	0	1.10687	0	NA	NA
LACTOSECAT-PWY: lactose and galactose degradation I	0	0.913184	0	0.327086	0.424768

## Sheet: Mutation_burden
pathways	abundance_cpm_mutation_burden_HIGH	abundance_cpm_mutation_burden_LOW	abundance_cpm_RATIO	p_value	q_value
UNMAPPED	836810	846439	0.988624	0.622078	0.819417
UNINTEGRATED	150743	142802	1.05561	0.593154	0.813055
PWY0-1586: peptidoglycan maturation (meso-diaminopimelate containing)	215.043	178.426	1.20522	0.410047	0.68273
PWY-7111: pyruvate fermentation to isobutanol (engineered)	129.284	106.778	1.21077	0.256781	0.522865
SALVADEHYPOX-PWY: adenosine nucleotides degradation II	124.38	90.8683	1.36879	0.00613844	0.0431225
PWY-6608: guanosine nucleotides degradation III	114.839	83.1688	1.38079	0.00724988	0.0451623
PWY-5695: inosine 5'-phosphate degradation	114.839	83.1688	1.38079	0.00724988	0.0451623
NONOXIPENT-PWY: pentose phosphate pathway (non-oxidative branch) I	113.078	101.571	1.11329	0.141065	0.384848
ILEUSYN-PWY: L-isoleucine biosynthesis I (from threonine)	109.234	94.3973	1.15717	0.925851	0.957227
VALSYN-PWY: L-valine biosynthesis	109.234	94.3973	1.15717	0.925851	0.957227
P461-PWY: hexitol fermentation to lactate, formate, ethanol and acetate	108.69	84.1686	1.29134	0.166906	0.417253
ORNDEG-PWY: superpathway of ornithine degradation	105.625	83.6984	1.26197	0.22369	0.483515
PWY-1042: glycolysis IV	101.611	85.8368	1.18377	0.651596	0.828499
PWY-7663: gondoate biosynthesis (anaerobic)	94.7642	69.7392	1.35884	0.560207	0.791045
CALVIN-PWY: Calvin-Benson-Bassham cycle	93.9048	77.645	1.20941	0.189078	0.451986
UDPNAGSYN-PWY: UDP-N-acetyl-D-glucosamine biosynthesis I	88.6232	66.9848	1.32303	0.0793479	0.253372
PWY-5913: partial TCA cycle (obligate autotrophs)	88.5215	78.7534	1.12403	0.289958	0.565821
PWY0-1296: purine ribonucleosides degradation	88.1839	55.3855	1.59218	0.0175527	0.0850398
PWY-6353: purine nucleotides degradation II (aerobic)	87.2227	64.7704	1.34664	0.0829543	0.259002
PWY-6737: starch degradation V	85.4105	62.3893	1.36899	0.00710171	0.0451623
PWY-5675: nitrate reduction V (assimilatory)	81.7236	61.6294	1.32605	0.024832	0.101128
PWY-5723: Rubisco shunt	79.894	66.0714	1.20921	0.454397	0.724014
PWY0-1261: anhydromuropeptides recycling I	79.757	65.9832	1.20875	0.958758	0.969111
PWY-7117: C4 photosynthetic carbon assimilation cycle, PEPCK type	79.6242	63.6297	1.25137	0.0959372	0.286791
GLYCOLYSIS: glycolysis I (from glucose 6-phosphate)	78.8249	70.1742	1.12327	0.510302	0.755933
RHAMCAT-PWY: L-rhamnose degradation I	78.7989	60.6237	1.2998	0.774806	0.858723
HOMOSER-METSYN-PWY: L-methionine biosynthesis I	78.44	61.7241	1.27082	0.027142	0.107421
PWY-4041: &gamma;-glutamyl cycle	77.7527	75.4962	1.02989	0.986249	0.986249
TCA: TCA cycle I (prokaryotic)	76.9054	63.0957	1.21887	0.203378	0.460881
TCA-GLYOX-BYPASS: superpathway of glyoxylate bypass and TCA	76.0239	59.699	1.27345	0.0758541	0.247849
GLYCOLYSIS-TCA-GLYOX-BYPASS: superpathway of glycolysis, pyruvate dehydrogenase, TCA, and glyoxylate bypass	75.5678	63.3194	1.19344	0.413947	0.68273
BRANCHED-CHAIN-AA-SYN-PWY: superpathway of branched chain amino acid biosynthesis	74.9823	60.6976	1.23534	0.34318	0.61034
ANAGLYCOLYSIS-PWY: glycolysis III (from glucose)	74.581	66.584	1.1201	0.353799	0.617499
PWY-5347: superpathway of L-methionine biosynthesis (transsulfuration)	73.1577	65.7403	1.11283	0.049044	0.176684
METSYN-PWY: superpathway of L-homoserine and L-methionine biosynthesis	72.4962	63.4878	1.14189	0.0189073	0.085693
HEXITOLDEGSUPER-PWY: superpathway of hexitol degradation (bacteria)	72.3828	63.4041	1.14161	0.622067	0.819417
PWY-5484: glycolysis II (from fructose 6-phosphate)	72.1713	65.7424	1.09779	0.612358	0.819417
ASPASN-PWY: superpathway of L-aspartate and L-asparagine biosynthesis	71.8875	60.2524	1.19311	0.371991	0.633512
PENTOSE-P-PWY: pentose phosphate pathway	71.7932	59.9775	1.197	0.433923	0.704812
PWY-6936: seleno-amino acid biosynthesis (plants)	71.7251	55.8839	1.28347	0.578904	0.805323
PWY-5103: L-isoleucine biosynthesis III	71.7194	57.5778	1.24561	0.265557	0.533011
MET-SAM-PWY: superpathway of S-adenosyl-L-methionine biosynthesis	71.5091	61.1306	1.16978	0.0498423	0.177287
PWY-6606: guanosine nucleotides degradation II	71.1435	54.1287	1.31434	0.262609	0.530886
P161-PWY: acetylene degradation (anaerobic)	70.7047	56.694	1.24713	0.532656	0.767571
PWY-6305: superpathway of putrescine biosynthesis	69.6965	65.6941	1.06092	0.871298	0.934484
FERMENTATION-PWY: mixed acid fermentation	69.0167	56.9119	1.21269	0.686727	0.831769
ARGSYNBSUB-PWY: L-arginine biosynthesis II (acetyl cycle)	68.4042	57.96	1.1802	0.19141	0.451986
PWY-3001: superpathway of L-isoleucine biosynthesis I	67.9997	61.3559	1.10828	0.546368	0.783314
ARGSYN-PWY: L-arginine biosynthesis I (via L-ornithine)	67.4173	57.8259	1.16587	0.179965	0.43974
PWY0-1297: superpathway of purine deoxyribonucleosides degradation	67.1354	48.6764	1.37922	0.228982	0.487454
PWY-7400: L-arginine biosynthesis IV (archaebacteria)	66.5447	57.2475	1.1624	0.245389	0.507017
PWY-5173	66.1021	53.8213	1.22818	0.550953	0.785877
GLYOXYLATE-BYPASS: glyoxylate cycle	65.7946	47.4437	1.38679	0.000703241	0.00705753
PWY-5667: CDP-diacylglycerol biosynthesis I	65.7408	52.5295	1.2515	0.505883	0.755933
PWY0-1319: CDP-diacylglycerol biosynthesis II	65.7408	52.5295	1.2515	0.505883	0.755933
PWY-7388: octanoyl-[acyl-carrier protein] biosynthesis (mitochondria, yeast)	65.6651	59.4712	1.10415	0.958764	0.969111
PWY-5154: L-arginine biosynthesis III (via N-acetyl-L-citrulline)	65.4169	58.5027	1.11819	0.578916	0.805323
GALACTARDEG-PWY: D-galactarate degradation I	65.4062	40.0078	1.63484	0.00244681	0.0190987
GLUCARGALACTSUPER-PWY: superpathway of D-glucarate and D-galactarate degradation	65.4062	40.0078	1.63484	0.00244681	0.0190987
PWY-6385: peptidoglycan biosynthesis III (mycobacteria)	64.7646	58.9848	1.09799	0.727721	0.850039
ANAEROFRUCAT-PWY: homolactic fermentation	64.6463	42.4504	1.52287	0.0430322	0.15704
PWY-6387: UDP-N-acetylmuramoyl-pentapeptide biosynthesis I (meso-diaminopimelate containing)	64.5984	58.5092	1.10407	0.578904	0.805323
GLUCONEO-PWY: gluconeogenesis I	64.2663	54.1489	1.18684	0.738112	0.850039
GLYCOGENSYNTH-PWY: glycogen biosynthesis I (from ADP-D-Glucose)	63.3243	54.4108	1.16382	0.646637	0.825932
PWY-5104: L-isoleucine biosynthesis IV	62.9895	48.9897	1.28577	0.0281143	0.109724
ARG+POLYAMINE-SYN: superpathway of arginine and polyamine biosynthesis	62.9719	54.8515	1.14804	0.312516	0.577743
GLYCOCAT-PWY: glycogen degradation I	62.8751	47.3872	1.32684	3.37401e-05	0.000430953
P441-PWY: superpathway of N-acetylneuraminate degradation	62.7348	53.9559	1.16271	0.936788	0.957227
GLYCOLYSIS-E-D: superpathway of glycolysis and the Entner-Doudoroff pathway	62.3259	54.5162	1.14325	0.641637	0.823347
PHOSLIPSYN-PWY: superpathway of phospholipid biosynthesis I (bacteria)	62.1435	49.0029	1.26816	0.454445	0.724014
PWY-6609: adenine and adenosine salvage III	61.7178	45.1885	1.36579	0.410041	0.68273
PEPTIDOGLYCANSYN-PWY: peptidoglycan biosynthesis I (meso-diaminopimelate containing)	60.8268	54.9766	1.10641	0.666549	0.831769
TRNA-CHARGING-PWY: tRNA charging	60.5238	50.4652	1.19932	0.0291154	0.112074
THRESYN-PWY: superpathway of L-threonine biosynthesis	60.267	61.4022	0.981512	0.70201	0.839425
GLUCARDEG-PWY: D-glucarate degradation I	60.0975	33.937	1.77085	9.14385e-05	0.00102777
POLYAMSYN-PWY: superpathway of polyamine biosynthesis I	59.2535	52.244	1.13417	0.162714	0.415659
PWY-1269: CMP-3-deoxy-D-manno-octulosonate biosynthesis	59.1364	41.1668	1.43651	0.0370342	0.138755
GLUTORN-PWY: L-ornithine biosynthesis I	59.0798	52.9459	1.11585	0.626956	0.819417
PWY-5659: GDP-mannose biosynthesis	56.8629	36.8684	1.54232	0.00203556	0.0173331
PWY-6122: 5-aminoimidazole ribonucleotide biosynthesis II	55.5861	53.5507	1.03801	0.413974	0.68273
PWY-6277: superpathway of 5-aminoimidazole ribonucleotide biosynthesis	55.5861	53.5507	1.03801	0.413974	0.68273
FASYN-ELONG-PWY: fatty acid elongation -- saturated	55.5685	59.3448	0.936367	0.47125	0.734157
PWY-6386: UDP-N-acetylmuramoyl-pentapeptide biosynthesis II (lysine-containing)	55.4115	52.0396	1.06479	0.501445	0.755933
GLUCOSE1PMETAB-PWY: glucose and glucose-1-phosphate degradation	53.6475	32.8732	1.63195	1.11325e-06	2.23446e-05
PWY-5971: palmitate biosynthesis (type II fatty acid synthase)	53.6261	57.8007	0.927776	0.475419	0.734157
FUCCAT-PWY: fucose degradation	53.0444	45.1372	1.17518	0.158598	0.415659
ARGDEG-PWY: superpathway of L-arginine, putrescine, and 4-aminobutanoate degradation	52.9613	45.4093	1.16631	0.309179	0.575361
ORNARGDEG-PWY: superpathway of L-arginine and L-ornithine degradation	52.9613	45.4093	1.16631	0.309179	0.575361
PWY-6700: queuosine biosynthesis I (de novo)	52.7414	36.5199	1.44418	0.519199	0.755933
PWY-6123: inosine-5'-phosphate biosynthesis I	52.3032	43.7515	1.19546	0.641673	0.823347
PWY4LZ-257: superpathway of fermentation (Chlamydomonas reinhardtii)	52.295	47.9212	1.09127	0.707083	0.841908
PWY-6121: 5-aminoimidazole ribonucleotide biosynthesis I	52.2414	51.8466	1.00761	0.898516	0.952766
1CMET2-PWY: folate transformations III (E. coli)	51.9461	38.7079	1.342	0.103009	0.298408
PWY-7664: oleate biosynthesis IV (anaerobic)	51.7555	56.4348	0.917085	0.475504	0.734157
PWY-7221: guanosine ribonucleotides de novo biosynthesis	51.4592	41.8528	1.22953	0.617204	0.819417
FUC-RHAMCAT-PWY: superpathway of fucose and rhamnose degradation	51.4569	41.6275	1.23613	0.593132	0.813055
PWY4FS-7: phosphatidylglycerol biosynthesis I (plastidic)	51.434	45.7635	1.12391	0.641683	0.823347
PWY4FS-8: phosphatidylglycerol biosynthesis II (non-plastidic)	51.434	45.7635	1.12391	0.641683	0.823347
PWY-4702: phytate degradation I	51.2822	38.5145	1.3315	0.103009	0.298408
FASYN-INITIAL-PWY: superpathway of fatty acid biosynthesis initiation (E. coli)	51.255	47.9931	1.06797	0.519199	0.755933
PANTO-PWY: phosphopantothenate biosynthesis I	51.2033	37.0192	1.38316	0.0584439	0.200277
PWY-2942: L-lysine biosynthesis III	50.9247	41.7144	1.22079	0.947777	0.964947
HEMESYN2-PWY: heme b biosynthesis II (oxygen-independent)	50.7267	38.2055	1.32773	0.00983027	0.052119
PWY-6519: 8-amino-7-oxononanoate biosynthesis I	49.4781	52.6158	0.940366	0.417899	0.68273
GLCMANNANAUT-PWY: superpathway of N-acetylglucosamine, N-acetylmannosamine and N-acetylneuraminate degradation	49.0423	45.3855	1.08057	0.89851	0.952766
PWY0-1298: superpathway of pyrimidine deoxyribonucleosides degradation	49.0017	39.2898	1.24719	0.193764	0.453731
PWY-5188: tetrapyrrole biosynthesis I (from glutamate)	48.5283	47.7521	1.01625	0.785381	0.858723
PWY-6151: S-adenosyl-L-methionine salvage I	48.4405	43.4432	1.11503	0.0235343	0.0987038
PWY-6282: palmitoleate biosynthesis I (from (5Z)-dodec-5-enoate)	48.3534	55.2957	0.874451	0.417899	0.68273
PYRIDOXSYN-PWY: pyridoxal 5'-phosphate biosynthesis I	48.2112	39.8879	1.20867	0.189078	0.451986
PWY-724: superpathway of L-lysine, L-threonine and L-methionine biosynthesis II	48.1094	40.0417	1.20148	0.671555	0.831769
PWY-3841: folate transformations II (plants)	48.0295	34.9242	1.37525	0.0185536	0.085693
PWY0-862: (5Z)-dodecenoate biosynthesis I	47.4172	52.9716	0.895144	0.505863	0.755933
PWY-5861: superpathway of demethylmenaquinol-8 biosynthesis I	47.3539	36.044	1.31378	0.302635	0.575361
PWY-6285: superpathway of fatty acids biosynthesis (E. coli)	46.6399	49.2205	0.947571	0.487148	0.74396
PWY-5656: mannosylglycerate biosynthesis I	46.5184	34.6639	1.34198	0.239822	0.499185
PWY-7228: superpathway of guanosine nucleotides de novo biosynthesis I	46.3296	44.6908	1.03667	0.0828768	0.259002
COMPLETE-ARO-PWY: superpathway of aromatic amino acid biosynthesis	46.3183	45.7852	1.01164	0.527909	0.764652
BIOTIN-BIOSYNTHESIS-PWY: biotin biosynthesis I	46.2909	46.3726	0.998238	0.514721	0.755933
KETOGLUCONMET-PWY: ketogluconate metabolism	46.2406	35.6227	1.29807	0.0506472	0.177898
PWY-5097: L-lysine biosynthesis VI	46.1685	37.0714	1.24539	0.661543	0.831769
COLANSYN-PWY: colanic acid building blocks biosynthesis	45.4125	34.9686	1.29867	0.00755384	0.0451623
PWY-5838: superpathway of menaquinol-8 biosynthesis I	45.355	39.1256	1.15922	0.748501	0.856514
PWY-5989: stearate biosynthesis II (bacteria and plants)	45.3463	52.3469	0.866265	0.597921	0.81561
PWY-5897: superpathway of menaquinol-11 biosynthesis	45.2565	38.4711	1.17638	0.758975	0.856514
PWY-5898: superpathway of menaquinol-12 biosynthesis	45.2565	38.4711	1.17638	0.758975	0.856514
PWY-5899: superpathway of menaquinol-13 biosynthesis	45.2565	38.4711	1.17638	0.758975	0.856514
ARO-PWY: chorismate biosynthesis I	45.1869	44.2289	1.02166	0.514468	0.755933
SO4ASSIM-PWY: assimilatory sulfate reduction I	44.8105	41.1375	1.08929	0.120051	0.337802
P4-PWY: superpathway of L-lysine, L-threonine and L-methionine biosynthesis I	44.5288	45.4725	0.979247	0.223618	0.483515
SULFATE-CYS-PWY: superpathway of sulfate assimilation and cysteine biosynthesis	44.4914	37.6426	1.18194	0.437984	0.70732
PWY0-845: superpathway of pyridoxal 5'-phosphate biosynthesis and salvage	44.4689	33.7532	1.31747	0.25385	0.520671
PWY-5189: tetrapyrrole biosynthesis II (from glycine)	44.2599	45.8878	0.964524	0.849629	0.918261
PWY0-781: aspartate superpathway	43.2681	41.3121	1.04735	0.0115086	0.0598871
PWY-6803: phosphatidylcholine acyl editing	43.1194	37.5271	1.14902	0.343179	0.61034
P105-PWY: TCA cycle IV (2-oxoglutarate decarboxylase)	43.0617	35.3644	1.21766	0.936682	0.957227
PWY-6969: TCA cycle V (2-oxoglutarate synthase)	43.0617	35.3644	1.21766	0.936682	0.957227
PWY-7282: 4-amino-2-methyl-5-diphosphomethylpyrimidine biosynthesis II	42.9214	38.0154	1.12905	0.616982	0.819417
PYRIDNUCSYN-PWY: NAD de novo biosynthesis I (from aspartate)	42.7411	33.4784	1.27668	0.210736	0.462632
PWY-6901: superpathway of glucose and xylose degradation	42.4418	28.1194	1.50934	0.00679953	0.0451623
PWY66-409: superpathway of purine nucleotide salvage	42.1083	37.9233	1.11035	0.209732	0.462632
PWY-7229: superpathway of adenosine nucleotides de novo biosynthesis I	42.085	41.6221	1.01112	0.0188291	0.085693
NAGLIPASYN-PWY: lipid IVA biosynthesis (E. coli)	42.0733	42.1234	0.998811	0.849636	0.918261
PWY-6125: superpathway of guanosine nucleotides de novo biosynthesis II	42.031	41.9907	1.00096	0.0388547	0.14366
PWY0-1277: 3-phenylpropanoate and 3-(3-hydroxyphenyl)propanoate degradation	41.9255	33.6065	1.24754	0.887559	0.948305
PWY-5860: superpathway of demethylmenaquinol-6 biosynthesis I	41.8719	33.8009	1.23878	0.980703	0.984205
PWY-5862: superpathway of demethylmenaquinol-9 biosynthesis	41.8719	33.8009	1.23878	0.980703	0.984205
PWY-5840: superpathway of menaquinol-7 biosynthesis	41.8559	37.3327	1.12116	0.686007	0.831769
PWY-5845: superpathway of menaquinol-9 biosynthesis	41.8559	37.3327	1.12116	0.686007	0.831769
PWY-5850: superpathway of menaquinol-6 biosynthesis	41.8559	37.3327	1.12116	0.686007	0.831769
PWY-5896: superpathway of menaquinol-10 biosynthesis	41.8559	37.3327	1.12116	0.686007	0.831769
PWY-5384: sucrose degradation IV (sucrose phosphorylase)	41.6006	34.8031	1.19531	0.00963501	0.0520661
PWY-841: superpathway of purine nucleotides de novo biosynthesis I	41.5796	38.6647	1.07539	0.360359	0.625068
PWY-6284: superpathway of unsaturated fatty acids biosynthesis (E. coli)	41.0407	43.9093	0.93467	0.785334	0.858723
PWY-7219: adenosine ribonucleotides de novo biosynthesis	40.4382	37.7541	1.07109	0.626953	0.819417
PWY-5918: superpathway of heme b biosynthesis from glutamate	40.078	36.4917	1.09828	0.202788	0.460881
PWY-7560: methylerythritol phosphate pathway II	39.7372	36.2958	1.09482	0.696875	0.836846
PWY-5973: cis-vaccenate biosynthesis	39.7046	48.688	0.81549	0.458628	0.724014
SER-GLYSYN-PWY: superpathway of L-serine and glycine biosynthesis I	39.2614	32.166	1.22059	0.128488	0.357476
PWY-6731: starch degradation III	39.174	31.3683	1.24884	0.0631577	0.213823
PWY-7220: adenosine deoxyribonucleotides de novo biosynthesis II	39.091	43.7781	0.892935	6.07787e-05	0.000711617
PWY-7222: guanosine deoxyribonucleotides de novo biosynthesis II	39.091	43.7781	0.892935	6.07787e-05	0.000711617
PWY-6126: superpathway of adenosine nucleotides de novo biosynthesis II	38.9743	39.6373	0.983273	0.00537768	0.0387469
PWY-7204: pyridoxal 5'-phosphate salvage II (plants)	38.1332	25.9281	1.47073	0.681641	0.831769
PWY-7323: superpathway of GDP-mannose-derived O-antigen building blocks biosynthesis	38.0057	30.449	1.24818	0.0866821	0.267667
AST-PWY: L-arginine degradation II (AST pathway)	37.9508	30.1231	1.25986	0.0793398	0.253372
COBALSYN-PWY: superpathway of adenosylcobalamin salvage from cobinamide I	37.8705	33.8253	1.11959	0.732893	0.850039
PWY-6163: chorismate biosynthesis from 3-dehydroquinate	37.7332	37.4756	1.00687	0.346463	0.612302
PWY-5686: UMP biosynthesis I	37.0497	34.2631	1.08133	0.327611	0.600818
PWY-5837: 2-carboxy-1,4-naphthoquinol biosynthesis	36.5794	28.6858	1.27517	0.458566	0.724014
DAPLYSINESYN-PWY: L-lysine biosynthesis I	36.4681	40.2426	0.906206	0.203358	0.460881
PWY-2723: trehalose degradation V	36.1942	20.0918	1.80144	1.08576e-07	2.5425e-06
PANTOSYN-PWY: superpathway of coenzyme A biosynthesis I (bacteria)	35.974	30.2788	1.18809	0.903927	0.954901
METHGLYUT-PWY: superpathway of methylglyoxal degradation	35.4761	28.3876	1.2497	0.681414	0.831769
PWY0-1415: superpathway of heme b biosynthesis from uroporphyrinogen-III	35.0194	29.0411	1.20586	0.286594	0.563398
NONMEVIPP-PWY: methylerythritol phosphate pathway I	34.7904	26.4539	1.31513	0.364571	0.628493
PWY0-162: superpathway of pyrimidine ribonucleotides de novo biosynthesis	34.6972	33.262	1.04315	0.56007	0.791045
HEME-BIOSYNTHESIS-II: heme b biosynthesis I (aerobic)	33.9017	28.5171	1.18882	0.195991	0.455154
HISTSYN-PWY: L-histidine biosynthesis	33.8303	28.0535	1.20592	0.154501	0.409572
PWY-5690: TCA cycle II (plants and fungi)	33.6527	28.4021	1.18487	0.931189	0.957227
PWY-7199: pyrimidine deoxyribonucleosides salvage	33.5577	26.9364	1.24581	0.774751	0.858723
PWY-7254: TCA cycle VII (acetate-producers)	33.5518	29.346	1.14332	0.722022	0.850039
PWY-7357: thiamine phosphate formation from pyrithiamine and oxythiamine (yeast)	32.3624	31.4893	1.02773	0.732699	0.850039
PWY-6897: thiamine diphosphate salvage II	32.3368	33.5139	0.964877	0.0529439	0.18367
PWY0-1338: polymyxin resistance	32.1724	23.2643	1.38291	0.7381	0.850039
HCAMHPDEG-PWY: 3-phenylpropanoate and 3-(3-hydroxyphenyl)propanoate degradation to 2-hydroxypentadienoate	31.9623	25.0879	1.27401	0.239757	0.499185
PWY-6690: cinnamate and 3-hydroxycinnamate degradation to 2-hydroxypentadienoate	31.9623	25.0879	1.27401	0.239757	0.499185
PWY0-1479: tRNA processing	31.7133	30.1985	1.05016	0.849273	0.918261
PWY-6124: inosine-5'-phosphate biosynthesis II	31.6222	27.4427	1.1523	0.332673	0.603103
PWY-7315: dTDP-N-acetylthomosamine biosynthesis	31.2758	23.9188	1.30758	0.0271259	0.107421
PWY-5083: NAD(P)/NADPH interconversion	31.0311	33.2864	0.932246	0.732893	0.850039
GALACTUROCAT-PWY: D-galacturonate degradation I	30.9717	33.5822	0.922265	0.0692821	0.229038
COA-PWY-1: superpathway of coenzyme A biosynthesis III (mammals)	30.9489	34.7833	0.889763	0.753758	0.856514
PWY-5791	30.9473	27.5622	1.12282	0.696198	0.836846
PWY-6892: thiazole component of thiamine diphosphate biosynthesis I	30.7291	38.1944	0.804545	0.0944546	0.285395
PWY-7115: C4 photosynthetic carbon assimilation cycle, NAD-ME type	30.3666	24.2938	1.24997	0.205476	0.461911
OANTIGEN-PWY: O-antigen building blocks biosynthesis (E. coli)	30.2913	29.0148	1.04399	0.479324	0.736012
PWY-5497: purine nucleobases degradation II (anaerobic)	30.2907	19.9586	1.51768	0.294359	0.566541
PWY-5100: pyruvate fermentation to acetate and lactate II	30.1661	29.9167	1.00834	0.738089	0.850039
PWY-7211: superpathway of pyrimidine deoxyribonucleotides de novo biosynthesis	29.9406	0	Inf	0.0157708	0.0791355
PWY-6531: mannitol cycle	29.845	37.0103	0.806397	0.33968	0.61034
PWY-7184: pyrimidine deoxyribonucleotides de novo biosynthesis I	29.1457	28.9208	1.00778	0.190817	0.451986
PWY-6703: preQ0 biosynthesis	27.7897	26.4647	1.05007	0.931328	0.957227
POLYISOPRENSYN-PWY: polyisoprenoid biosynthesis (E. coli)	27.7819	28.5352	0.973601	0.00755276	0.0451623
PWY-6270: isoprene biosynthesis I	27.7004	21.4043	1.29415	0.854848	0.920354
PWY-7210: pyrimidine deoxyribonucleotides biosynthesis from CTP	27.5346	0	Inf	0.0083173	0.0469847
THISYN-PWY: superpathway of thiamine diphosphate biosynthesis I	27.4449	32.5579	0.842957	0.0127266	0.0650215
PWY-7234: inosine-5'-phosphate biosynthesis III	27.4304	27.0293	1.01484	0.209522	0.462632
FOLSYN-PWY: superpathway of tetrahydrofolate biosynthesis and salvage	27.2487	25.4863	1.06915	0.273558	0.545175
PWY0-1241: ADP-L-glycero-&beta;-D-manno-heptose biosynthesis	26.5531	20.7997	1.27661	0.769508	0.858723
PWY-7242: D-fructuronate degradation	26.2674	29.7305	0.883517	0.0199794	0.0891146
COA-PWY: coenzyme A biosynthesis I (prokaryotic)	26.1828	28.8035	0.909015	0.1668	0.417253
PWY66-389: phytol degradation	26.175	30.4697	0.85905	0.35024	0.615109
PWY-7198: pyrimidine deoxyribonucleotides de novo biosynthesis IV	26.014	1.31772	19.7417	0.0083173	0.0469847
PWY0-166: superpathway of pyrimidine deoxyribonucleotides de novo biosynthesis (E. coli)	25.8313	25.7691	1.00241	0.162008	0.415659
PWY0-42: 2-methylcitrate cycle I	25.7515	32.4377	0.793876	0.00836026	0.0469847
PWY-5367: petroselinate biosynthesis	25.7041	29.4207	0.873674	0.00652683	0.0447327
PWY-6507: 4-deoxy-L-threo-hex-4-enopyranuronate degradation	25.5946	26.8421	0.953525	0.146726	0.396443
FAO-PWY: fatty acid &beta;-oxidation I (generic)	25.5423	38.9804	0.65526	0.329274	0.600818
PWY-6545: pyrimidine deoxyribonucleotides de novo biosynthesis III	25.1963	6.98947	3.60489	0.0996446	0.294738
PWY-7197: pyrimidine deoxyribonucleotide phosphorylation	24.977	25.2364	0.989721	0.066905	0.223813
DENOVOPURINE2-PWY: superpathway of purine nucleotides de novo biosynthesis II	24.6088	30.5421	0.805734	3.72512e-15	1.6838e-13
DTDPRHAMSYN-PWY: dTDP-&beta;-L-rhamnose biosynthesis	24.2842	33.4734	0.725478	0.909436	0.957122
PRPP-PWY: superpathway of histidine, purine, and pyrimidine biosynthesis	24.2259	29.2602	0.827947	3.72512e-15	1.6838e-13
PWY0-1061: superpathway of L-alanine biosynthesis	23.6835	28.1591	0.84106	0.304775	0.575361
GALACT-GLUCUROCAT-PWY: superpathway of hexuronide and hexuronate degradation	23.6733	17.2077	1.37574	0.000794543	0.00744222
PWY-5747: 2-methylcitrate cycle II	22.9292	30.8136	0.744126	0.00228379	0.0188749
PWY-6612: superpathway of tetrahydrofolate biosynthesis	22.8727	23.55	0.97124	0.292131	0.566129
PWY-7539: 6-hydroxymethyl-dihydropterin diphosphate biosynthesis III (Chlamydia)	22.4797	23.6256	0.951498	0.931312	0.957227
PWY-6147: 6-hydroxymethyl-dihydropterin diphosphate biosynthesis I	22.2178	25.231	0.880575	0.612347	0.819417
PWY-7328: superpathway of UDP-glucose-derived O-antigen building blocks biosynthesis	22.0128	15.9398	1.381	0.370951	0.633512
PWY-6168: flavin biosynthesis III (fungi)	21.8402	22.7639	0.959423	0.00350005	0.0265815
PWY-7269: mitochondrial NADPH production (yeast)	21.4455	18.8314	1.13882	0.167792	0.417253
PWY-5920: superpathway of heme b biosynthesis from glycine	20.7535	23.4252	0.885948	0.00901064	0.0496468
RIBOSYN2-PWY: flavin biosynthesis I (bacteria and plants)	18.9256	22.9808	0.82354	0.106258	0.30468
PWY-4242	18.7025	16.9125	1.10584	0.59275	0.813055
PWY-7208: superpathway of pyrimidine nucleobases salvage	18.36	24.7997	0.740332	0.00169804	0.0149109
GLUCUROCAT-PWY: superpathway of &beta;-D-glucuronosides degradation	17.9389	12.7623	1.40562	0.000388515	0.00419895
PWY-6630: superpathway of L-tyrosine biosynthesis	17.4944	16.733	1.0455	0.308241	0.575361
TRPSYN-PWY: L-tryptophan biosynthesis	17.0237	17.9495	0.948422	0.226253	0.48532
PWY-6588: pyruvate fermentation to acetone	16.6588	14.3601	1.16008	0.602635	0.81807
PWY-7187: pyrimidine deoxyribonucleotides de novo biosynthesis II	16.6275	19.6091	0.847948	4.19452e-15	1.6838e-13
PWY-6823: molybdopterin biosynthesis	15.6982	12.9727	1.2101	0.00432116	0.0319538
PWY-7094: fatty acid salvage	15.5945	10.7197	1.45475	0.0165335	0.0815072
PPGPPMET-PWY: ppGpp metabolism	15.2971	18.5265	0.825688	0.177268	0.436949
P122-PWY: heterolactic fermentation	14.8781	8.07002	1.84363	5.73967e-10	1.61285e-08
ECASYN-PWY: enterobacterial common antigen biosynthesis	14.7602	11.7873	1.25221	0.13556	0.373455
PWY-7209: superpathway of pyrimidine ribonucleosides degradation	14.3811	11.1565	1.28903	0.162228	0.415659
PWY-7237: myo-, chiro- and scyllo-inositol degradation	14.3049	15.1781	0.94247	0.00133119	0.0120666
PWY-7446: sulfoquinovose degradation I	13.7498	11.9456	1.15103	0.286711	0.563398
UBISYN-PWY: superpathway of ubiquinol-8 biosynthesis (early decarboxylation)	13.1329	14.6038	0.89928	1.60929e-05	0.000215339
PWY-4321: L-glutamate degradation IV	12.7133	14.0008	0.908041	3.52089e-16	2.47342e-14
P221-PWY: octane oxidation	12.5155	8.80525	1.42137	0.0203217	0.0892248
PWY-6708: ubiquinol-8 biosynthesis (early decarboxylation)	11.6533	13.4435	0.866835	1.17526e-05	0.000165124
PWY-5855: ubiquinol-7 biosynthesis (early decarboxylation)	11.6036	12.7334	0.911273	5.08109e-06	7.51466e-05
PWY-5856: ubiquinol-9 biosynthesis (early decarboxylation)	11.6036	12.7334	0.911273	5.08109e-06	7.51466e-05
PWY-5857: ubiquinol-10 biosynthesis (early decarboxylation)	11.6036	12.7334	0.911273	5.08109e-06	7.51466e-05
PWY-5705: allantoin degradation to glyoxylate III	10.7907	12.8774	0.837956	0.0243919	0.100796
GLUDEG-I-PWY: GABA shunt	9.86371	11.7664	0.838295	4.13053e-17	3.86893e-15
PWY-7409: phospholipid remodeling (phosphatidylethanolamine, yeast)	8.87394	7.27684	1.21948	0.120214	0.337802
GLYCOL-GLYOXDEG-PWY: superpathway of glycol metabolism and degradation	8.07884	6.52227	1.23865	0.000738889	0.00715958
PWY-5121: superpathway of geranylgeranyl diphosphate biosynthesis II (via MEP)	7.83459	6.01824	1.30181	0.764386	0.858723
KDO-NAGLIPASYN-PWY: superpathway of (Kdo)2-lipid A biosynthesis	7.4645	6.20904	1.2022	0.0312641	0.118719
LPSSYN-PWY: superpathway of lipopolysaccharide biosynthesis	7.0982	9.48086	0.748687	3.31108e-20	9.30414e-18
PWY0-41: allantoin degradation IV (anaerobic)	5.23907	5.46516	0.958631	0.465257	0.730376
PWY-6467: Kdo transfer to lipid IVA III (Chlamydia)	4.42752	4.30046	1.02955	2.0167e-17	2.83346e-15
PWY0-1533: methylphosphonate degradation I	4.21034	5.29886	0.794575	0.686412	0.831769
PWY-5692: allantoin degradation to glyoxylate II	3.79606	2.20716	1.71988	0.783927	0.858723
URDEGR-PWY: superpathway of allantoin degradation in plants	3.79606	2.20716	1.71988	0.783927	0.858723
PWY-6859: all-trans-farnesol biosynthesis	3.37991	2.59124	1.30436	0.0926023	0.28284
PWY-7616: methanol oxidation to carbon dioxide	2.20777	3.31948	0.665095	0.000649264	0.00675715
P108-PWY: pyruvate fermentation to propanoate I	0	9.73448	0	1.73434e-07	3.74883e-06
PYRIDNUCSAL-PWY: NAD salvage pathway I (PNC VI cycle)	0	7.52442	0	0.153609	0.409572
PWY-5345: superpathway of L-methionine biosynthesis (by sulfhydrylation)	0	6.3407	0	0.0230521	0.098146
PWY-241: C4 photosynthetic carbon assimilation cycle, NADP-ME type	0	4.94746	0	1.06708e-11	3.74812e-10
PWY-5005: biotin biosynthesis II	0	3.94226	0	3.43766e-08	8.78166e-07
PWY-4981: L-proline biosynthesis II (from arginine)	0	3.88319	0	1.8372e-10	5.73614e-09
NAD-BIOSYNTHESIS-II: NAD salvage pathway III (to nicotinamide riboside)	0	3.49041	0	0.0178996	0.0852506
HISDEG-PWY: L-histidine degradation I	0	2.31118	0	1.76516e-06	3.10006e-05
PWY-5028: L-histidine degradation II	0	2.17799	0	1.76516e-06	3.10006e-05
HSERMETANA-PWY: L-methionine biosynthesis III	0	1.9051	0	0.0230521	0.098146
PWY-6317: D-galactose degradation I (Leloir pathway)	0	1.2639	0	NA	NA
LACTOSECAT-PWY: lactose and galactose degradation I	0	0.794933	0	NA	NA
