# Supplementary material for: Location and condition based reconstruction of colon cancer microbiome from human RNA sequencing data
Source: Genome Med. 2023 May 2;15:32. doi: 10.1186/s13073-023-01180-9 (PMC10155404; doi:10.1186/s13073-023-01180-9)
Supplement: Supplementary file 6 — Additional file 6: Table S6. Mutated gene associations. Association tests (q values) between each of the first six PCs from the COAD reconstructed microbiome and the gene mutational status. [file 13073_2023_1180_MOESM6_ESM.xls]

## Sheet: COAD
PCs	APC	TP53	KRAS	PIK3CA	FBXW7	SMAD4	TCF7L2	NRAS	BRAF	SMAD2	PCBP1	ARID1A	ACVR1B	ERBB3	AXIN2	CDC27	CASP8	ELF3	NTN4	B2M	GOT1	TRIM23	SIRT4	ARID2	MSH6	MIER3	MAP2K4	CTNNB1	ERBB2	BCLAF1	BCOR	NR4A2	RBM10	IDH2	PTEN	CNBD1	TRAF3	CD70
PC1	0.9	0.88	0.95	0.95	0.97	0.88	0.95	0.95	0.99	0.88	0.95	0.95	0.95	0.88	0.99	0.88	0.93	0.95	0.88	0.99	0.88	0.95	0.88	0.95	0.95	0.88	0.98	0.88	0.95	0.95	0.88	0.97	0.88	0.95	0.9	0.95	0.99	0.88
PC2	0.88	0.95	0.88	0.88	0.88	0.95	0.88	0.95	0.88	0.93	0.97	0.88	0.97	0.9	0.88	0.88	0.95	0.88	0.97	0.88	0.88	0.95	0.97	0.88	0.98	0.88	0.88	0.88	0.95	0.99	0.88	0.95	0.9	0.88	0.95	0.88	0.88	0.88
PC3	0.88	0.97	0.88	0.97	0.95	0.95	0.88	0.88	0.95	0.93	0.88	0.99	0.95	0.95	0.88	0.88	0.95	0.88	0.88	0.95	0.95	0.88	0.88	0.99	0.93	0.95	0.95	0.88	0.88	0.88	0.95	0.95	0.95	0.88	0.88	0.88	0.88	0.88
PC4	0.88	0.88	0.88	0.88	0.95	0.99	0.88	0.97	0.99	0.95	0.88	0.9	0.95	0.99	0.93	0.88	0.88	0.88	0.95	0.95	0.88	0.88	0.98	0.88	0.88	0.88	0.88	0.88	0.95	0.95	0.95	0.88	0.97	0.88	0.95	0.88	0.88	0.95
PC5	0.88	0.88	0.88	0.95	0.88	0.99	0.95	0.88	0.88	0.95	0.88	0.97	0.95	0.95	0.99	0.88	0.88	0.95	0.95	0.95	0.93	0.95	0.93	0.88	0.95	0.88	0.99	0.88	0.88	0.88	0.95	0.88	0.99	0.88	0.88	0.88	0.95	0.99
PC6	0.95	0.97	0.97	0.97	0.88	0.88	0.95	0.88	0.88	0.95	0.99	0.95	0.95	0.88	0.88	0.88	0.88	0.93	0.97	0.88	0.97	0.88	0.97	0.97	0.88	0.88	0.88	0.88	0.99	0.88	0.88	0.93	0.88	0.88	0.88	0.9	0.88	0.9

## Sheet: GBM
PCs	PTEN	TP53	EGFR	PIK3R1	PIK3CA	NF1	RB1	IDH1	STAG2	RPL5	SLC26A3	MUC17	KEL	CHD8	NUP210L	BRAF	MAP3K1	QKI	AZGP1	SETD2	DDX5	IL4R	BCOR	PAN3	AFM	CD209	SMC1A	PTPN11	GLT8D2	EZR	ODF4	ZDHHC4	PRKCD
PC1	0.96	0.91	0.96	0.91	0.96	1	0.8	0.96	0.91	0.96	0.81	0.96	0.96	0.96	0.96	0.96	0.81	0.96	0.83	0.96	0.81	0.83	0.96	0.81	0.91	0.91	0.81	0.81	0.91	0.91	0.96	0.81	0.81
PC2	0.96	0.96	0.83	0.86	0.81	0.83	0.86	0.96	0.86	0.96	0.96	0.91	0.83	0.81	0.96	0.96	0.91	0.8	0.96	0.8	0.96	0.81	0.81	0.96	0.81	0.89	0.81	0.81	0.81	0.86	0.81	0.81	0.81
PC3	0.98	0.81	0.86	0.83	0.91	0.96	0.81	0.81	0.98	0.81	0.97	0.97	0.96	0.96	0.83	0.81	0.81	0.81	0.96	0.95	0.91	0.81	1	0.91	0.81	0.96	0.96	0.91	0.81	0.97	0.91	0.91	0.98
PC4	0.96	0.81	0.96	0.81	0.96	0.91	0.83	0.96	0.81	0.91	0.96	0.81	0.96	0.8	0.96	0.81	0.81	0.83	0.96	0.91	0.81	0.91	0.81	0.8	0.91	0.91	0.8	0.81	0.96	0.81	0.83	0.81	0.86
PC5	0.96	0.96	0.81	0.8	0.91	0.91	0.81	0.96	0.8	0.96	0.81	0.81	0.81	0.96	0.96	0.91	0.81	0.83	0.81	0.83	0.91	0.97	0.81	0.81	0.91	0.91	0.97	0.91	0.96	0.81	0.81	0.81	0.97
PC6	0.83	0.91	0.91	0.96	0.8	0.91	0.83	0.83	0.96	0.83	0.81	0.91	0.96	0.81	0.91	0.81	0.86	0.96	0.81	0.83	0.96	0.81	0.96	0.81	1	0.96	0.8	0.8	0.81	0.81	0.96	0.86	0.81

## Sheet: HNSC
PCs	TP53	CDKN2A	FAT1	PIK3CA	NOTCH1	NSD1	CASP8	NFE2L2	AJUBA	HRAS	ZNF750	TGFBR2	HLA.A	PTEN	RAC1	RHOA	EP300	RASA1	CTCF	HLA.B	B2M	MAP4K3	IPO7	OTUD7A	NCOR1	ARHGAP35	LCP1	RB1	ARID2	ASXL1	PBRM1	KDM6A	IRF6	SMAD4	RBM5	ELF4	MAPK1
PC1	1	0.96	0.88	0.97	0.99	0.97	0.92	0.99	0.96	0.88	0.92	0.88	0.92	0.99	0.97	0.98	0.98	0.98	0.92	0.96	0.92	0.98	0.96	0.99	1	0.99	0.99	0.99	0.92	0.92	0.92	0.92	0.99	0.99	0.92	0.96	0.97
PC2	0.92	0.88	0.99	0.88	0.88	0.99	0.92	0.88	0.97	0.92	0.88	0.96	0.97	0.99	0.96	0.99	0.98	0.92	0.92	0.92	0.97	0.92	0.92	1	0.88	0.97	1	0.97	0.97	0.98	0.92	0.98	0.97	0.92	0.92	0.99	1
PC3	0.97	0.92	0.92	0.97	0.92	0.9	0.99	0.92	0.92	0.88	0.99	0.99	0.99	0.88	0.92	0.97	0.97	0.88	0.92	0.88	0.88	0.88	0.88	0.92	0.88	0.96	0.92	0.99	0.92	0.92	0.97	0.92	0.92	0.99	0.88	0.92	0.99
PC4	0.92	0.99	0.97	0.97	1	0.92	0.88	0.92	0.98	0.99	0.88	1	0.92	0.88	0.92	0.93	0.92	0.97	0.96	0.99	0.99	1	0.98	0.97	0.88	0.98	0.99	0.92	0.97	0.92	0.92	0.97	0.96	0.92	0.97	0.88	0.97
PC5	0.96	0.92	0.92	0.99	0.96	0.88	0.97	0.98	0.92	0.88	0.92	0.99	0.99	0.99	0.92	0.92	0.99	0.97	0.92	0.98	0.92	0.88	0.99	0.97	0.97	0.99	0.97	0.99	0.97	0.92	0.92	0.97	0.92	0.92	0.92	0.97	0.92
PC6	0.99	0.99	0.97	0.92	0.97	0.88	0.92	0.93	0.96	0.99	0.92	1	0.99	0.92	0.99	0.92	0.97	0.97	0.96	0.88	0.97	1	0.98	0.97	0.88	0.92	0.92	0.97	0.99	0.92	0.88	0.88	0.88	0.88	1	0.88	0.97

## Sheet: LUAD
PCs	TP53	KRAS	KEAP1	EGFR	STK11	NF1	SMARCA4	BRAF	CDKN2A	MET	RBM10	PIK3CA	RIT1	U2AF1	ATM	ARID1A	SLC4A5	RB1	ERBB2	MAP2K1	STX2	NBPF1	FAT1	APC	ARID2	SLC39A6	ARHGAP35	SMAD4	CTNNB1	CDK12	MBD1	FBXO16	PBLD	ZNF774	NRAS	CDKN1B
PC1	0.64	0.89	0.89	0.97	0.96	0.68	0.64	0.71	0.85	0.81	0.84	0.71	0.96	0.92	0.85	0.87	0.68	0.64	0.97	0.64	0.72	0.64	0.95	0.64	0.85	0.85	0.64	0.64	0.89	0.64	0.64	0.71	0.69	0.64	0.72	1
PC2	0.72	0.95	0.89	0.68	0.81	0.89	0.85	0.64	0.85	0.89	0.64	0.81	0.85	0.95	0.89	0.85	0.81	0.64	0.89	0.97	0.97	0.85	0.71	0.85	0.95	0.72	0.84	0.85	0.95	0.85	0.71	0.97	0.89	0.64	0.68	0.64
PC3	0.87	0.85	0.95	0.87	0.84	0.81	0.35	0.88	0.68	0.64	0.85	0.88	0.88	0.64	0.85	0.95	0.95	0.68	0.88	0.95	0.95	0.35	0.71	0.87	0.85	0.68	0.71	0.71	0.71	0.72	0.81	0.7	0.85	0.64	0.71	0.85
PC4	0.81	0.95	0.85	0.71	0.97	0.87	0.85	0.69	0.89	1	0.68	0.64	0.72	0.64	0.85	0.72	0.64	0.64	0.64	0.85	0.71	0.85	0.95	0.97	0.64	0.89	0.77	0.68	0.64	0.91	0.71	0.69	0.88	0.68	0.81	0.91
PC5	0.81	1	0.89	0.64	0.71	0.85	0.69	0.64	0.71	0.68	0.71	0.89	0.92	0.97	1	0.85	0.69	0.89	0.76	0.64	0.64	0.88	0.7	0.89	0.97	0.85	0.78	0.95	0.89	0.68	0.85	0.85	0.97	0.88	0.64	0.35
PC6	0.95	0.89	0.64	0.71	0.97	0.92	0.85	0.95	0.64	0.95	0.71	0.85	0.95	0.92	0.95	0.64	0.95	0.85	0.95	0.71	0.85	0.95	0.72	0.84	0.85	0.95	0.97	0.64	0.97	0.85	0.88	0.85	0.85	0.85	0.88	0.69

## Sheet: LUSC
PCs	TP53	CDKN2A	PIK3CA	NFE2L2	KEAP1	ARID1A	RB1	FBXW7	HLA.A	HRAS	FAT1	NF1	PTEN	NOTCH1	ARHGAP35	NSD1	ASXL1	EP300	RASA1	EGFR	FUBP1	FGFR3	STK11	SERPINB13
PC1	1	0.99	0.99	0.99	1	0.99	0.99	0.99	0.74	1	0.99	0.99	0.99	0.99	0.99	0.99	0.99	0.99	0.99	0.99	0.99	0.99	0.99	0.91
PC2	0.99	0.99	0.99	0.99	0.99	0.99	0.99	0.99	1	0.99	0.99	0.99	0.99	0.99	0.99	0.99	0.99	0.99	0.99	0.99	0.99	0.99	0.99	0.99
PC3	0.99	1	0.99	0.99	0.99	0.99	0.99	0.99	0.99	0.99	0.99	0.99	0.74	0.99	0.99	0.99	1	0.99	0.99	0.99	0.99	1	0.99	0.99
PC4	0.99	0.99	0.99	0.99	0.99	0.99	0.99	0.99	0.99	0.99	0.99	0.99	0.99	0.99	1	0.99	0.99	0.99	0.99	0.99	1	0.99	0.99	0.99
PC5	0.99	0.99	0.99	1	0.99	0.99	0.99	0.99	0.99	0.99	0.99	1	0.99	0.99	0.99	0.99	0.99	0.99	1	0.99	0.99	0.99	0.99	0.99
PC6	0.99	0.99	0.99	0.99	0.99	1	0.99	0.99	0.99	0.99	0.99	0.99	0.74	0.99	0.99	0.99	0.99	0.99	0.99	0.99	0.99	0.99	0.99	0.99

## Sheet: OV
PCs	TP53	BRCA1	RB1	CDK12	NF1	BRCA2	COL5A3	CREBBP	SMARCB1	ITGB7	ERBB2	ACVR2B	KRAS
PC1	0.97	0.87	0.92	0.87	0.87	0.87	0.93	0.98	0.87	0.92	0.87	0.97	0.87
PC2	0.87	0.87	0.92	0.87	0.87	0.98	0.93	0.92	1	0.87	0.87	0.87	0.87
PC3	0.97	0.98	0.87	0.87	0.87	0.87	0.97	0.99	0.87	0.99	0.92	0.87	0.92
PC4	0.87	0.87	0.87	0.9	0.87	0.87	0.92	0.87	0.97	0.99	0.87	0.87	0.87
PC5	0.99	1	0.89	0.87	0.87	0.98	1	0.97	0.87	0.87	0.87	0.96	0.87
PC6	0.87	0.87	0.93	0.87	0.87	0.87	0.87	0.87	0.98	0.87	0.87	0.87	0.87

## Sheet: READ
PCs	APC	TP53	KRAS	PIK3CA	FBXW7	SMAD4	TCF7L2	NRAS	BRAF	SMAD2	PCBP1	ARID1A	ACVR1B	ERBB3	AXIN2	CDC27	CASP8	ELF3	NTN4	B2M	GOT1	TRIM23	SIRT4	ARID2	MSH6	MIER3	MAP2K4	CTNNB1	ERBB2	BCLAF1	BCOR	NR4A2	RBM10	IDH2	PTEN	CNBD1	TRAF3	CD70
PC1	1	1	0.96	0.98	0.96	1	1	1	1	0.96	1	1	0.85	1	1	0.96	0.96	1	0.96	1	1	0.96	0.96	1	0.96	0.85	0.85	1	1	1	0.96	1	1	0.85	1	1	1	0.96
PC2	1	1	1	0.96	1	1	0.96	0.96	0.85	0.96	0.96	0.85	0.96	0.85	1	0.98	1	1	0.85	0.96	0.96	0.96	0.98	0.96	1	1	0.96	1	1	0.85	1	0.96	1	0.96	1	1	0.96	0.96
PC3	0.96	0.96	1	1	1	1	1	1	1	1	0.98	1	1	1	0.95	1	1	1	1	0.98	1	1	1	1	1	1	0.96	1	0.96	0.99	1	1	1	1	0.85	1	1	1
PC4	0.96	1	1	0.96	1	1	1	0.85	1	0.86	1	1	1	1	1	1	1	1	1	0.96	1	1	1	1	1	1	1	1	0.98	1	1	0.96	0.96	1	1	1	1	1
PC5	1	1	1	1	0.96	1	0.85	1	1	1	0.86	1	0.96	1	1	1	1	1	1	0.96	0.98	1	1	1	0.96	1	0.98	1	0.88	0.96	0.98	1	1	1	1	1	1	1
PC6	1	1	0.85	1	1	1	0.96	1	0.96	1	0.96	0.85	0.96	0.98	1	0.96	1	0.96	1	0.96	0.96	0.96	0.96	0.96	0.85	1	1	0.97	1	0.96	0.98	1	1	1	1	1	0.85	0.96

## Sheet: SKCM
PCs	BRAF	NRAS	BCLAF1	TP53	CDKN2A	RAC1	XIRP2	MYOCD	ALPK2	PTEN	PPP6C	FRMD7	OR4A16	OR52N1	WASF3	CDK4	LCTL	STK19	ACO1	ANK3	MXRA5	GPR116	SLC12A8	EGFL6	PCDP1	ARID2	SNX31	SLC44A4	CTNNB1	ZNF217	RXRA	NCOR1	ALDH1B1	ZNF750	PIK3CA	FDXACB1	KIT
PC1	0.9	1	0.84	0.82	0.9	0.82	0.9	0.96	0.91	0.99	0.82	0.82	1	0.9	1	0.82	0.84	0.98	0.88	0.82	0.99	0.98	0.49	0.97	0.49	0.99	0.82	0.82	0.84	0.98	0.82	0.9	0.9	0.9	0.84	0.82	0.84
PC2	0.99	0.9	0.39	0.9	0.39	0.96	0.9	0.96	0.9	0.99	0.99	0.82	0.9	0.84	0.82	0.9	0.84	0.9	0.9	0.89	0.82	0.82	0.96	0.82	0.9	0.84	1	1	0.91	1	0.82	0.99	0.9	0.99	0.82	0.91	0.97
PC3	0.84	1	0.84	0.84	0.82	1	0.9	0.98	0.9	0.98	0.9	0.84	0.9	0.96	0.9	0.9	0.91	0.82	0.9	0.98	0.84	0.99	0.96	0.82	0.9	0.9	1	0.98	0.82	0.98	0.82	0.9	0.98	0.97	0.84	0.99	0.96
PC4	0.9	0.9	0.9	0.82	0.84	0.82	0.84	1	1	0.97	0.99	0.9	0.96	0.98	0.94	0.9	0.94	0.9	0.9	0.96	1	0.82	0.98	0.82	0.96	0.96	0.96	0.82	0.84	0.9	0.9	0.99	0.9	0.9	0.91	0.98	0.9
PC5	0.99	0.99	1	0.9	0.91	0.9	1	0.82	0.84	0.97	0.9	1	0.98	0.98	0.82	0.99	0.99	0.82	1	0.82	0.99	0.94	0.82	0.9	0.99	0.9	0.82	0.98	0.82	0.98	0.9	0.9	0.98	1	0.96	0.99	0.82
PC6	0.96	0.9	1	0.9	0.84	0.9	0.84	0.84	0.9	0.9	0.82	0.84	0.84	0.96	0.88	0.82	0.89	0.9	0.9	1	0.9	1	1	0.82	0.96	0.84	0.97	0.9	1	0.82	0.9	0.9	0.84	0.9	0.96	0.84	0.96

## Sheet: BRCA
PCs	PIK3CA	TP53	GATA3	MAP3K1	CDH1	NCOR1	MAP2K4	PTEN	RUNX1	PIK3R1	CTCF	AKT1	CBFB	SPEN	SF3B1	ARID1A	RB1	KRAS	TBX3	ERBB2	FOXA1	MED23	STAG2	MYB	TBL1XR1	HIST1H3B	CASP8	CDKN1B	CUL4B	RAB40A	ERBB3	CDC42BPA	SETDB1	FGFR2	GNPTAB	EP300	ACVR1B
PC1	1	0.9	0.76	0.45	0.74	0.99	1	0.7	0.76	1	1	0.6	0.98	1	0.98	1	0.72	0.79	1	0.76	0.92	0.4	0.99	0.33	0.88	0.76	0.98	0.33	0.99	0.86	0.97	0.7	0.36	0.81	0.6	0.98	0.98
PC2	1	0.85	0.99	1	0.9	0.85	0.89	0.92	0.7	0.98	1	0.7	0.98	1	0.99	0.98	1	0.99	1	1	0.92	0.7	1	1	0.98	0.71	1	0.33	0.7	0.99	0.6	0.98	0.98	0.98	0.98	0.98	0.81
PC3	0.86	0.98	0.98	0.98	0.99	1	0.98	0.98	0.76	0.99	0.99	1	0.7	1	1	0.63	0.92	0.98	0.98	0.98	0.99	0.98	0.79	0.98	0.76	0.69	0.99	0.88	0.98	0.71	0.89	1	1	0.79	0.85	1	0.76
PC4	0.88	0.98	1	1	0.98	0.96	0.88	1	0.76	1	1	1	1	1	0.76	1	1	0.99	0.96	0.33	0.85	1	0.85	0.98	1	0.71	1	0.7	1	0.97	0.73	0.99	0.98	0.84	0.7	1	0.98
PC5	0.33	0.88	1	0.99	0.17	0.99	0.99	0.99	0.74	0.7	0.99	0.76	0.76	0.85	0.98	0.5	0.99	0.81	1	1	0.85	0.99	0.99	0.99	0.85	0.98	0.71	0.99	0.7	0.7	0.33	0.6	1	0.76	1	0.86	0.88
PC6	0.98	1	0.7	0.99	0.98	1	0.98	0.7	0.99	0.98	1	1	0.98	1	0.97	1	0.4	1	0.88	0.99	0.98	0.98	1	1	0.33	1	0.98	0.99	1	0.98	0.9	0.85	1	1	1	0.99	0.71
