# Supplementary material for: Location and condition based reconstruction of colon cancer microbiome from human RNA sequencing data
Source: Genome Med. 2023 May 2;15:32. doi: 10.1186/s13073-023-01180-9 (PMC10155404; doi:10.1186/s13073-023-01180-9)
Supplement: Supplementary file 7 — Additional file 7: Table S7. Whole chromosome associations. Association tests (q values) between each of the first six PCs from the COAD reconstructed microbiome and the whole chromosome aneuploidy status. [file 13073_2023_1180_MOESM7_ESM.xls]

## Sheet: COAD
PCs	chr1	chr2	chr3	chr4	chr5	chr6	chr7	chr8	chr9	chr10	chr11q	chr12	chr13q	chr14q	chr15q	chr16	chr17	chr18	chr19	chr20	chr21q	chr22q
PC1	0.9	0.81	0.9	0.9	0.68	0.72	0.95	0.81	0.72	0.73	0.72	0.81	0.9	0.97	0.9	0.9	0.9	0.68	0.72	0.97	0.72	0.94
PC2	0.68	0.9	0.9	0.9	0.97	0.9	0.9	0.72	0.9	0.81	0.72	0.72	0.78	0.72	0.81	0.72	0.72	0.9	0.68	0.68	0.72	0.9
PC3	0.9	0.68	0.72	0.9	0.72	0.72	0.81	0.9	0.82	0.9	0.72	0.9	0.9	0.9	0.9	0.68	0.9	0.72	0.89	0.72	0.9	0.9
PC4	0.72	0.81	0.72	0.9	0.9	0.72	0.97	0.72	0.9	0.9	0.68	0.81	0.82	0.72	0.9	0.9	0.9	0.9	0.9	0.96	0.81	0.9
PC5	0.9	0.9	0.9	0.9	0.81	0.72	0.72	0.99	0.81	0.72	0.99	0.72	0.68	0.72	0.72	0.9	0.78	0.72	0.9	0.72	0.9	0.81
PC6	0.9	0.81	0.9	0.72	0.9	0.82	0.72	0.72	0.9	0.78	0.9	0.99	0.9	0.9	0.81	0.72	0.72	0.72	0.74	0.69	0.9	0.97

## Sheet: GBM
PCs	chr1	chr2	chr3	chr4	chr5	chr6	chr7	chr8	chr9	chr10	chr11	chr12	chr13	chr14	chr15	chr16	chr17	chr18	chr19	chr20	chr21	chr22
PC1	0.81	0.4	0.81	0.74	0.81	0.74	0.81	1	0.89	0.97	0.9	0.97	0.74	0.92	0.86	0.92	0.9	0.89	0.74	0.81	0.85	0.86
PC2	0.74	0.81	0.81	0.81	0.91	0.81	0.74	0.4	0.82	0.84	0.74	0.81	0.81	0.85	0.81	0.81	0.98	0.45	0.81	0.74	0.86	0.74
PC3	0.86	0.86	0.86	0.97	0.86	0.81	0.97	0.9	0.81	0.81	0.81	0.97	0.98	0.81	0.81	0.81	0.81	0.81	0.45	0.87	0.81	0.4
PC4	0.96	0.81	0.81	0.81	0.97	0.91	0.97	0.97	0.45	0.82	0.81	0.81	0.97	0.97	0.97	0.86	1	0.81	0.4	0.97	0.81	0.74
PC5	0.81	0.45	0.81	0.81	0.9	1	0.4	0.81	0.81	0.86	0.74	0.81	0.97	0.95	0.92	0.45	0.86	0.45	0.81	0.81	0.86	0.97
PC6	0.81	0.84	0.86	0.97	0.81	0.92	0.97	0.89	0.97	0.81	0.74	0.97	0.86	0.85	0.97	0.74	0.97	0.97	0.86	0.81	0.86	0.85

## Sheet: HNSC
PCs	chr1	chr2	chr3	chr4	chr5	chr6	chr7	chr8	chr9	chr10	chr11q	chr12	chr13q	chr14q	chr15q	chr16	chr17	chr18	chr19	chr20	chr21q	chr22q
PC1	0.96	0.93	0.74	0.93	0.96	0.94	0.97	0.97	0.94	0.93	0.97	0.97	0.96	0.96	0.93	0.97	0.94	0.93	0.93	0.96	0.97	0.93
PC2	0.94	0.93	0.93	0.93	0.96	0.46	0.96	0.94	0.24	0.93	0.93	0.97	0.84	0.01	0.93	0.24	0.7	0.93	0.93	0.01	0.67	0.96
PC3	0.96	0.94	0.93	0.97	0.94	0.96	0.96	0.93	0.93	0.93	0.94	0.93	0.52	0.93	0.93	0.93	0.52	0.93	0.96	0.84	0.93	0.93
PC4	0.96	0.93	0.84	0.96	0.93	0.96	0.93	0.93	0.94	0.52	0.96	0.93	0.93	0.96	0.93	0.93	0.93	0.97	0.94	0.97	0.93	0.93
PC5	0.94	0.97	0.93	0.96	0.96	0.96	0.93	0.97	0.46	0.93	0.96	0.93	0.97	0.62	0.96	0.93	0.93	0.7	0.96	0.96	0.97	0.93
PC6	0.97	0.96	0.97	0.96	0.58	0.96	0.93	0.93	0.93	0.94	0.97	0.93	0.93	0.96	0.96	0.94	0.97	0.94	0.93	0.93	0.96	0.93

## Sheet: LUAD
PCs	chr1	chr2	chr3	chr4	chr5	chr6	chr7	chr8	chr9	chr10	chr11q	chr12	chr13q	chr14q	chr15q	chr16	chr17	chr18	chr19	chr20	chr21q	chr22q
PC1	0.75	0.77	0.97	0.77	0.89	0.97	0.96	0.7	0.65	0.97	0.97	0.89	0.97	0.97	0.77	0.7	0.77	0.97	0.97	0.77	0.79	0.98
PC2	0.93	0.77	0.39	0.97	0.77	0.89	0.97	0.77	0.7	0.91	0.97	0.95	0.7	0.65	0.83	0.91	0.93	0.97	0.97	0.96	0.97	0.88
PC3	0.7	0.65	0.65	0.7	0.96	0.97	0.93	0.77	0.65	0.97	0.77	0.77	0.43	0.65	0.77	0.39	0.97	0.77	0.85	0.7	0.77	0.77
PC4	0.77	0.97	0.65	0.97	0.85	0.7	0.65	0.97	0.65	0.7	0.65	0.97	0.77	0.77	0.75	0.75	0.98	0.89	0.77	0.97	0.77	0.77
PC5	0.91	0.75	0.65	0.89	1	0.97	0.86	0.77	0.77	0.97	0.77	0.7	0.77	0.75	0.91	0.75	0.97	0.77	0.98	0.85	0.96	0.96
PC6	0.97	0.97	0.77	0.97	0.97	0.96	0.98	0.77	0.65	0.77	0.99	0.7	0.65	0.91	0.97	0.7	0.95	0.89	0.97	0.85	0.97	0.85

## Sheet: LUSC
PCs	chr1	chr2	chr3	chr4	chr5	chr6	chr7	chr8	chr9	chr10	chr11q	chr12	chr13q	chr14q	chr15q	chr16	chr17	chr18	chr19	chr20	chr21q	chr22q
PC1	0.86	0.86	0.86	0.9	0.76	0.92	0.91	0.86	0.81	0.94	0.86	0.91	0.86	0.8	0.9	0.86	0.86	0.86	0.9	0.9	0.6	0.9
PC2	0.43	0.86	0.86	0.9	0.94	0.86	0.86	0.9	0.86	0.81	0.86	0.92	0.86	0.86	0.86	0.81	0.86	0.76	0.86	0.9	0.86	0.86
PC3	0.86	0.92	0.86	0.87	0.9	0.91	0.9	0.86	0.86	0.81	0.76	0.9	0.86	0.86	0.32	0.91	0.86	0.87	0.9	0.9	0.9	0.5
PC4	0.86	0.86	0.84	0.86	0.9	0.89	0.94	0.92	0.9	0.92	0.9	0.86	0.43	0.86	0.93	0.86	0.86	0.81	0.86	0.87	0.86	0.9
PC5	0.86	0.92	0.86	0.76	0.9	0.92	0.86	0.81	0.92	0.86	0.86	0.86	0.86	0.86	0.9	0.86	0.86	0.86	0.86	0.91	0.76	0.92
PC6	0.9	0.86	0.9	0.86	0.86	0.91	0.84	0.86	0.86	0.86	0.92	0.86	0.94	0.9	0.86	0.98	0.94	0.86	1	0.92	0.86	0.89

## Sheet: OV
PCs	chr1	chr2	chr3	chr4	chr5	chr6	chr7	chr8	chr9	chr10	chr11q	chr12	chr13q	chr14q	chr15q	chr16	chr17	chr18	chr19	chr20	chr21q	chr22q
PC1	0.87	0.82	0.71	0.94	0.87	0.73	0.87	0.95	0.98	0.69	0.87	0.95	0.87	0.15	0.87	0.96	0.99	0.69	0.94	0.87	0.98	0.94
PC2	0.95	0.71	0.95	0.87	0.69	0.87	0.87	0.87	0.87	0.69	0.91	0.96	0.87	0.69	0.69	0.85	0.65	0.87	0.78	0.69	0.94	0.87
PC3	0.94	0.69	0.69	0.73	0.78	0.69	0.69	0.69	0.95	0.69	0.87	0.87	0.87	0.87	0.69	0.94	0.87	0.87	0.95	0.96	0.98	0.87
PC4	0.87	0.73	0.87	0.87	0.94	0.87	0.87	0.87	0.87	0.87	0.91	0.94	0.87	0.81	0.94	0.69	0.91	0.94	0.65	0.87	0.87	0.69
PC5	0.87	0.69	0.69	0.69	0.87	0.69	0.69	0.96	0.94	0.98	0.94	0.87	0.87	0.71	0.87	0.87	0.98	0.69	0.69	0.87	0.87	0.87
PC6	0.87	0.69	0.91	0.94	0.99	0.69	0.95	0.8	0.73	0.69	0.96	0.95	0.95	0.69	0.87	0.87	0.87	0.94	0.69	0.69	0.94	0.87

## Sheet: READ
PCs	chr1	chr2	chr3	chr4	chr5	chr6	chr7	chr8	chr9	chr10	chr11q	chr12	chr13q	chr14q	chr15q	chr16	chr17	chr18	chr19	chr20	chr21q	chr22q
PC1	0.28	1	1	0.56	0.75	0.97	1	0.56	1	0.27	0.81	0.81	1	0.93	1	0.98	0.81	1	0.98	0.98	0.71	1
PC2	1	0.46	0.81	0.81	0.27	1	0.98	0.27	0.98	0.46	0.98	1	0.46	0.98	1	0.98	0.98	0.93	0.98	0.93	0.98	1
PC3	1	0.09	1	0.98	0.98	1	0.81	1	1	1	0.98	1	1	0.98	1	1	1	1	0.99	0.98	1	1
PC4	0.93	1	1	0.99	0.71	1	0.98	1	1	0.98	0.98	1	0.98	0.98	1	0.38	0.75	0.98	1	0.98	0.93	0.99
PC5	0.71	0.98	1	0.98	1	1	1	0.99	1	0.93	0.7	1	1	1	1	1	0.43	1	0.99	1	0.98	1
PC6	1	0.98	1	0.98	0.56	0.98	0.98	0.98	0.93	1	1	1	1	0.98	0.99	1	0.98	0.56	0.98	0.98	1	1

## Sheet: SKCM
PCs	chr1	chr2	chr3	chr4	chr5	chr6	chr7	chr8	chr9	chr10	chr11q	chr12	chr13q	chr14q	chr15q	chr16	chr17	chr18	chr19	chr20	chr21q	chr22q
PC1	0.91	1	0.91	0.91	0.91	0.99	0.91	0.99	0.91	0.99	0.91	0.95	0.91	0.99	0.91	0.91	0.91	0.91	0.91	0.95	0.91	0.91
PC2	0.91	0.91	0.91	0.91	0.91	0.91	0.91	0.91	0.99	0.99	0.91	0.91	0.91	1	0.99	0.99	0.91	0.91	0.95	0.91	0.91	0.97
PC3	0.99	0.91	0.91	0.91	0.99	0.91	0.91	0.91	0.91	0.91	0.91	0.99	0.99	0.91	0.91	0.91	0.91	0.91	0.99	0.99	0.91	0.91
PC4	0.91	0.91	0.91	0.95	0.91	0.91	0.91	0.91	0.95	0.91	0.99	0.91	0.91	0.91	0.91	0.91	0.91	0.91	0.91	0.91	0.99	0.99
PC5	0.91	0.99	0.91	0.99	0.91	0.91	0.91	0.99	0.91	0.91	0.99	0.91	0.91	0.99	0.91	0.91	0.91	0.79	0.79	0.91	0.83	0.91
PC6	0.99	0.91	0.99	0.91	0.57	0.91	0.91	0.91	0.91	0.91	0.99	0.91	0.91	0.99	0.95	0.99	0.91	0.91	0.91	0.91	0.91	0.99

## Sheet: BRCA
PCs	chr1	chr2	chr3	chr4	chr5	chr6	chr7	chr8	chr9	chr10	chr11q	chr12	chr13q	chr14q	chr15q	chr16	chr17	chr18	chr19	chr20	chr21q	chr22q
PC1	0.55	0.75	0.98	0.75	0.72	0.53	0.93	0.75	0.75	0.75	0.93	0.85	0.83	0.98	0.87	0.72	0.79	0.8	0.93	0.79	0.75	0.72
PC2	0.79	0.78	0.75	0.53	0.14	0.83	0.93	0.71	0.64	0.79	0.29	0.46	0.14	0.82	0.51	0.65	0.75	0.75	0.94	0.55	0.71	0.71
PC3	0.71	0.51	0.75	0.72	0.75	0.72	0.75	0.71	0.93	0.79	0.53	0.64	0.64	0.53	0.93	0.99	0.79	0.79	0.14	0.36	0.71	0.79
PC4	0.46	0.73	0.71	0.75	0.93	0.79	0.14	0.63	0.75	0.29	0.79	0.94	0.41	0.75	0.71	0.72	0.94	0.75	0.65	0.47	0.71	0.98
PC5	0.79	0.53	0.71	0.93	0.51	0.75	0.72	0.98	0.93	0.94	0.93	0.83	0.93	0.53	0.94	0.79	0.94	0.93	0.51	0.9	0.87	0.89
PC6	0.79	0.46	0.75	0.71	0.72	0.75	0.75	0.71	0.76	0.29	0.7	0.96	0.98	0.71	0.53	0.75	0.53	0.53	0.75	0.79	0.76	0.79
