# Supplementary material for: Location and condition based reconstruction of colon cancer microbiome from human RNA sequencing data
Source: Genome Med. 2023 May 2;15:32. doi: 10.1186/s13073-023-01180-9 (PMC10155404; doi:10.1186/s13073-023-01180-9)
Supplement: Supplementary file 8 — Additional file 8: Table S8. Chromosome arm level associations. Association tests (q values) between each of the first six PCs from the COAD reconstructed microbiome and the arm level chromosome aneuploidy status. [file 13073_2023_1180_MOESM8_ESM.xls]

## Sheet: COAD
PCs	chr1p	chr1q	chr2p	chr2q	chr3p	chr3q	chr4p	chr4q	chr5p	chr5q	chr6p	chr6q	chr7p	chr7q	chr8p	chr8q	chr9p	chr9q	chr10p	chr10q	chr11p	chr11q	chr12p	chr12q	chr13q	chr14q	chr15q	chr16p	chr16q	chr17p	chr17q	chr18p	chr18q	chr19p	chr19q	chr20p	chr20q	chr21q	chr22q
PC1	0.99	0.92	0.69	0.78	0.82	0.92	0.75	0.92	0.69	0.66	0.82	0.66	0.94	0.94	0.83	0.83	0.83	0.66	0.73	0.67	0.66	0.66	0.7	0.83	0.84	0.98	0.84	0.92	0.87	0.94	0.69	0.66	0.66	0.7	0.72	0.89	0.94	0.66	0.94
PC2	0.67	0.66	0.87	0.89	0.83	0.83	0.67	0.84	0.94	0.67	0.84	0.94	0.7	0.67	0.68	0.69	0.84	0.77	0.84	0.69	0.7	0.66	0.7	0.69	0.7	0.66	0.76	0.67	0.7	0.94	0.66	0.98	0.93	0.66	0.66	0.67	0.66	0.66	0.92
PC3	0.66	0.98	0.66	0.66	0.94	0.74	0.67	0.83	0.69	0.66	0.66	0.66	0.84	0.67	0.94	0.73	0.83	0.7	0.88	0.83	0.66	0.67	0.92	0.83	0.93	0.89	0.94	0.66	0.67	0.69	0.69	0.74	0.66	0.66	0.7	0.94	0.66	0.94	0.84
PC4	0.84	0.83	0.7	0.83	0.7	0.66	1	0.84	0.66	0.77	0.66	0.66	0.86	1	0.66	0.94	0.83	0.89	0.7	0.94	0.66	0.66	0.78	0.84	0.78	0.66	0.92	0.7	0.67	1	0.8	0.96	0.94	0.95	0.94	0.7	1	0.76	0.87
PC5	0.67	0.87	0.84	0.99	0.78	0.66	0.92	0.73	0.94	0.66	0.67	0.66	0.66	0.69	0.83	0.99	0.94	0.7	0.66	0.66	1	0.99	0.66	0.7	0.66	0.66	0.67	0.84	0.82	0.66	0.7	0.67	0.66	0.94	0.84	0.84	0.66	0.94	0.77
PC6	0.69	0.94	0.66	0.84	0.7	0.92	0.66	0.66	0.78	0.92	0.94	0.76	0.69	0.67	0.66	0.66	0.94	0.87	0.89	0.7	0.94	0.84	0.94	0.94	0.94	0.92	0.73	0.66	0.7	0.66	0.76	0.66	0.66	0.7	0.76	0.66	0.66	0.92	0.98

## Sheet: GBM
PCs	chr1p	chr1q	chr2p	chr2q	chr3p	chr3q	chr4p	chr4q	chr5p	chr5q	chr6p	chr6q	chr7p	chr7q	chr8p	chr8q	chr9p	chr9q	chr10p	chr10q	chr11p	chr11q	chr12p	chr12q	chr13q	chr14q	chr15q	chr16p	chr16q	chr17p	chr17q	chr18p	chr18q	chr19p	chr19q	chr20p	chr20q	chr21q	chr22q
PC1	0.88	0.91	0.63	0.63	0.91	0.92	0.86	0.78	0.86	0.91	0.91	0.78	0.88	0.88	0.93	0.93	0.89	0.89	0.93	0.91	0.88	0.88	0.88	0.93	0.78	0.91	0.88	0.89	0.98	0.88	0.88	0.88	0.88	0.78	0.87	0.88	0.88	0.88	0.88
PC2	0.88	0.78	0.78	0.8	0.78	0.89	0.88	0.87	0.91	0.88	0.78	0.88	0.88	0.78	0.72	0.78	0.88	0.88	0.89	0.91	0.92	0.86	0.86	0.88	0.88	0.88	0.88	0.88	0.78	0.91	0.96	0.63	0.78	0.88	0.88	0.78	0.78	0.88	0.78
PC3	0.86	0.91	0.87	0.88	0.88	0.88	0.91	0.88	0.88	0.88	0.91	0.93	0.93	0.96	0.87	0.93	0.88	0.91	0.86	0.88	0.88	0.78	0.88	0.88	0.96	0.86	0.88	0.78	0.88	0.86	0.86	0.93	0.86	0.78	0.78	0.88	0.88	0.86	0.63
PC4	0.88	0.92	0.88	0.88	0.88	0.88	0.89	0.88	0.91	0.96	0.91	0.96	0.92	0.88	0.92	0.88	0.88	0.78	0.91	0.88	0.82	0.78	0.88	0.88	0.93	0.93	0.96	0.88	0.91	0.88	0.98	0.96	0.86	0.78	0.78	0.93	0.93	0.88	0.78
PC5	0.78	0.88	0.78	0.78	0.88	0.88	0.86	0.88	0.88	0.92	0.88	0.91	0.78	0.63	0.87	0.88	0.88	0.78	0.96	0.89	0.88	0.78	0.78	0.92	0.96	0.91	0.91	0.78	0.78	0.88	0.88	0.78	0.78	0.88	0.88	0.88	0.87	0.88	0.96
PC6	0.86	0.86	0.88	0.88	0.88	0.88	0.88	0.92	0.86	0.88	0.88	0.88	0.88	0.91	0.88	0.91	0.91	0.78	0.88	0.89	0.78	0.78	0.91	0.92	0.88	0.88	0.92	0.78	0.86	0.92	0.92	0.96	0.92	0.91	0.88	0.86	0.8	0.88	0.88

## Sheet: HNSC
PCs	chr1p	chr1q	chr2p	chr2q	chr3p	chr3q	chr4p	chr4q	chr5p	chr5q	chr6p	chr6q	chr7p	chr7q	chr8p	chr8q	chr9p	chr9q	chr10p	chr10q	chr11p	chr11q	chr12p	chr12q	chr13q	chr14q	chr15q	chr16p	chr16q	chr17p	chr17q	chr18p	chr18q	chr19p	chr19q	chr20p	chr20q	chr21q	chr22q
PC1	0.99	0.93	0.93	0.9	0.93	0.93	0.97	0.9	0.93	0.93	0.9	0.9	0.99	0.9	0.9	0.99	0.88	0.99	0.9	0.93	0.9	0.97	0.99	0.93	0.93	0.94	0.93	0.93	0.93	0.72	0.93	0.93	0.93	0.93	0.99	0.9	0.93	0.98	0.9
PC2	0.68	0.28	0.93	0.69	0.96	0.9	0.93	0.9	0.9	0.96	0.52	0.69	0.99	0.9	0.96	0.93	0.72	0.69	0.96	0.9	0.9	0.9	0.93	0.99	0.86	0.02	0.93	0.93	0.01	0.9	0.9	0.93	0.9	0.93	0.9	0.81	0.04	0.71	0.96
PC3	0.9	0.9	0.81	0.93	0.9	0.9	0.93	0.99	0.93	0.9	0.93	0.93	0.93	0.94	0.93	0.91	0.9	0.9	0.9	0.9	0.93	0.93	0.9	0.9	0.68	0.93	0.9	0.9	0.9	0.52	0.9	0.99	0.93	0.93	0.99	0.9	0.93	0.9	0.91
PC4	0.9	0.93	0.68	0.99	0.93	0.9	0.9	0.99	0.9	0.93	0.99	0.9	0.93	0.93	0.9	0.9	0.95	0.99	0.52	0.93	0.93	0.93	0.9	0.81	0.9	0.93	0.9	0.93	0.9	0.93	0.93	0.9	0.93	0.9	0.72	0.93	0.9	0.93	0.9
PC5	0.98	0.93	0.9	0.99	0.93	0.93	0.94	0.93	0.93	0.9	0.99	0.99	0.99	0.9	0.93	0.99	0.52	0.72	0.81	0.93	0.99	0.93	0.72	0.93	0.99	0.69	0.93	0.93	0.9	0.93	0.93	0.9	0.28	0.93	0.93	0.93	0.9	0.99	0.91
PC6	0.93	0.99	0.99	0.93	0.93	0.99	0.93	0.9	0.69	0.68	0.93	0.93	0.69	0.93	0.94	0.93	0.9	0.93	0.91	0.93	0.93	0.99	0.93	0.93	0.9	0.93	0.94	0.93	0.93	0.93	0.93	0.93	0.99	0.9	0.93	0.9	0.81	0.93	0.9

## Sheet: LUAD
PCs	chr1p	chr1q	chr2p	chr2q	chr3p	chr3q	chr4p	chr4q	chr5p	chr5q	chr6p	chr6q	chr7p	chr7q	chr8p	chr8q	chr9p	chr9q	chr10p	chr10q	chr11p	chr11q	chr12p	chr12q	chr13q	chr14q	chr15q	chr16p	chr16q	chr17p	chr17q	chr18p	chr18q	chr19p	chr19q	chr20p	chr20q	chr21q	chr22q
PC1	0.96	0.83	0.81	0.81	0.77	0.81	0.81	0.91	0.95	0.93	0.81	0.99	0.81	0.81	0.81	0.81	0.81	0.81	0.81	0.99	0.85	0.94	0.99	0.96	0.96	0.98	0.81	0.76	0.81	0.81	0.81	0.81	0.87	0.81	0.96	0.81	0.77	0.83	0.99
PC2	0.96	0.83	0.99	0.88	0.81	0.77	0.99	0.93	0.83	0.96	0.96	0.81	0.83	0.88	0.83	0.83	0.99	0.81	0.83	0.86	0.96	0.99	0.96	0.99	0.8	0.76	0.83	0.99	0.81	0.96	0.97	0.99	0.99	0.99	0.99	0.88	0.99	0.99	0.83
PC3	0.96	0.83	0.83	0.81	0.77	0.77	0.81	0.76	0.81	0.81	0.99	0.83	0.83	0.83	0.81	0.85	0.76	0.81	0.99	0.96	0.83	0.81	0.81	0.81	0.71	0.76	0.81	0.71	0.76	0.96	0.83	0.91	0.81	0.97	0.77	0.81	0.96	0.81	0.81
PC4	0.83	0.83	0.83	0.93	0.81	0.81	0.81	0.89	0.76	0.83	0.76	0.77	0.81	0.76	0.99	0.96	0.81	0.81	0.77	0.83	0.83	0.76	0.88	0.94	0.81	0.81	0.81	0.81	0.85	0.99	0.96	0.81	0.81	0.9	0.77	0.88	0.96	0.81	0.81
PC5	0.88	0.83	0.76	0.81	0.71	0.81	0.83	0.81	0.97	0.99	0.96	0.83	0.83	0.81	0.88	0.96	0.77	0.83	0.83	0.96	0.71	0.81	0.83	0.81	0.81	0.81	0.88	0.81	0.76	0.92	0.81	0.88	0.81	0.83	0.81	0.81	0.99	0.93	0.93
PC6	0.85	0.83	0.88	0.99	0.81	0.78	0.99	0.88	0.81	0.81	0.83	0.83	0.83	0.99	0.93	0.99	0.81	0.83	0.96	0.81	0.96	0.99	0.81	0.76	0.77	0.88	0.96	0.76	0.81	0.96	0.94	0.96	0.77	0.91	0.77	0.83	0.81	0.94	0.83

## Sheet: LUSC
PCs	chr1p	chr1q	chr2p	chr2q	chr3p	chr3q	chr4p	chr4q	chr5p	chr5q	chr6p	chr6q	chr7p	chr7q	chr8p	chr8q	chr9p	chr9q	chr10p	chr10q	chr11p	chr11q	chr12p	chr12q	chr13q	chr14q	chr15q	chr16p	chr16q	chr17p	chr17q	chr18p	chr18q	chr19p	chr19q	chr20p	chr20q	chr21q	chr22q
PC1	0.53	0.95	0.95	0.95	0.95	0.97	0.98	0.97	0.95	0.94	0.96	0.95	0.95	0.96	0.95	0.95	0.94	0.92	0.95	0.95	0.95	0.94	0.95	0.95	0.95	0.68	0.95	0.95	0.95	0.95	0.97	0.95	0.95	0.95	0.95	0.95	0.95	0.53	0.95
PC2	0.95	0.91	0.95	0.98	0.95	0.95	0.94	0.95	0.95	0.95	0.95	0.95	0.91	0.94	0.94	0.98	0.98	0.95	0.95	0.95	0.53	0.95	0.95	0.97	0.95	0.95	0.94	0.53	0.95	0.95	0.68	0.95	0.56	0.95	0.79	0.98	0.95	0.95	0.95
PC3	0.95	0.95	0.95	0.95	0.95	0.95	0.53	0.95	0.95	0.95	0.96	0.95	0.95	0.95	0.95	0.95	0.95	0.95	0.95	0.6	0.95	0.62	0.97	0.95	0.95	0.95	0.53	0.95	0.95	0.62	0.95	0.98	0.95	0.95	0.95	0.95	0.95	0.95	0.53
PC4	0.98	0.95	0.95	0.95	0.95	0.95	0.95	0.95	0.96	0.94	0.95	0.95	0.95	0.95	0.95	0.95	0.95	0.95	0.95	0.95	0.94	0.95	0.95	0.94	0.53	0.95	0.96	0.95	0.95	0.94	0.95	0.95	0.95	0.98	0.95	0.95	0.95	0.95	0.95
PC5	0.92	0.94	0.95	0.94	0.94	0.95	0.53	0.95	0.95	0.94	0.95	0.95	0.95	0.95	0.56	0.95	0.95	0.95	0.95	0.98	0.95	0.95	0.95	0.95	0.95	0.94	0.95	0.62	0.95	0.95	0.95	0.98	0.95	0.96	0.95	0.95	0.95	0.67	0.95
PC6	0.95	0.68	0.64	0.62	0.94	0.95	0.95	0.95	0.53	0.95	0.97	0.95	0.53	0.96	0.94	0.95	0.95	0.95	0.95	0.95	0.95	0.95	0.95	0.95	0.97	0.95	0.95	0.75	0.95	0.95	0.95	0.94	0.95	0.98	0.95	0.95	0.95	0.94	0.95

## Sheet: OV
PCs	chr1p	chr1q	chr2p	chr2q	chr3p	chr3q	chr4p	chr4q	chr5p	chr5q	chr6p	chr6q	chr7p	chr7q	chr8p	chr8q	chr9p	chr9q	chr10p	chr10q	chr11p	chr11q	chr12p	chr12q	chr13q	chr14q	chr15q	chr16p	chr16q	chr17p	chr17q	chr18p	chr18q	chr19p	chr19q	chr20p	chr20q	chr21q	chr22q
PC1	0.96	0.98	0.2	0.31	0.87	0.86	0.9	0.93	0.81	0.98	0.86	0.88	0.97	0.86	0.86	0.64	0.95	0.92	0.86	0.86	0.93	0.88	0.86	0.98	0.88	0.2	0.88	0.88	0.86	0.88	0.93	0.96	0.77	0.86	0.93	0.96	0.85	0.98	0.96
PC2	0.86	1	0.86	0.52	0.88	0.86	0.86	0.96	0.84	0.6	0.86	0.86	0.96	0.88	0.98	0.95	0.86	0.86	0.86	0.98	0.93	0.93	0.88	0.86	0.86	0.54	0.84	0.96	0.88	0.98	0.86	0.35	0.88	0.86	0.93	0.88	0.9	0.96	0.86
PC3	0.86	0.81	0.88	0.86	0.84	0.86	0.79	0.62	0.86	0.86	0.86	0.86	0.88	0.85	0.96	0.79	0.96	0.97	0.79	0.98	0.86	0.86	0.93	0.93	0.9	0.86	0.83	0.86	0.98	0.98	1	0.96	0.98	0.93	0.93	0.98	0.86	0.98	0.86
PC4	0.98	0.88	0.35	0.86	0.96	0.88	0.86	0.86	0.86	0.88	0.98	0.88	0.35	0.86	0.96	0.6	0.87	0.98	0.86	0.86	0.98	0.93	0.35	0.98	0.9	0.86	0.96	0.86	0.81	0.86	0.86	0.86	0.86	0.86	0.6	0.86	0.83	0.87	0.84
PC5	0.86	0.98	0.86	0.86	0.98	0.98	0.86	0.86	0.98	0.92	0.81	0.97	0.6	0.45	0.86	0.81	0.96	0.9	0.96	0.96	0.96	0.96	0.86	0.86	0.86	0.86	0.86	0.98	0.98	0.88	0.86	0.95	0.54	0.98	0.86	0.85	0.86	0.88	0.86
PC6	0.86	0.81	0.27	0.86	0.86	0.95	0.95	0.96	0.88	0.98	0.96	0.62	0.88	0.88	0.86	0.88	0.35	0.88	0.79	0.86	0.98	0.98	0.66	1	0.98	0.84	0.88	0.88	0.6	0.98	0.98	0.98	0.88	0.86	0.86	0.6	0.44	0.96	0.9

## Sheet: READ
PCs	chr1p	chr1q	chr2p	chr2q	chr3p	chr3q	chr4p	chr4q	chr5p	chr5q	chr6p	chr6q	chr7p	chr7q	chr8p	chr8q	chr9p	chr9q	chr10p	chr10q	chr11p	chr11q	chr12p	chr12q	chr13q	chr14q	chr15q	chr16p	chr16q	chr17p	chr17q	chr18p	chr18q	chr19p	chr19q	chr20p	chr20q	chr21q	chr22q
PC1	0.99	0.76	0.99	0.99	0.99	0.99	0.76	0.99	0.99	0.99	0.99	0.99	0.99	0.99	0.99	0.99	0.99	0.99	0.99	0.76	0.99	0.99	0.99	0.99	0.99	0.99	0.99	0.99	0.99	0.99	0.99	0.99	0.99	0.99	0.99	0.99	0.99	0.99	0.99
PC2	0.99	0.99	0.78	0.99	0.99	0.99	0.76	0.99	0.99	0.99	0.99	0.99	0.99	0.99	0.76	0.99	0.99	0.99	0.94	0.99	0.99	0.99	0.99	0.99	0.76	0.99	0.99	0.99	0.99	0.99	0.99	0.99	0.99	0.99	0.99	0.99	0.99	0.99	0.99
PC3	0.99	0.99	0.76	0.62	0.99	0.99	0.99	0.99	0.99	0.99	0.99	0.99	0.99	0.99	0.99	0.99	0.99	0.99	0.99	0.99	0.99	0.99	0.99	0.99	0.99	0.99	0.99	0.99	0.99	0.99	0.99	0.99	0.99	0.99	0.99	0.99	0.99	0.99	0.99
PC4	0.99	0.99	0.99	0.99	0.99	0.99	0.99	0.99	0.99	0.99	0.99	0.99	0.99	0.99	0.99	0.99	0.99	0.99	0.99	0.99	0.99	0.99	0.99	0.99	0.99	0.99	0.99	0.76	0.23	0.99	0.99	0.99	0.99	0.99	0.99	0.99	0.99	0.99	0.99
PC5	0.99	0.99	0.99	0.99	0.99	0.99	0.99	0.99	0.99	0.99	0.99	0.99	0.99	0.99	0.99	0.99	0.99	0.99	0.99	0.99	0.99	0.99	0.99	0.99	0.99	0.99	0.99	0.99	0.99	0.99	0.76	0.99	0.99	0.99	0.99	0.99	0.99	0.99	0.99
PC6	0.99	0.99	0.99	0.99	0.99	0.99	0.99	0.99	0.99	0.99	0.99	0.99	0.99	0.99	0.99	0.99	0.99	0.99	0.99	0.99	0.99	0.99	0.99	0.99	0.99	0.99	0.99	0.99	0.99	0.99	0.99	0.99	0.94	0.99	0.99	0.99	0.99	0.99	0.99

## Sheet: SKCM
PCs	chr1p	chr1q	chr2p	chr2q	chr3p	chr3q	chr4p	chr4q	chr5p	chr5q	chr6p	chr6q	chr7p	chr7q	chr8p	chr8q	chr9p	chr9q	chr10p	chr10q	chr11p	chr11q	chr12p	chr12q	chr13q	chr14q	chr15q	chr16p	chr16q	chr17p	chr17q	chr18p	chr18q	chr19p	chr19q	chr20p	chr20q	chr21q	chr22q
PC1	0.95	0.99	0.95	0.95	0.95	0.95	0.95	0.95	0.95	0.95	0.99	0.95	0.95	0.95	0.96	0.95	0.95	0.95	0.99	0.99	0.95	0.95	0.95	0.99	0.95	0.99	0.95	0.95	0.95	0.95	0.95	0.95	0.95	0.95	0.95	0.99	0.97	0.95	0.95
PC2	0.95	0.95	0.95	0.99	0.99	0.96	0.95	0.95	0.98	0.99	0.99	0.95	0.95	0.99	0.95	0.95	0.95	0.99	0.99	0.99	0.99	0.95	0.99	0.96	0.95	0.99	0.99	0.99	0.95	0.99	0.95	0.95	0.95	0.95	0.99	0.95	0.95	0.95	0.99
PC3	0.99	0.95	0.95	0.95	0.95	0.95	0.96	0.96	0.99	0.95	0.95	0.95	0.99	0.95	0.95	0.99	0.99	0.95	0.97	0.95	0.95	0.95	0.95	0.99	0.99	0.95	0.95	0.95	0.99	0.95	0.95	0.96	0.95	0.95	0.95	0.99	0.98	0.95	0.95
PC4	0.99	0.95	0.95	0.95	0.95	0.96	0.95	0.95	0.98	0.95	0.95	0.99	0.95	0.95	0.99	0.95	0.99	0.95	0.95	0.99	0.95	0.99	0.95	0.95	0.95	0.95	0.95	0.95	0.99	0.95	0.95	0.95	0.95	0.95	0.99	0.99	0.99	0.99	0.99
PC5	0.99	0.98	0.99	0.99	0.97	0.95	0.99	0.95	0.99	0.95	0.95	0.95	0.99	0.95	0.95	0.95	0.96	0.95	0.99	0.99	0.99	0.99	0.99	0.95	0.95	0.99	0.96	0.95	0.95	0.95	0.95	0.95	0.81	0.81	0.95	0.95	0.95	0.95	0.95
PC6	0.95	0.95	0.95	0.95	0.98	0.95	0.95	0.99	0.95	0.95	0.95	0.95	0.99	0.95	0.95	0.95	0.99	0.96	0.95	0.95	0.95	0.99	0.99	0.95	0.95	0.99	0.98	0.99	0.95	0.95	0.95	0.99	0.95	0.95	0.95	0.95	0.95	0.95	0.99

## Sheet: BRCA
PCs	chr1p	chr1q	chr2p	chr2q	chr3p	chr3q	chr4p	chr4q	chr5p	chr5q	chr6p	chr6q	chr7p	chr7q	chr8p	chr8q	chr9p	chr9q	chr10p	chr10q	chr11p	chr11q	chr12p	chr12q	chr13q	chr14q	chr15q	chr16p	chr16q	chr17p	chr17q	chr18p	chr18q	chr19p	chr19q	chr20p	chr20q	chr21q	chr22q
PC1	0.95	0.83	0.42	0.64	0.77	0.81	0.86	0.85	0.91	0.85	0.7	0.53	0.9	0.76	0.71	0.81	0.96	0.71	0.85	0.71	0.96	0.9	0.7	0.7	0.85	0.98	0.89	0.83	0.9	0.87	0.53	0.82	0.99	0.77	0.93	0.65	0.89	0.76	0.7
PC2	0.38	0.77	0.72	0.42	0.37	0.38	0.37	0.7	0.73	0.42	0.76	0.89	0.9	0.76	0.76	0.38	0.46	0.76	0.99	0.81	0.9	0.37	0.9	0.38	0.25	0.85	0.4	0.9	0.97	0.44	0.42	0.69	0.7	0.82	0.76	0.5	0.76	0.67	0.64
PC3	0.9	0.68	0.38	0.4	0.38	0.93	0.71	0.71	0.37	0.81	0.89	0.7	0.42	0.88	0.54	0.97	0.73	0.75	0.81	0.4	0.42	0.42	0.71	0.48	0.53	0.42	0.9	0.85	0.69	1	0.97	0.81	0.98	0.41	0.41	0.38	0.42	0.68	0.81
PC4	0.38	0.28	0.62	0.7	0.68	0.39	0.69	0.7	0.9	0.9	0.92	0.85	0.37	0.38	0.82	0.42	0.71	0.48	0.37	0.42	0.71	0.81	0.53	0.96	0.38	0.76	0.68	0.77	0.41	0.42	0.97	0.73	0.9	0.83	0.37	0.42	0.5	0.69	0.99
PC5	0.76	0.37	0.71	0.46	0.71	0.81	0.85	0.83	0.93	0.38	0.97	0.42	0.97	0.81	0.76	0.96	0.27	0.9	0.81	0.97	0.73	0.93	0.83	0.76	0.9	0.42	0.96	0.4	0.25	0.9	0.86	0.83	0.85	0.69	0.39	0.76	0.81	0.89	0.9
PC6	0.37	0.64	0.9	0.71	0.62	0.71	0.9	0.53	0.82	0.77	0.99	0.83	0.42	0.9	0.42	0.73	0.79	0.42	0.25	0.73	0.38	0.61	0.97	0.9	0.97	0.69	0.42	0.71	0.38	0.42	0.7	0.53	0.7	0.71	0.73	0.9	0.7	0.77	0.81
