# Supplementary material for: Location and condition based reconstruction of colon cancer microbiome from human RNA sequencing data
Source: Genome Med. 2023 May 2;15:32. doi: 10.1186/s13073-023-01180-9 (PMC10155404; doi:10.1186/s13073-023-01180-9)
Supplement: Supplementary file 9 — Additional file 9: Table S9. Survival analyses. DFS and OS univariate Cox survival analysis results of all the cancer types analysed. [file 13073_2023_1180_MOESM9_ESM.xls]

## Sheet: DFS
cancer_type	surv	PCs	beta	HR	lower.95..HR.CI	upper.95..HR.CI	wald.test	p.value	q.value
COAD	DFS	scaled_PC1	-1.3	0.28	0.051	1.6	2.1	0.15	1
COAD	DFS	scaled_PC2	-0.18	0.84	0.16	4.4	0.04	0.83	1
COAD	DFS	scaled_PC3	2.1	8.3	0.71	97	2.8	0.091	1
COAD	DFS	scaled_PC4	2.7	15	3.3	72	12	0.00052	0.02808
COAD	DFS	scaled_PC5	0.36	1.4	0.12	18	0.08	0.78	1
COAD	DFS	scaled_PC6	-1.4	0.24	0.035	1.6	2.1	0.15	1
GBM	DFS	scaled_PC1	-0.018	0.98	0.39	2.5	0	0.97	1
GBM	DFS	scaled_PC2	0.29	1.3	0.41	4.4	0.23	0.63	1
GBM	DFS	scaled_PC3	1.1	3	0.42	22	1.2	0.27	1
GBM	DFS	scaled_PC4	-0.48	0.62	0.014	27	0.06	0.81	1
GBM	DFS	scaled_PC5	0.73	2.1	0.29	15	0.52	0.47	1
GBM	DFS	scaled_PC6	0.092	1.1	0.13	9.2	0.01	0.93	1
HNSC	DFS	scaled_PC1	-1.4	0.25	0.047	1.3	2.8	0.096	1
HNSC	DFS	scaled_PC2	-0.51	0.6	0.15	2.4	0.52	0.47	1
HNSC	DFS	scaled_PC3	-0.88	0.41	0.044	3.9	0.6	0.44	1
HNSC	DFS	scaled_PC4	-0.38	0.68	0.051	9.1	0.08	0.77	1
HNSC	DFS	scaled_PC5	2	7.4	0.72	77	2.8	0.093	1
HNSC	DFS	scaled_PC6	-1.4	0.24	0.0051	11	0.53	0.47	1
LUAD	DFS	scaled_PC1	-0.31	0.74	0.3	1.8	0.45	0.5	1
LUAD	DFS	scaled_PC2	-1.2	0.29	0.067	1.3	2.7	0.099	1
LUAD	DFS	scaled_PC3	1.1	3	0.3	30	0.86	0.35	1
LUAD	DFS	scaled_PC4	0.37	1.4	0.27	7.9	0.18	0.67	1
LUAD	DFS	scaled_PC5	1.2	3.2	0.55	19	1.7	0.19	1
LUAD	DFS	scaled_PC6	0.17	1.2	0.31	4.6	0.06	0.81	1
LUSC	DFS	scaled_PC1	1.5	4.3	1.3	14	5.7	0.017	0.901
LUSC	DFS	scaled_PC2	-0.77	0.46	0.078	2.8	0.71	0.4	1
LUSC	DFS	scaled_PC3	-0.52	0.59	0.096	3.7	0.31	0.58	1
LUSC	DFS	scaled_PC4	-1.1	0.32	0.06	1.7	1.8	0.18	1
LUSC	DFS	scaled_PC5	-0.56	0.57	0.063	5.1	0.25	0.61	1
LUSC	DFS	scaled_PC6	-1.7	0.18	0.018	1.9	2	0.15	1
OV	DFS	scaled_PC1	0.39	1.5	0.45	4.8	0.41	0.52	1
OV	DFS	scaled_PC2	-0.18	0.84	0.28	2.5	0.1	0.76	1
OV	DFS	scaled_PC3	0.088	1.1	0.24	4.9	0.01	0.91	1
OV	DFS	scaled_PC4	1	2.8	0.85	9.4	2.9	0.089	1
OV	DFS	scaled_PC5	0.7	2	0.35	12	0.62	0.43	1
OV	DFS	scaled_PC6	0.1	1.1	0.21	5.9	0.01	0.9	1
READ	DFS	scaled_PC1	1.2	3.5	0.5	24	1.6	0.21	1
READ	DFS	scaled_PC2	1.2	3.4	0.14	80	0.57	0.45	1
READ	DFS	scaled_PC3	-0.18	0.84	0.1	6.8	0.03	0.87	1
READ	DFS	scaled_PC4	1.3	3.7	0.29	47	1	0.31	1
READ	DFS	scaled_PC5	0.089	1.1	0.016	73	0	0.97	1
READ	DFS	scaled_PC6	-2.9	0.055	0.00025	12	1.1	0.29	1
SKCM	DFS	scaled_PC1	0.51	1.7	0.25	11	0.28	0.6	1
SKCM	DFS	scaled_PC2	2.5	12	0.057	2400	0.82	0.37	1
SKCM	DFS	scaled_PC3	0.24	1.3	0.068	24	0.03	0.87	1
SKCM	DFS	scaled_PC4	0.086	1.1	0.024	50	0	0.97	1
SKCM	DFS	scaled_PC5	0.4	1.5	0.051	44	0.05	0.82	1
SKCM	DFS	scaled_PC6	-0.89	0.41	0.057	3	0.78	0.38	1
BRCA	DFS	scaled_PC1	-1.5	0.22	0.028	1.7	2.2	0.14	1
BRCA	DFS	scaled_PC2	0.21	1.2	0.11	13	0.03	0.86	1
BRCA	DFS	scaled_PC3	-1.9	0.15	0.019	1.2	3.2	0.074	1
BRCA	DFS	scaled_PC4	-0.81	0.45	0.07	2.8	0.73	0.39	1
BRCA	DFS	scaled_PC5	-0.27	0.76	0.056	10	0.04	0.84	1
BRCA	DFS	scaled_PC6	-0.66	0.52	0.064	4.2	0.38	0.54	1

## Sheet: OS
cancer_type	surv	PCs	beta	HR	lower.95..HR.CI	upper.95..HR.CI	wald.test	p.value	q.value
COAD	OS	scaled_PC1	-1.1	0.32	0.063	1.6	1.9	0.17	1
COAD	OS	scaled_PC2	-0.14	0.87	0.18	4.1	0.03	0.86	1
COAD	OS	scaled_PC3	0.83	2.3	0.26	20	0.55	0.46	1
COAD	OS	scaled_PC4	1.5	4.6	0.75	28	2.7	0.1	1
COAD	OS	scaled_PC5	-1.5	0.22	0.031	1.5	2.4	0.13	1
COAD	OS	scaled_PC6	-0.48	0.62	0.086	4.4	0.23	0.63	1
GBM	OS	scaled_PC1	-0.3	0.74	0.36	1.5	0.65	0.42	1
GBM	OS	scaled_PC2	0.031	1	0.4	2.6	0	0.95	1
GBM	OS	scaled_PC3	0.44	1.6	0.35	6.9	0.34	0.56	1
GBM	OS	scaled_PC4	-2.2	0.11	0.0038	3.3	1.6	0.21	1
GBM	OS	scaled_PC5	0.51	1.7	0.48	5.8	0.64	0.42	1
GBM	OS	scaled_PC6	0.16	1.2	0.2	7	0.03	0.86	1
HNSC	OS	scaled_PC1	0.77	2.2	0.63	7.4	1.5	0.22	1
HNSC	OS	scaled_PC2	-0.78	0.46	0.14	1.5	1.7	0.19	1
HNSC	OS	scaled_PC3	-0.82	0.44	0.095	2	1.1	0.29	1
HNSC	OS	scaled_PC4	-0.24	0.78	0.079	7.8	0.04	0.84	1
HNSC	OS	scaled_PC5	0.74	2.1	0.31	14	0.57	0.45	1
HNSC	OS	scaled_PC6	0.55	1.7	0.079	38	0.12	0.73	1
LUAD	OS	scaled_PC1	0.22	1.2	0.5	3.1	0.22	0.64	1
LUAD	OS	scaled_PC2	-1.3	0.27	0.062	1.1	3.2	0.074	1
LUAD	OS	scaled_PC3	0.92	2.5	0.32	20	0.75	0.39	1
LUAD	OS	scaled_PC4	0.8	2.2	0.5	10	1.1	0.3	1
LUAD	OS	scaled_PC5	0.93	2.5	0.5	13	1.3	0.26	1
LUAD	OS	scaled_PC6	-0.65	0.52	0.14	2	0.9	0.34	1
LUSC	OS	scaled_PC1	0.72	2	0.74	5.7	1.9	0.17	1
LUSC	OS	scaled_PC2	-0.3	0.74	0.16	3.4	0.15	0.7	1
LUSC	OS	scaled_PC3	0.54	1.7	0.4	7.3	0.54	0.46	1
LUSC	OS	scaled_PC4	-0.34	0.72	0.2	2.6	0.26	0.61	1
LUSC	OS	scaled_PC5	-0.94	0.39	0.084	1.8	1.4	0.23	1
LUSC	OS	scaled_PC6	-1.6	0.19	0.031	1.2	3.1	0.078	1
OV	OS	scaled_PC1	1.1	3	0.89	10	3.1	0.077	1
OV	OS	scaled_PC2	-0.037	0.96	0.28	3.3	0	0.95	1
OV	OS	scaled_PC3	-0.15	0.86	0.16	4.6	0.03	0.86	1
OV	OS	scaled_PC4	0.46	1.6	0.51	4.8	0.63	0.43	1
OV	OS	scaled_PC5	0.057	1.1	0.22	5.1	0	0.94	1
OV	OS	scaled_PC6	1.4	4	0.66	25	2.3	0.13	1
READ	OS	scaled_PC1	-0.49	0.61	0.053	7.1	0.15	0.7	1
READ	OS	scaled_PC2	4	57	2	1600	5.6	0.018	0.972
READ	OS	scaled_PC3	0.13	1.1	0.12	11	0.01	0.91	1
READ	OS	scaled_PC4	-1.6	0.2	0.0064	6.5	0.81	0.37	1
READ	OS	scaled_PC5	1	2.7	0.031	230	0.19	0.66	1
READ	OS	scaled_PC6	2.8	16	0.13	1800	1.3	0.26	1
SKCM	OS	scaled_PC1	0.99	2.7	0.43	17	1.1	0.29	1
SKCM	OS	scaled_PC2	-0.1	0.9	0.078	10	0.01	0.94	1
SKCM	OS	scaled_PC3	-0.65	0.52	0.051	5.3	0.3	0.58	1
SKCM	OS	scaled_PC4	2.5	12	0.73	190	3	0.082	1
SKCM	OS	scaled_PC5	0.02	1	0.033	32	0	0.99	1
SKCM	OS	scaled_PC6	0.58	1.8	0.23	14	0.3	0.58	1
BRCA	OS	scaled_PC1	-0.21	0.81	0.15	4.4	0.06	0.81	1
BRCA	OS	scaled_PC2	1	2.8	0.47	17	1.3	0.26	1
BRCA	OS	scaled_PC3	0.13	1.1	0.19	6.9	0.02	0.89	1
BRCA	OS	scaled_PC4	-0.72	0.49	0.094	2.5	0.74	0.39	1
BRCA	OS	scaled_PC5	0.88	2.4	0.26	22	0.6	0.44	1
BRCA	OS	scaled_PC6	-0.46	0.63	0.11	3.7	0.26	0.61	1
