# Supplementary material for: Location and condition based reconstruction of colon cancer microbiome from human RNA sequencing data
Source: Genome Med. 2023 May 2;15:32. doi: 10.1186/s13073-023-01180-9 (PMC10155404; doi:10.1186/s13073-023-01180-9)
Supplement: Supplementary file 10 — Additional file 10: Table S10. Species associated with COAD properties. Filtered bacteria tested for differential abundances in the sublevels of the relevant tumour COAD properties. [file 13073_2023_1180_MOESM10_ESM.xls]

## Sheet: side
tax_id	name	indep_p	indep_q	greater_left_right_indep_p	greater_left_right_indep_q
1179670	Micrococcus_sp._KBS0714	0.556395	0.824234	0.721803	0.999991
1261635	Roseburia_sp._831b	0.0234547	0.26321	0.988273	0.999991
1261634	Roseburia_sp._499	0.195898	0.534632	0.902051	0.999991
33011	Cutibacterium_granulosum	0.124548	0.472524	0.937726	0.999991
33033	Parvimonas_micra	0.609749	0.853342	0.695125	0.999991
33038	[Ruminococcus]_gnavus	0.121971	0.472524	0.939014	0.999991
293	Brevundimonas_diminuta	0.244432	0.563181	0.877784	0.999991
1032505	Fusobacterium_sp._OBRC1	0.00780415	0.167189	0.996098	0.999991
360807	Roseburia_inulinivorans	0.956258	0.990029	0.478129	0.961436
1163671	Clostridium_sp._12(A)	0.0184319	0.26321	0.990784	0.999991
1229204	alpha_proteobacterium_L41A	0.721708	0.912517	0.360854	0.853681
406	Methylobacillus_glycogenes	0.60828	0.853342	0.30414	0.798613
470	Acinetobacter_baumannii	0.0792861	0.41875	0.0396431	0.376836
410072	Coprococcus_comes	0.000319559	0.0593314	0.99984	0.999991
548	Klebsiella_aerogenes	0.464527	0.74138	0.232264	0.695542
562	Escherichia_coli	0.750787	0.916405	0.624606	0.999991
575	Raoultella_planticola	0.00352394	0.142907	0.00176197	0.12342
577	Raoultella_terrigena	0.358444	0.672641	0.179222	0.658836
754331	Escherichia_sp._TW09308	0.765709	0.92316	0.617145	0.999991
754332	Escherichia_sp._TW10509	0.343125	0.654522	0.171562	0.65007
754327	Escherichia_sp._TW09231	0.69295	0.908172	0.346475	0.846432
1229488	beta_proteobacterium_FWI2	0.441212	0.724941	0.220606	0.686467
1229484	alpha_proteobacterium_LLX12A	0.438539	0.724941	0.219269	0.686467
1737424	Blautia_massiliensis	0.663467	0.886652	0.331734	0.817858
817	Bacteroides_fragilis	0.090306	0.431489	0.954847	0.999991
818	Bacteroides_thetaiotaomicron	0.00122784	0.0880082	0.999386	0.999991
821	Bacteroides_vulgatus	0.00142204	0.0880082	0.999289	0.999991
823	Parabacteroides_distasonis	0.49232	0.765984	0.75384	0.999991
851	Fusobacterium_nucleatum	0.924279	0.978751	0.537861	0.981713
860	Fusobacterium_periodonticum	0.165703	0.522477	0.917149	0.999991
1737624	Geobacillus_sp._Sah69	0.0665038	0.407062	0.0332519	0.356179
230310	Curvibacter_gracilis	0.0734486	0.417863	0.0367243	0.375427
1917876	Blautia_sp._Marseille-P3087	0.154024	0.507196	0.922988	0.999991
1852365	Fusobacterium_massiliense	0.104566	0.443379	0.947717	0.999991
986	Flavobacterium_johnsoniae	0.398383	0.694411	0.199191	0.662863
1034	Afipia_clevelandensis	0.732602	0.912517	0.366301	0.853681
1279005	Escherichia_sp._KTE172	0.289461	0.608414	0.85527	0.999991
33889	Brevibacterium_casei	0.0189385	0.26321	0.00946923	0.253357
328814	Alistipes_shahii	0.894685	0.96617	0.552657	0.988173
1245	Leuconostoc_mesenteroides	0.452686	0.73512	0.226343	0.692486
1270	Micrococcus_luteus	0.88478	0.96617	0.55761	0.988173
34062	Moraxella_osloensis	0.782367	0.930069	0.391184	0.881315
574750	Cupriavidus_sp._SK-4	0.0581432	0.384595	0.0290716	0.34535
1131812	Flavobacterium_sp._83	0.829856	0.949452	0.414928	0.902792
165179	Prevotella_copri	0.272189	0.585364	0.863906	0.999991
83262	Mycobacterium_immunogenum	0.988181	0.996554	0.494091	0.97094
1502	Clostridium_perfringens	0.0740589	0.417863	0.962971	0.999991
1531	[Clostridium]_clostridioforme	0.0227297	0.26321	0.988635	0.999991
1033736	Brevibacterium_senegalense	0.121549	0.472524	0.0607744	0.450095
1574409	Mesorhizobium_sp._F7	0.246004	0.563181	0.123002	0.558374
722472	Bradyrhizobium_lablabi	0.090636	0.431489	0.045318	0.407131
1590	Lactobacillus_plantarum	0.964933	0.99347	0.517534	0.975134
1656	Actinomyces_viscosus	0.249641	0.563181	0.12482	0.558374
296591	Polaromonas_sp._JS666	0.397821	0.694411	0.198911	0.662863
1680	Bifidobacterium_adolescentis	0.74461	0.916405	0.627695	0.999991
1735	Holdemanella_biformis	0.63038	0.864832	0.31519	0.805325
280332	Bradyrhizobium_jicamae	0.253189	0.566372	0.126595	0.558374
1807	Mycobacterium_obuense	0.367328	0.678977	0.183664	0.658836
1492738	Flavobacterium_seoulense	0.446905	0.729989	0.223453	0.687642
1492737	Flavobacterium_gilvum	0.102391	0.442109	0.0511957	0.419353
214856	Alistipes_finegoldii	0.129828	0.472524	0.935086	0.999991
411486	Clostridium_sp._M62/1	0.0253128	0.266023	0.987344	0.999991
411484	Clostridium_sp._SS2/1	0.0465625	0.336822	0.976719	0.999991
1378168	Firmicutes_bacterium_ASF500	0.0129027	0.217782	0.993549	0.999991
1263547	Oscillibacter_ruminantium	0.615464	0.854896	0.692268	0.999991
182337	Erwinia_billingiae	0.077271	0.417863	0.0386355	0.376836
1673721	Intestinimonas_massiliensis	0.588223	0.850588	0.705888	0.999991
1739277	Propionibacterium_sp._HMSC078F01	0.337568	0.648405	0.831216	0.999991
1739316	Propionibacterium_sp._HMSC069G10	0.875625	0.965461	0.437813	0.924632
166486	Roseburia_intestinalis	0.0236666	0.26321	0.988167	0.999991
936562	Fusobacterium_sp._CM21	0.0040831	0.142907	0.997958	0.999991
936563	Fusobacterium_sp._CM22	0.0241	0.26321	0.98795	0.999991
936561	Fusobacterium_sp._CM1	0.217754	0.539034	0.891123	0.999991
68259	Streptomyces_purpurogeneiscleroticus	0.939334	0.981626	0.469667	0.953976
658082	Lachnospiraceae_bacterium_2_1_58FAA	0.124884	0.472524	0.937558	0.999991
1739435	Fusobacterium_sp._HMSC065F01	0.666008	0.886652	0.333004	0.817858
1739460	Staphylococcus_sp._HMSC055B03	0.772455	0.927279	0.613772	0.999991
1739515	Propionibacterium_sp._HMSC062D05	0.296059	0.610257	0.851971	0.999991
674529	Bacteroides_faecis	0.0999133	0.442109	0.950043	0.999991
281362	Dechloromonas_denitrificans	0.153537	0.507196	0.0767683	0.487166
674703	Rhodoplanes_sp._Z2-YC6860	0.0331969	0.293503	0.0165985	0.271922
1100720	Limnohabitans_sp._Rim28	0.000645329	0.0846719	0.000322664	0.0705599
1100721	Limnohabitans_sp._Rim47	0.00834406	0.167697	0.00417203	0.146735
1182732	Escherichia_sp._KTE159	0.0573075	0.384582	0.971346	0.999991
1510458	Pseudoruegeria_sabulilitoris	0.235313	0.560335	0.882343	0.999991
592978	Ruminococcus_faecis	0.0394465	0.310419	0.980277	0.999991
576611	Polynucleobacter_asymbioticus	0.0404668	0.310419	0.0202334	0.283861
1805471	Clostridium_sp._Marseille-P2415	0.126405	0.472524	0.936797	0.999991
1870993	Tyzzerella_sp._Marseille-P3062	0.00210211	0.106443	0.998949	0.999991
543913	beta_proteobacterium_CB	0.0229213	0.26321	0.0114606	0.253357
1871020	Clostridium_sp._Marseille-P3244	0.0137422	0.225129	0.993129	0.999991
1805476	Blautia_sp._Marseille-P2398	0.216393	0.538085	0.891803	0.999991
1297617	Intestinimonas_butyriciproducens	0.931091	0.981626	0.534454	0.981713
281920	Porphyromonas_uenonis	0.479664	0.749532	0.239832	0.696831
1150298	Fusicatenibacter_saccharivorans	0.0951582	0.438042	0.952421	0.999991
1592790	Sphingobium_phenoxybenzoativorans	0.137215	0.472524	0.0686077	0.460415
1461752	Sphingobium_sp._Ant17	0.0068055	0.164811	0.00340275	0.135381
364029	Comamonas_sp._E6	0.123722	0.472524	0.0618608	0.450095
69322	Flavobacterium_xanthum	0.304524	0.623153	0.152262	0.616379
1560345	Sphingomonas_panacis	0.131321	0.472524	0.0656603	0.451516
298794	Methylobacterium_variabile	0.876492	0.965461	0.438246	0.924632
36807	Microbacterium_laevaniformans	0.975774	0.995433	0.487887	0.970547
397260	Sphingomonas_sanxanigenens	0.856237	0.96154	0.428118	0.918902
1380355	Bradyrhizobium_sp._URHD0069	0.376442	0.685626	0.188221	0.662057
512030	Acidovorax_sp._NO-1	0.919659	0.975715	0.54017	0.981713
1380362	Ralstonia_sp._UNC404CL21Col	0.307246	0.624583	0.846377	0.999991
1806490	Achromobacter_sp._ATCC35328	0.282728	0.598781	0.141364	0.58761
86182	Curvibacter_lanceolatus	0.0324523	0.291547	0.0162261	0.271922
69823	Selenomonas_sputigena	0.0829528	0.420043	0.958524	0.999991
1609975	Clostridium_sp._FS41	0.0212646	0.26321	0.989368	0.999991
626940	Phascolarctobacterium_succinatutens	0.724565	0.912517	0.637717	0.999991
1528099	Lawsonella_clevelandensis	0.882754	0.96617	0.558623	0.988173
1298867	Bradyrhizobium_sp._URHA0002	0.00463798	0.142907	0.00231899	0.12342
168384	Marvinbryantia_formatexigens	0.0819565	0.418805	0.959022	0.999991
1888892	Sphingomonas_sp._MCT13	0.368119	0.678977	0.184059	0.658836
1692501	Methylobacterium_sp._ARG-1	0.175584	0.522477	0.0877921	0.493941
1332080	Sphingobium_baderi	0.881662	0.96617	0.559169	0.988173
54291	Raoultella_ornithinolytica	0.00181968	0.101356	0.000909839	0.0844634
1938609	Flavobacterium_sp._LM4	0.593721	0.850588	0.703139	0.999991
709797	Bradyrhizobiaceae_bacterium_SG-6C	0.0740728	0.417863	0.0370364	0.375427
1938610	Flavobacterium_sp._LM5	0.0209811	0.26321	0.0104906	0.253357
1217710	Acinetobacter_sp._NIPH_899	0.209664	0.534632	0.895168	0.999991
1381597	Sphingomonas_sp._ERG5	0.192151	0.534632	0.0960754	0.514314
103817	Janibacter_terrae	0.0881701	0.42705	0.044085	0.402547
38284	Corynebacterium_accolens	0.753105	0.916405	0.376553	0.87029
38303	Corynebacterium_pseudogenitalium	0.316204	0.631181	0.158102	0.626705
333367	[Clostridium]_asparagiforme	0.069301	0.415061	0.96535	0.999991
415425	Flavobacterium_terrae	0.16802	0.522477	0.0840102	0.493941
55197	Flavobacterium_branchiophilum	0.428341	0.718632	0.21417	0.685592
1661051	Pseudomonas_sp._NBRC_111136	0.0604385	0.384595	0.0302192	0.34535
1661032	Pseudomonas_sp._NBRC_111117	0.623777	0.859585	0.311889	0.802147
1661037	Pseudomonas_sp._NBRC_111122	0.40997	0.697474	0.795015	0.999991
989370	Bradyrhizobium_manausense	0.60896	0.853342	0.30448	0.798613
1906854	Brevundimonas_sp._ZS04	0.666979	0.886652	0.666511	0.999991
202955	Acinetobacter_tjernbergiae	0.783671	0.930069	0.391836	0.881315
202956	Acinetobacter_towneri	0.401437	0.694411	0.799282	0.999991
301301	Roseburia_hominis	0.00977284	0.187706	0.995114	0.999991
301302	Roseburia_faecis	0.621854	0.859485	0.689073	0.999991
1743157	Polynucleobacter_sinensis	0.992976	0.996554	0.503512	0.97094
1743168	Polynucleobacter_wuianus	0.0247988	0.265634	0.0123994	0.255796
88431	Dorea_longicatena	0.0221038	0.26321	0.988948	0.999991
399742	Enterobacter_sp._638	0.738243	0.913781	0.630878	0.999991
1776082	Shigella_sp._SF-2015	0.782769	0.930069	0.608615	0.999991
1415630	Pseudomonas_sp._TKP	0.0979997	0.442109	0.0489999	0.419353
1038867	Bradyrhizobium_sp._WSM3983	0.00468583	0.142907	0.00234292	0.12342
39485	[Eubacterium]_eligens	0.0412405	0.310419	0.97938	0.999991
39486	Dorea_formicigenerans	0.141256	0.474149	0.929372	0.999991
39488	[Eubacterium]_hallii	0.399899	0.694411	0.80005	0.999991
39491	[Eubacterium]_rectale	0.0804421	0.41875	0.959779	0.999991
39496	Eubacterium_ventriosum	0.0788293	0.41875	0.960585	0.999991
121428	Sphingobium_xenophagum	0.913763	0.975031	0.456882	0.935599
350893	Flavobacterium_daejeonense	0.917824	0.975715	0.541088	0.981713
1284775	Prevotella_sp._S7-1-8	0.137348	0.472524	0.931326	0.999991
1055487	Methylotenera_versatilis	0.0225254	0.26321	0.0112627	0.253357
563996	Sphingomonas_hankookensis	0.31729	0.631181	0.158645	0.626705
1678129	Limnohabitans_sp._103DPR2	0.0144687	0.230259	0.00723434	0.21208
1678128	Limnohabitans_sp._63ED37-2	0.00139833	0.0880082	0.000699166	0.077887
1235797	Oscillibacter_sp._1-3	0.71013	0.911329	0.644935	0.999991
351091	Oscillibacter_valericigenes	0.704955	0.911329	0.647522	0.999991
56193	Sphingobium_chungbukense	0.207507	0.534632	0.103753	0.515988
39950	Dialister_pneumosintes	0.0117898	0.205216	0.994105	0.999991
39956	Methylobacterium_mesophilicum	0.174013	0.522477	0.0870067	0.493941
1449061	Ochrobactrum_sp._UNC390CL2Tsu3S39	0.57647	0.837563	0.288235	0.792178
1449059	Mycobacterium_sp._UNC410CL29Cvi84	0.385421	0.692515	0.807289	0.999991
1449057	Methylobacterium_sp._UNCCL110	0.816008	0.942549	0.408004	0.896346
1449065	Phyllobacterium_sp._UNC302MFCol5.2	0.191314	0.534632	0.0956568	0.514314
1907940	Enhydrobacter_sp._H5	0.260641	0.569323	0.130321	0.558374
40215	Acinetobacter_junii	0.798941	0.934895	0.60053	0.999991
1203577	Propionibacterium_sp._KPL1854	0.296441	0.610257	0.85178	0.999991
1203559	Corynebacterium_sp._KPL1818	0.574933	0.837563	0.712534	0.999991
1203556	Actinomyces_sp._HPA0247	0.62057	0.859485	0.310285	0.802147
1842533	Acidovorax_sp._RAC01	0.336129	0.648405	0.168064	0.645599
1203561	Corynebacterium_sp._KPL1824	0.45696	0.736517	0.22848	0.692486
1203631	Propionibacterium_sp._KPL2003	0.257589	0.569323	0.871206	0.999991
1564113	Sphingomonas_sp._Ant_H11	0.889763	0.96617	0.444882	0.928457
40520	Blautia_obeum	0.0929591	0.434102	0.95352	0.999991
40545	Sutterella_wadsworthensis	0.0683258	0.413668	0.965837	0.999991
56946	Afipia_broomeae	0.784798	0.930069	0.392399	0.881315
384638	[Bacteroides]_pectinophilus	0.21871	0.539034	0.890645	0.999991
237258	Cloacibacterium_normanense	0.380356	0.685626	0.190178	0.662057
204516	Bacteroides_massiliensis	0.197801	0.534632	0.901099	0.999991
925409	Asinibacterium_sp._OR53	0.0264384	0.272707	0.0132192	0.259622
712437	Porphyromonas_sp._oral_taxon_278	0.0755225	0.417863	0.962239	0.999991
335659	Bradyrhizobium_sp._S23321	0.17267	0.522477	0.0863349	0.493941
172043	Brevundimonas_nasdae	0.329452	0.639484	0.164726	0.637169
270351	Methylobacterium_aquaticum	0.410721	0.697474	0.20536	0.665033
106588	Pseudoflavonifractor_capillosus	0.955779	0.990029	0.47789	0.961436
106649	Acinetobacter_guillouiae	0.636943	0.867426	0.318471	0.806312
41276	Brevundimonas_vesicularis	0.0934224	0.434102	0.0467112	0.412986
1450439	Bacteroides_sp._UW	0.293107	0.610257	0.853447	0.999991
1581680	Candidatus_Methylopumilus_turicensis	0.0104485	0.193993	0.00522423	0.17117
1827469	Brevundimonas_sp._GW460-12-10-14-LB2	0.129988	0.472524	0.0649938	0.451516
74426	Collinsella_aerofaciens	0.100865	0.442109	0.949567	0.999991
271155	Flavobacterium_antarcticum	0.502332	0.777219	0.748834	0.999991
910237	Escherichia_sp._TW15838	0.733517	0.912517	0.633241	0.999991
1287094	Mesorhizobium_sp._L103C565B0	0.86155	0.963009	0.430775	0.918902
1090573	Sphingobium_czechense	0.896485	0.96617	0.551757	0.988173
1729581	Flavobacterium_sp._TAB_87	0.56848	0.83547	0.71576	0.999991
1451265	Citrobacter_sp._JT3	0.972323	0.993732	0.513838	0.975134
189753	Bradyrhizobium_sp._Ec3.3	0.0366641	0.303929	0.018332	0.271937
386414	Prevotella_timonensis	0.168831	0.522477	0.915585	0.999991
1730094	Methylobacterium_sp._GXS13	0.202587	0.534632	0.101293	0.514314
1549858	Sphingomonas_taxi	0.0765419	0.417863	0.961729	0.999991
1566387	Mesorhizobium_sp._UASWS1009	0.725187	0.912517	0.362594	0.853681
190148	Bradyrhizobium_paxllaeri	0.60555	0.853342	0.302775	0.798613
1484693	Rhodoferax_saidenbachensis	0.0371045	0.303929	0.0185522	0.271937
1697787	Clostridia_bacterium_UC5.1-1D10	0.00778608	0.167189	0.996107	0.999991
157688	Leptotrichia_hofstadii	0.211786	0.536203	0.894107	0.999991
1714344	Curvibacter_sp._PAE-UM	0.59271	0.850588	0.703645	0.999991
239935	Akkermansia_muciniphila	0.328105	0.639484	0.164053	0.637169
76122	Alloprevotella_tannerae	0.680526	0.896357	0.659737	0.999991
59803	Sphingomonas_echinoides	0.140111	0.474149	0.0700556	0.464526
108980	Acinetobacter_ursingii	0.140242	0.474149	0.929879	0.999991
1812935	Enterobacter_cloacae_complex_'Hoffmann_cluster_IV'	0.187192	0.534632	0.906404	0.999991
469610	Burkholderiales_bacterium_1_1_47	0.109553	0.452009	0.945223	0.999991
453246	Sphingobium_sp._TCM1	0.612475	0.854516	0.306237	0.798613
453247	Sphingomonas_sp._TDK1	0.804915	0.936378	0.402457	0.890418
43768	Corynebacterium_matruchotii	0.726052	0.912517	0.636974	0.999991
1207055	Sphingobium_sp._C100	0.795403	0.934895	0.397702	0.886079
158500	Novosphingobium_resinovorum	0.885124	0.96617	0.442562	0.928457
1715092	Streptococcus_sp._HMSC070B10	0.40462	0.695597	0.20231	0.662863
1747903	Janthinobacterium_sp._S3-2	0.868634	0.963803	0.565683	0.988173
1518501	Bradyrhizobium_valentinum	0.000760071	0.0846719	0.000380036	0.0705599
1715161	Rothia_sp._HMSC061D12	0.969994	0.993732	0.515003	0.975134
1469502	Burkholderiales_bacterium_GJ-E10	0.20868	0.534632	0.89566	0.999991
191579	Fluviicola_taffensis	0.156998	0.511021	0.0784989	0.487166
420994	Sphingobium_ummariense	0.648085	0.87577	0.324042	0.809379
158899	Collimonas_fungivorans	0.102246	0.442109	0.0511228	0.419353
290052	Acetivibrio_ethanolgignens	0.462638	0.740487	0.768681	0.999991
748811	Sulfuritalea_hydrogenivorans	0.0741419	0.417863	0.0370709	0.375427
1813821	Shigella_sp._PAMC_28760	0.440923	0.724941	0.220461	0.686467
1076522	Asinibacterium_sp._OR43	0.868125	0.963803	0.565938	0.988173
28052	Lachnospira_pectinoschiza	0.00368027	0.142907	0.99816	0.999991
1813946	Acidovorax_sp._GW101-3H11	0.834822	0.949452	0.582589	0.99586
28066	Rhodoferax_fermentans	0.0607618	0.384595	0.0303809	0.34535
28117	Alistipes_putredinis	0.20527	0.534632	0.897365	0.999991
28118	Odoribacter_splanchnicus	0.101484	0.442109	0.949258	0.999991
28123	Porphyromonas_asaccharolytica	0.896786	0.96617	0.448393	0.928457
28125	Prevotella_bivia	0.199083	0.534632	0.900459	0.999991
28130	Prevotella_disiens	0.195169	0.534632	0.902416	0.999991
28131	Prevotella_intermedia	0.577423	0.837563	0.288711	0.792178
1469948	Clostridium_sp._KNHs209	0.00757002	0.167189	0.996215	0.999991
28212	Sphingomonas_adhaesiva	0.996899	0.997319	0.498449	0.97094
28213	Sphingomonas_parapaucimobilis	0.544237	0.812708	0.727881	0.999991
208479	[Clostridium]_bolteae	0.0757347	0.417863	0.962133	0.999991
1240676	Pseudomonas_sp._PAMC_26793	0.894907	0.96617	0.447453	0.928457
487174	Barnesiella_intestinihominis	0.0860128	0.423974	0.956994	0.999991
28446	[Clostridium]_propionicum	0.07137	0.417863	0.964315	0.999991
585543	Bacteroides_sp._D20	0.171331	0.522477	0.914334	0.999991
1454008	Aeromonas_sp._HZM	0.399256	0.694411	0.199628	0.662863
1650661	Clostridium_phoceensis	0.0309317	0.29072	0.984534	0.999991
225324	Enhydrobacter_aerosaccus	0.820711	0.942549	0.410356	0.896346
1192054	Paracoccus_sp._228	0.796331	0.934895	0.601835	0.999991
1470590	Stenotrophomonas_sp._RIT309	0.50706	0.782361	0.74647	0.999991
1470591	Sphingomonas_sp._RIT328	0.182925	0.534632	0.0914626	0.509447
1945864	Hydrogenophaga_sp._A37	0.204987	0.534632	0.102493	0.514314
45634	Streptococcus_cristatus	0.839065	0.951852	0.580467	0.99586
160386	Corynebacterium_casei	0.386812	0.69278	0.193406	0.662863
29322	[Eubacterium]_cellulosolvens	0.310953	0.627539	0.844523	0.999991
29448	Bradyrhizobium_elkanii	0.863738	0.963009	0.568131	0.988903
1274631	Bradyrhizobium_icense	0.394826	0.694411	0.197413	0.662863
45851	Butyrivibrio_crossotus	0.0174241	0.26321	0.991288	0.999991
291644	Bacteroides_salyersiae	0.136245	0.472524	0.931878	0.999991
144185	Leifsonia_aquatica	0.911117	0.974998	0.544442	0.984591
1209355	Acinetobacter_sp._MDS7A	0.843633	0.95374	0.421816	0.914209
46228	Ruminococcus_lactaris	0.0365167	0.303929	0.981742	0.999991
95607	Rhodopseudomonas_sp._B29	0.911982	0.974998	0.455991	0.935599
13690	Sphingobium_yanoikuyae	0.457513	0.736517	0.228757	0.692486
46503	Parabacteroides_merdae	0.970865	0.993732	0.485432	0.969125
46506	Bacteroides_stercoris	0.892513	0.96617	0.553743	0.988173
652706	Oribacterium_sp._oral_taxon_078	0.259526	0.569323	0.870237	0.999991
259537	Dechloromonas_aromatica	0.809752	0.937697	0.595124	0.999991
1144307	Sphingobium_sp._AP49	0.43408	0.724941	0.21704	0.686467
1144343	Phyllobacterium_sp._YR531	0.327778	0.639484	0.163889	0.637169
505382	Sphingomonas_sp._sph1	0.286245	0.603933	0.856878	0.999991
1504823	bacterium_LF-3	0.208701	0.534632	0.89565	0.999991
407152	Ochrobactrum_cytisi	0.644971	0.874085	0.322486	0.809119
341694	Peptostreptococcus_stomatis	0.750438	0.916405	0.624781	0.999991
1390395	Sphingomonas_sp._LK11	0.137431	0.472524	0.931285	0.999991
358220	Acidovorax_sp._KKS102	0.109493	0.452009	0.0547466	0.44194
571254	Ochrobactrum_rhizosphaerae	0.540616	0.810707	0.729692	0.999991
1423323	Flavobacterium_sp._AED	0.160931	0.51222	0.0804655	0.487166
1619951	Burkholderiaceae_bacterium_26	0.296911	0.610257	0.148456	0.608013
1701910	Agrobacterium_sp._SUL3	0.601985	0.853342	0.300993	0.798613
1095771	Ruminococcus_sp._JC304	0.230994	0.556985	0.884503	0.999991
96345	Flavobacterium_psychrophilum	0.98307	0.996554	0.491535	0.97094
161899	Corynebacterium_singulare	0.359869	0.672641	0.179935	0.658836
1112214	Sphingomonas_sp._PAMC_26605	0.992702	0.996554	0.503649	0.97094
882856	Pseudonocardia_sp._P2	0.367353	0.678977	0.183676	0.658836
178356	Flavobacterium_xinjiangense	0.17278	0.522477	0.0863899	0.493941
1259798	Pseudomonas_sp._LAMO17WK12:I2	0.988967	0.996554	0.505516	0.97094
1522072	Sphingobium_sp._ba1	0.379	0.685626	0.1895	0.662057
391598	Flavobacteria_bacterium_BAL38	0.327971	0.639484	0.836014	0.999991
211460	Afipia_massiliensis	0.00487476	0.142907	0.00243738	0.12342
522773	Sphingobium_lactosutens	0.819456	0.942549	0.409728	0.896346
47671	Lautropia_mirabilis	0.763368	0.922335	0.618316	0.999991
47678	Bacteroides_caccae	0.00666696	0.164811	0.996667	0.999991
211589	Herbaspirillum_chlorophenolicum	0.46889	0.746204	0.234445	0.696831
473781	Sphingomonas_sp._LH128	0.686519	0.901865	0.656741	0.999991
457392	Bacteroides_sp._3_2_5	0.203332	0.534632	0.898334	0.999991
457401	Escherichia_sp._4_1_40B	0.695103	0.908855	0.652449	0.999991
457412	Ruminococcus_sp._5_1_39BFAA	0.0377994	0.305134	0.9811	0.999991
457421	Clostridiales_bacterium_1_7_47FAA	0.201995	0.534632	0.899002	0.999991
47920	Acidovorax_delafieldii	0.369354	0.678977	0.815323	0.999991
1276756	Acidovorax_sp._JHL-9	0.378754	0.685626	0.189377	0.662057
1096546	Methylobacterium_sp._GXF4	0.267486	0.581991	0.133743	0.568663
1686378	Citrobacter_sp._MGH103	0.474	0.747927	0.763	0.999991
1735676	Sphingomonas_sp._Leaf10	0.194655	0.534632	0.0973275	0.514314
80878	Acidovorax_temperans	0.708055	0.911329	0.354027	0.850704
1735695	Sphingomonas_sp._Leaf28	0.215911	0.538085	0.107955	0.527466
310297	Bacteroides_plebeius	0.633631	0.865914	0.683184	0.999991
310298	Bacteroides_coprocola	0.0313164	0.29072	0.984342	0.999991
588932	Brevundimonas_naejangsanensis	0.64457	0.874085	0.322285	0.809119
1506582	Pseudomonas_sp._11/12A	0.437722	0.724941	0.218861	0.686467
32013	Comamonas_terrigena	0.798817	0.934895	0.600592	0.999991
1768757	Sphingomonas_sp._CCH10-B3	0.270766	0.58456	0.135383	0.571275
1768786	Sphingomonas_sp._CCH5-D11	0.526365	0.804484	0.736818	0.999991
1768778	Sphingomonas_sp._CCH9-F2	0.358051	0.672641	0.179025	0.658836
1768783	Sphingomonas_sp._CCH19-C6	0.835245	0.949452	0.582377	0.99586
1768781	Sphingobium_sp._CCH11-B1	0.714801	0.912517	0.6426	0.999991
1768805	Erythrobacteraceae_bacterium_CCH12-C2	0.390967	0.692792	0.804517	0.999991
540060	Limnohabitans_planktonicus	0.00113381	0.0880082	0.000566906	0.077887
1703332	Lachnospiraceae_bacterium_TF01-11	0.179289	0.528381	0.910355	0.999991
1736224	Serratia_sp._Leaf51	0.190466	0.534632	0.0952329	0.514314
1736305	Agreia_sp._Leaf244	0.0226562	0.26321	0.0113281	0.253357
1736309	Sphingomonas_sp._Leaf257	0.0856721	0.423974	0.957164	0.999991
1736299	Sphingomonas_sp._Leaf198	0.055625	0.384582	0.0278125	0.34535
1736350	Sphingomonas_sp._Leaf357	0.210205	0.534632	0.105103	0.518073
1736351	Flavobacterium_sp._Leaf359	0.918597	0.975715	0.540702	0.981713
1736343	Sphingomonas_sp._Leaf339	0.17513	0.522477	0.0875651	0.493941
1736341	Leifsonia_sp._Leaf336	0.970861	0.993732	0.485431	0.969125
1736321	Agreia_sp._Leaf283	0.0563957	0.384582	0.0281979	0.34535
1736382	Methylobacterium_sp._Leaf456	0.768373	0.924371	0.384186	0.877016
1736352	Methylobacterium_sp._Leaf361	0.850037	0.958443	0.574981	0.99586
1736444	Acinetobacter_sp._Root1280	0.844154	0.95374	0.577923	0.99586
1523430	Rhodopseudomonas_sp._AAP120	0.608246	0.853342	0.304123	0.798613
1523425	Novosphingobium_sp._AAP83	0.532822	0.806948	0.266411	0.757097
1523503	Pseudomonas_sp._ML96	0.203264	0.534632	0.898368	0.999991
1736480	Achromobacter_sp._Root170	0.309582	0.627045	0.154791	0.620278
1736527	Acidovorax_sp._Root402	0.416389	0.704951	0.791805	0.999991
229204	Flavobacterium_frigoris	0.572099	0.837563	0.713951	0.999991
1736565	Acidovorax_sp._Root568	0.0935229	0.434102	0.953239	0.999991
1736544	Bosea_sp._Root483D1	0.235244	0.560335	0.117622	0.554146
1736590	Acidovorax_sp._Root70	0.705107	0.911329	0.352553	0.850704
1720194	Clostridium_sp._AT4	0.195203	0.534632	0.902399	0.999991
1736577	Rhizobium_sp._Root651	0.750344	0.916405	0.624828	0.999991
999425	Streptococcus_sp._F0442	0.324623	0.639484	0.837688	0.999991
147645	Paracoccus_yeei	0.444633	0.728413	0.222316	0.687642
1835254	Polynucleobacter_duraquae	0.0601573	0.384595	0.0300787	0.34535
1032527	Pedosphaera_parvula	0.23678	0.56122	0.11839	0.554146
1933777	Microbacterium_sp._CSI-V	0.359194	0.672641	0.179597	0.658836
529	Ochrobactrum_anthropi	0.240103	0.563181	0.120052	0.55724
853	Faecalibacterium_prausnitzii	1.81631e-05	0.0101169	0.999991	0.999991
901	Desulfovibrio_piger	0.044142	0.327828	0.022071	0.299843
1819727	Polynucleobacter_sp._MWH-Adler-W8	0.0501172	0.357888	0.0250586	0.332325
1309	Streptococcus_mutans	0.708815	0.911329	0.354408	0.850704
50715	Acidisphaera_rubrifaciens	0.342674	0.654522	0.171337	0.65007
1579	Lactobacillus_acidophilus	0.222496	0.545948	0.888752	0.999991
1580	Lactobacillus_brevis	0.830714	0.949452	0.584643	0.99586
1582	Lactobacillus_casei	0.4804	0.749532	0.2402	0.696831
1596	Lactobacillus_gasseri	0.172794	0.522477	0.913603	0.999991
576610	Polynucleobacter_necessarius	0.0604539	0.384595	0.030227	0.34535
1117702	Novosphingobium_fuchskuhlense	0.942854	0.981626	0.528573	0.981713
52765	Caldicellulosiruptor_kristjanssonii	0.0320556	0.291547	0.0160278	0.271922
52766	Caldicellulosiruptor_lactoaceticus	0.680716	0.896357	0.659642	0.999991
36805	Microbacterium_aurum	0.260441	0.569323	0.13022	0.558374
135517	Geobacillus_vulcani	0.278274	0.593864	0.860863	0.999991
332249	Truepera_radiovictrix	0.235401	0.560335	0.882299	0.999991
135719	Sphingobium_amiense	0.941987	0.981626	0.470994	0.953976
1545044	Paracoccus_sanguinis	0.471569	0.746204	0.764216	0.999991
529884	Rhodoluna_lacicola	0.0063727	0.164811	0.00318635	0.135381
1759059	Caulobacteraceae_bacterium_OTSz_A_272	0.0270342	0.273783	0.0135171	0.259622
579490	Paracoccus_sp._S4493	0.556357	0.824234	0.721822	0.999991
88688	Caulobacter_segnis	0.806933	0.936378	0.596534	0.999991
712357	Leptotrichia_sp._oral_taxon_212	0.327662	0.639484	0.836169	0.999991
40681	Sphingomonas_asaccharolytica	0.608204	0.853342	0.304102	0.798613
40682	Sphingomonas_mali	0.209539	0.534632	0.89523	0.999991
40683	Sphingomonas_pruni	0.909998	0.974998	0.454999	0.935599
1581076	Streptococcus_sp._HMSC10A01	0.71172	0.911329	0.35586	0.850704
450749	Veillonella_sp._6_1_27	0.709748	0.911329	0.354874	0.850704
1335760	Sphingobium_sp._YL23	0.0292197	0.285533	0.0146098	0.262506
1123067	Rubellimicrobium_mesophilum	0.450417	0.733573	0.774792	0.999991
255205	Pseudoclavibacter_helvolus	0.0878556	0.42705	0.0439278	0.402547
1353277	Rhizobium_freirei	0.353595	0.672193	0.823202	0.999991
452623	Pseudoclavibacter_soli	0.117461	0.472524	0.0587303	0.450095
1485002	Acinetobacter_sp._ETR1	0.141776	0.474149	0.0708882	0.464526
43263	Pseudomonas_alcaligenes	0.518423	0.795487	0.740788	0.999991
469609	Streptococcus_sp._2_1_36FAA	0.625012	0.859585	0.312506	0.802147
43669	Brachybacterium_faecium	0.0355849	0.303929	0.0177925	0.271937
93064	Sphingomonas_koreensis	0.678064	0.896357	0.660968	0.999991
257003	Sphingomonas_phyllosphaerae	0.658105	0.883288	0.670947	0.999991
306205	Rheinheimera_texasensis	0.29596	0.610257	0.85202	0.999991
535712	Candidatus_Rhodoluna_planktonica	0.000169085	0.0470902	8.45425e-05	0.0470902
454194	Pyrinomonas_methylaliphatogenes	0.805811	0.936378	0.597095	0.999991
257708	Roseomonas_gilardii	0.649359	0.87577	0.67532	0.999991
160791	Sphingomonas_wittichii	0.710717	0.911329	0.644641	0.999991
1078480	Haemophilus_sputorum	0.24883	0.563181	0.124415	0.558374
95606	Sphingomonas-like_bacterium_B12	0.992575	0.996554	0.503713	0.97094
1030157	Sphingomonas_sp._KC8	0.790545	0.934891	0.395273	0.884204
162426	Microbacterium_hominis	0.120037	0.472524	0.0600187	0.450095
97138	Clostridium_sp._ASF356	0.0190268	0.26321	0.990487	0.999991
1735677	Microbacterium_sp._Leaf203	0.40308	0.695094	0.20154	0.662863
1735693	Sphingobium_sp._Leaf26	0.0798325	0.41875	0.0399162	0.376836
1768765	Methylobacterium_sp._CCH5-D2	0.762458	0.922335	0.381229	0.873846
1768806	Rhodospirillaceae_bacterium_CCH5-H10	0.0226722	0.26321	0.0113361	0.253357
1736347	Microbacterium_sp._Leaf347	0.249741	0.563181	0.875129	0.999991
1736481	Mesorhizobium_sp._Root172	0.00425736	0.142907	0.00212868	0.12342
1736556	Microbacterium_sp._Root553	0.225651	0.548855	0.112826	0.53984
1310601	Acinetobacter_sp._479375	0.244369	0.563181	0.877816	0.999991
56	Sorangium_cellulosum	0.168053	0.522477	0.0840264	0.493941
393310	Skermanella_aerolata	0.989492	0.996554	0.505254	0.97094
204	Campylobacter_showae	0.0300599	0.288679	0.98497	0.999991
245	Flavobacterium_aquatile	0.564157	0.833515	0.282078	0.789536
249	Terrimonas_ferruginea	0.945406	0.982446	0.527297	0.981713
824	Campylobacter_gracilis	0.438849	0.724941	0.780576	0.999991
827	Campylobacter_ureolyticus	0.0407699	0.310419	0.020385	0.283861
1737983	Labrys_sp._WJW	0.938727	0.981626	0.530637	0.981713
165096	Weissella_koreensis	0.160344	0.51222	0.0801722	0.487166
1377	Aerococcus_viridans	0.389598	0.692792	0.805201	0.999991
1535	[Clostridium]_leptum	0.478681	0.749532	0.23934	0.696831
1587	Lactobacillus_helveticus	0.214064	0.537547	0.892968	0.999991
1597	Lactobacillus_paracasei	0.478074	0.749532	0.239037	0.696831
1622	Lactobacillus_murinus	0.104355	0.443379	0.947822	0.999991
1659	Actinomyces_israelii	0.0368976	0.303929	0.0184488	0.271937
1660	Actinomyces_odontolyticus	0.0620794	0.388519	0.0310397	0.345782
1778	Mycobacterium_gordonae	0.337589	0.648405	0.831205	0.999991
1673725	Peptoniphilus_sp._EL1	0.00297202	0.137951	0.998514	0.999991
100886	Catenibacterium_mitsuokai	0.176348	0.522477	0.911826	0.999991
2718	Cardiobacterium_hominis	0.159359	0.51222	0.0796793	0.487166
1379270	Gemmatimonas_phototrophica	0.40772	0.696994	0.20386	0.664036
1871035	Negativibacillus_massiliensis	0.121778	0.472524	0.939111	0.999991
1838286	Lacunisphaera_limnophila	0.00843001	0.167697	0.004215	0.146735
363832	Solirubrobacter_soli	0.940191	0.981626	0.529904	0.981713
1379870	Spirosoma_radiotolerans	0.111495	0.456638	0.0557476	0.443591
102148	Solobacterium_moorei	0.819225	0.942549	0.590387	0.999991
397278	Marmoricola_aequoreus	0.0661488	0.407062	0.0330744	0.356179
1904640	Betaproteobacteria_bacterium_GR16-43	0.129174	0.472524	0.064587	0.451516
1381123	Aliihoeflea_sp._2WW	0.753525	0.916405	0.623238	0.999991
1119528	Methyloversatilis_discipulorum	0.293591	0.610257	0.146796	0.605668
1840518	Gardnerella_sp._30-4	0.0403343	0.310419	0.979833	0.999991
38304	Corynebacterium_tuberculostearicum	0.1958	0.534632	0.0978998	0.514314
1054213	Acetobacteraceae_bacterium_AT-5844	0.329501	0.639484	0.83525	0.999991
693988	Bilophila_sp._4_1_30	0.0818204	0.418805	0.95909	0.999991
1579343	Streptococcus_sp._263_SSPC	0.391795	0.692792	0.195897	0.662863
137732	Granulicatella_elegans	0.0281885	0.280375	0.0140943	0.261684
39490	Eubacterium_ramulus	0.0462147	0.336822	0.976893	0.999991
1776384	Emergencia_timonensis	0.728654	0.912517	0.635673	0.999991
301953	Caldicellulosiruptor_acetigenus	0.736875	0.913781	0.368438	0.855082
1449048	Mycobacterium_sp._UNC280MFTsu5.1	0.594037	0.850588	0.702981	0.999991
40519	Ruminococcus_callidus	0.157802	0.511021	0.0789009	0.487166
40542	Leptotrichia_buccalis	0.172651	0.522477	0.913675	0.999991
1581131	Actinomyces_sp._HMSC08A01	0.514572	0.791758	0.257286	0.738702
468056	Flavobacterium_fluvii	0.123078	0.472524	0.061539	0.450095
1484116	Hymenobacter_sp._PAMC_26554	0.269628	0.584369	0.865186	0.999991
173480	Gemmatimonas_aurantiaca	0.613656	0.854516	0.306828	0.798613
501496	Porphyromonas_bennonis	0.535946	0.809003	0.732027	0.999991
665939	Campylobacter_sp._10_1_50	0.0843484	0.423262	0.957826	0.999991
43769	Corynebacterium_propinquum	0.748661	0.916405	0.62567	0.999991
1387353	Paludisphaera_borealis	0.679966	0.896357	0.660017	0.999991
44008	Enterococcus_cecorum	0.556095	0.824234	0.721952	0.999991
404937	Anoxybacillus_thermarum	0.666621	0.886652	0.33331	0.817858
44676	Geothrix_fermentans	0.634278	0.865914	0.317139	0.806312
437898	Sutterella_parvirubra	0.10587	0.443379	0.947065	0.999991
44749	Sporobacter_termitidis	0.282477	0.598781	0.858762	0.999991
1650663	Fournierella_massiliensis	0.207361	0.534632	0.896319	0.999991
1945862	Flavobacterium_sp._A45	0.538076	0.810023	0.269038	0.760681
1225476	Candidatus_Rickettsiella_isopodorum	0.241438	0.563181	0.879281	0.999991
1128427	filamentous_cyanobacterium_ESFC-1	0.214247	0.537547	0.892877	0.999991
1849383	Psychrobacter_sp._SHUES1	0.355004	0.672576	0.177502	0.658836
1816677	Butyricimonas_sp._Marseille-P2440	0.315339	0.631181	0.842331	0.999991
1227267	Leptotrichia_sp._oral_taxon_879	0.14216	0.474149	0.92892	0.999991
1882918	Pajaroellobacter_abortibovis	0.591595	0.850588	0.295798	0.798613
1850526	Arachidicoccus_sp._BS20	0.380226	0.685626	0.809887	0.999991
441501	Corynebacterium_massiliense	0.596955	0.852574	0.298477	0.798613
48292	Hyphomicrobium_zavarzinii	0.728487	0.912517	0.635757	0.999991
1490484	Mycobacterium_sp._ST-F2	0.274142	0.587297	0.137071	0.57405
540746	Rudaea_cellulosilytica	0.864461	0.963009	0.43223	0.918902
344881	Flavobacterium_soli	0.12581	0.472524	0.062905	0.450095
1852381	Duodenibacillus_massiliensis	0.132845	0.472524	0.933578	0.999991
280093	Flavobacterium_granuli	0.834162	0.949452	0.582919	0.99586
83655	Leclercia_adecarboxylata	0.0998313	0.442109	0.0499156	0.419353
214851	Subdoligranulum_variabile	0.105668	0.443379	0.947166	0.999991
706438	Actinomyces_sp._oral_taxon_171	0.258952	0.569323	0.129476	0.558374
1492898	Flavisolibacter_sp._LCS9	0.533136	0.806948	0.733432	0.999991
280871	Mycobacterium_llatzerense	0.870874	0.964367	0.564563	0.988173
215690	Thermomonas_fusca	0.369043	0.678977	0.184521	0.658836
445220	Reyranella_massiliensis	0.00666429	0.164811	0.00333214	0.135381
249352	Flavobacterium_fryxellicola	0.390008	0.692792	0.195004	0.662863
544580	Actinomyces_oris	0.258032	0.569323	0.129016	0.558374
1298857	Solirubrobacter_sp._URHD0082	0.853274	0.960148	0.426637	0.918902
184870	Varibaculum_cambriense	0.576422	0.837563	0.288211	0.792178
185294	Prevotella_paludivivens	0.200923	0.534632	0.100461	0.514314
54299	Chroococcidiopsis_thermalis	0.456966	0.736517	0.771517	0.999991
218538	Dialister_invisus	0.247958	0.563181	0.876021	0.999991
1955701	Spirosoma_sp._209	0.203937	0.534632	0.101968	0.514314
1105029	Actinomyces_sp._ICM39	0.4012	0.694411	0.2006	0.662863
253239	Ethanoligenens_harbinense	0.117406	0.472524	0.058703	0.450095
56689	Mycobacterium_mucogenicum	0.781101	0.930069	0.609449	0.999991
1302690	Cnuella_takakiae	0.805693	0.936378	0.402846	0.890418
1827278	Aliterella_atlantica	0.757132	0.918786	0.378566	0.871328
1892844	Hyphomicrobium_sp._CS1BSMeth3	0.733946	0.912517	0.633027	0.999991
1172186	Mycobacterium_sp._360MFTsu5.1	0.877061	0.965461	0.561469	0.988173
1206085	Jatrophihabitans_endophyticus	0.0980317	0.442109	0.0490159	0.419353
157687	Leptotrichia_wadei	0.056964	0.384582	0.971518	0.999991
1697794	Clostridia_bacterium_UC5.1-1D1	0.136466	0.472524	0.931767	0.999991
551990	Flavobacterium_glycines	0.49467	0.767496	0.247335	0.713811
912594	Mycobacterium_iranicum	0.435646	0.724941	0.782177	0.999991
1699078	Geobacillus_sp._PA-3	0.964924	0.99347	0.517538	0.975134
552398	Ruminococcaceae_bacterium_D16	0.0562955	0.384582	0.971852	0.999991
651609	Actinomyces_sp._oral_taxon_180	0.417666	0.704969	0.791167	0.999991
29321	Turicella_otitidis	0.136276	0.472524	0.068138	0.460415
29379	Staphylococcus_auricularis	0.133335	0.472524	0.933332	0.999991
29391	Gemella_morbillorum	0.245345	0.563181	0.122673	0.558374
29394	Dolosigranulum_pigrum	0.602536	0.853342	0.301268	0.798613
29405	Microlunatus_phosphovorus	0.731661	0.912517	0.36583	0.853681
29466	Veillonella_parvula	0.986207	0.996554	0.493104	0.97094
554283	Flavobacterium_chungangense	0.541441	0.810707	0.270721	0.761573
521720	Pseudomonas_caeni	0.251553	0.56498	0.125777	0.558374
1636152	Planctomyces_sp._SH-PL62	0.906216	0.974445	0.546892	0.985822
1505605	Hymenobacter_sp._IS2118	0.249249	0.563181	0.875376	0.999991
457416	Veillonella_sp._3_1_44	0.894321	0.96617	0.447161	0.928457
1178516	Spirosoma_montaniterrae	0.226791	0.549229	0.113396	0.53984
261292	Nitrosomonas_sp._Is79A3	0.93333	0.981626	0.533335	0.981713
32057	Calothrix_sp._PCC_7103	0.374821	0.685626	0.81259	0.999991
1768770	Caulobacter_sp._CCH5-E12	0.997319	0.997319	0.498659	0.97094
1768768	Caulobacter_sp._CCH9-E1	0.745311	0.916405	0.627345	0.999991
392734	Terriglobus_roseus	0.531591	0.806948	0.734204	0.999991
1736504	Mycobacterium_sp._Root265	0.241784	0.563181	0.879108	0.999991
229205	Flavobacterium_micromati	0.864453	0.963009	0.432226	0.918902
378211	Methyloversatilis_universalis	0.782661	0.930069	0.391331	0.881315
1422	Geobacillus_stearothermophilus	0.527175	0.804484	0.263588	0.752914
427683	Methylobacterium_platani	0.796082	0.934895	0.601959	0.999991
1739414	Staphylococcus_sp._HMSC066C03	0.31344	0.630276	0.84328	0.999991
1743159	Polynucleobacter_yangtzensis	0.0236527	0.26321	0.0118264	0.253357
712119	Actinomyces_sp._oral_taxon_175	0.223709	0.546518	0.111855	0.53984
1187852	Methylobacterium_tarhaniae	0.984169	0.996554	0.507915	0.972195
114	Gemmata_obscuriglobus	0.937967	0.981626	0.531017	0.981713
461393	Actinomyces_massiliensis	0.0112049	0.201326	0.00560243	0.173364
1739387	Actinomyces_sp._HMSC075C01	0.154799	0.507196	0.0773997	0.487166
1739406	Actinomyces_sp._HMSC035G02	0.938278	0.981626	0.469139	0.953976
2756	Brochothrix_thermosphacta	0.963592	0.99347	0.518204	0.975134
364298	Janibacter_hoylei	0.567097	0.83547	0.283549	0.789683
496058	Spirosoma_panaciterrae	0.126059	0.472524	0.0630294	0.450095
1581063	Lactobacillus_sp._HMSC25A02	0.708726	0.911329	0.645637	0.999991
1581133	Actinomyces_sp._HMSC08A09	0.202614	0.534632	0.101307	0.514314
927083	Sandaracinus_amylolyticus	0.73144	0.912517	0.36572	0.853681
75659	Duganella_zoogloeoides	0.0766137	0.417863	0.0383068	0.376836
503361	Flavobacterium_sasangense	0.47101	0.746204	0.235505	0.696831
52769	Actinomyces_gerencseriae	0.305423	0.623153	0.152712	0.616379
55211	Erwinia_persicina	0.422456	0.7109	0.211228	0.680081
712117	Actinomyces_sp._oral_taxon_170	0.655362	0.88173	0.327681	0.814813
712359	Leptotrichia_sp._oral_taxon_215	0.188817	0.534632	0.905592	0.999991
419005	Prevotella_amnii	0.134329	0.472524	0.932836	0.999991
1736457	Mycobacterium_sp._Root135	0.715996	0.912517	0.357998	0.852157
452982	Roseomonas_aerilata	0.461622	0.740487	0.230811	0.694929
1283293	Pseudomonas_sp._URIL14HWK12:I6	0.407935	0.696994	0.796032	0.999991
61592	Corynebacterium_durum	0.185567	0.534632	0.0927837	0.511688

## Sheet: MSI
tax_id	name	indep_p	indep_q	greater_high_low_indep_p	greater_high_low_indep_q
1179670	Micrococcus_sp._KBS0714	0.314861	0.910668	0.157431	0.743126
1261635	Roseburia_sp._831b	0.896255	0.9743	0.448128	0.953658
1261634	Roseburia_sp._499	0.472724	0.910668	0.236362	0.889551
33011	Cutibacterium_granulosum	0.45704	0.910668	0.77148	0.953658
33033	Parvimonas_micra	0.0350161	0.46438	0.017508	0.286823
33038	[Ruminococcus]_gnavus	0.869221	0.969363	0.434611	0.953658
293	Brevundimonas_diminuta	0.126776	0.73435	0.0633878	0.480971
1032505	Fusobacterium_sp._OBRC1	0.000118517	0.0330071	5.92587e-05	0.0165035
360807	Roseburia_inulinivorans	0.213536	0.897998	0.893232	0.953658
1163671	Clostridium_sp._12(A)	0.0170953	0.396754	0.00854767	0.238053
1229204	alpha_proteobacterium_L41A	0.122608	0.73435	0.938696	0.973657
406	Methylobacillus_glycogenes	0.915708	0.985074	0.457854	0.953658
470	Acinetobacter_baumannii	0.0237514	0.400894	0.988124	0.996377
410072	Coprococcus_comes	0.667651	0.93732	0.666174	0.953658
548	Klebsiella_aerogenes	0.518506	0.910668	0.740747	0.953658
562	Escherichia_coli	0.228072	0.897998	0.885964	0.953658
575	Raoultella_planticola	0.257663	0.897998	0.871168	0.953658
577	Raoultella_terrigena	0.321333	0.910668	0.839333	0.953658
754331	Escherichia_sp._TW09308	0.575132	0.920542	0.712434	0.953658
754332	Escherichia_sp._TW10509	0.376371	0.910668	0.188185	0.8189
754327	Escherichia_sp._TW09231	0.364445	0.910668	0.817778	0.953658
1229488	beta_proteobacterium_FWI2	0.104326	0.688517	0.947837	0.977676
1229484	alpha_proteobacterium_LLX12A	0.476311	0.910668	0.761844	0.953658
1737424	Blautia_massiliensis	0.807869	0.953224	0.403935	0.953658
817	Bacteroides_fragilis	1.77419e-05	0.00988225	8.87096e-06	0.00494112
818	Bacteroides_thetaiotaomicron	0.44021	0.910668	0.220105	0.86637
821	Bacteroides_vulgatus	0.805561	0.953224	0.402781	0.953658
823	Parabacteroides_distasonis	0.949635	0.985074	0.525182	0.953658
851	Fusobacterium_nucleatum	0.247009	0.897998	0.123505	0.696012
860	Fusobacterium_periodonticum	0.00902763	0.302546	0.00451381	0.160728
1737624	Geobacillus_sp._Sah69	0.499413	0.910668	0.750293	0.953658
230310	Curvibacter_gracilis	0.0287902	0.400903	0.985605	0.996377
1917876	Blautia_sp._Marseille-P3087	0.864768	0.969363	0.432384	0.953658
1852365	Fusobacterium_massiliense	0.0286591	0.400903	0.0143296	0.249424
986	Flavobacterium_johnsoniae	0.65336	0.934611	0.32668	0.953658
1034	Afipia_clevelandensis	0.423042	0.910668	0.788479	0.953658
1279005	Escherichia_sp._KTE172	0.70056	0.945071	0.35028	0.953658
33889	Brevibacterium_casei	0.0137519	0.371561	0.993124	0.996377
328814	Alistipes_shahii	0.501082	0.910668	0.250541	0.9121
1245	Leuconostoc_mesenteroides	0.599108	0.927423	0.299554	0.940448
1270	Micrococcus_luteus	0.920631	0.985074	0.539684	0.953658
34062	Moraxella_osloensis	0.203788	0.897998	0.898106	0.953658
574750	Cupriavidus_sp._SK-4	0.834643	0.968534	0.417322	0.953658
1131812	Flavobacterium_sp._83	0.515197	0.910668	0.257599	0.912516
165179	Prevotella_copri	0.296043	0.897998	0.851978	0.953658
83262	Mycobacterium_immunogenum	0.259408	0.897998	0.129704	0.696034
1502	Clostridium_perfringens	0.0427767	0.50695	0.0213884	0.30547
1531	[Clostridium]_clostridioforme	0.0130451	0.371561	0.00652254	0.213709
1033736	Brevibacterium_senegalense	0.544054	0.912192	0.727973	0.953658
1574409	Mesorhizobium_sp._F7	0.521498	0.910668	0.739251	0.953658
722472	Bradyrhizobium_lablabi	0.597799	0.927423	0.2989	0.940448
1590	Lactobacillus_plantarum	0.64909	0.934611	0.675455	0.953658
1656	Actinomyces_viscosus	0.433942	0.910668	0.216971	0.86637
296591	Polaromonas_sp._JS666	0.392555	0.910668	0.803722	0.953658
1680	Bifidobacterium_adolescentis	0.508867	0.910668	0.254433	0.912516
1735	Holdemanella_biformis	0.735447	0.951508	0.632276	0.953658
280332	Bradyrhizobium_jicamae	0.764071	0.951508	0.617965	0.953658
1807	Mycobacterium_obuense	0.581155	0.927013	0.709423	0.953658
1492738	Flavobacterium_seoulense	0.339977	0.910668	0.169988	0.763467
1492737	Flavobacterium_gilvum	0.629518	0.934611	0.685241	0.953658
214856	Alistipes_finegoldii	0.220833	0.897998	0.110416	0.673332
411486	Clostridium_sp._M62/1	0.0197541	0.400894	0.00987705	0.240702
411484	Clostridium_sp._SS2/1	0.284333	0.897998	0.142166	0.708206
1378168	Firmicutes_bacterium_ASF500	0.308781	0.910668	0.15439	0.735004
1263547	Oscillibacter_ruminantium	0.0894308	0.679186	0.0447154	0.431537
182337	Erwinia_billingiae	0.483319	0.910668	0.75834	0.953658
1673721	Intestinimonas_massiliensis	0.498235	0.910668	0.249117	0.9121
1739277	Propionibacterium_sp._HMSC078F01	0.803984	0.953224	0.401992	0.953658
1739316	Propionibacterium_sp._HMSC069G10	0.644767	0.934611	0.322384	0.953658
166486	Roseburia_intestinalis	0.356844	0.910668	0.178422	0.782527
936562	Fusobacterium_sp._CM21	0.270655	0.897998	0.135327	0.708206
936563	Fusobacterium_sp._CM22	0.00429055	0.204328	0.00214528	0.111452
936561	Fusobacterium_sp._CM1	0.0254341	0.400903	0.0127171	0.240702
68259	Streptomyces_purpurogeneiscleroticus	0.812366	0.953224	0.406183	0.953658
658082	Lachnospiraceae_bacterium_2_1_58FAA	0.657694	0.934611	0.328847	0.953658
1739435	Fusobacterium_sp._HMSC065F01	0.0219108	0.400894	0.0109554	0.240702
1739460	Staphylococcus_sp._HMSC055B03	0.419587	0.910668	0.790206	0.953658
1739515	Propionibacterium_sp._HMSC062D05	0.401286	0.910668	0.799357	0.953658
674529	Bacteroides_faecis	0.0143284	0.371561	0.0071642	0.215114
281362	Dechloromonas_denitrificans	0.25955	0.897998	0.129775	0.696034
674703	Rhodoplanes_sp._Z2-YC6860	0.957645	0.985074	0.521178	0.953658
1100720	Limnohabitans_sp._Rim28	0.919604	0.985074	0.540198	0.953658
1100721	Limnohabitans_sp._Rim47	0.932168	0.985074	0.533916	0.953658
1182732	Escherichia_sp._KTE159	0.897335	0.9743	0.448668	0.953658
1510458	Pseudoruegeria_sabulilitoris	0.516063	0.910668	0.258032	0.912516
592978	Ruminococcus_faecis	0.601076	0.927423	0.300538	0.940448
576611	Polynucleobacter_asymbioticus	0.961971	0.985074	0.480985	0.953658
1805471	Clostridium_sp._Marseille-P2415	0.067787	0.635436	0.0338935	0.392365
1870993	Tyzzerella_sp._Marseille-P3062	0.775922	0.953224	0.387961	0.953658
543913	beta_proteobacterium_CB	0.711477	0.946451	0.355738	0.953658
1871020	Clostridium_sp._Marseille-P3244	0.215045	0.897998	0.107522	0.672921
1805476	Blautia_sp._Marseille-P2398	0.767789	0.951508	0.383895	0.953658
1297617	Intestinimonas_butyriciproducens	0.47928	0.910668	0.23964	0.895835
281920	Porphyromonas_uenonis	0.654027	0.934611	0.672986	0.953658
1150298	Fusicatenibacter_saccharivorans	0.770431	0.951508	0.614784	0.953658
1592790	Sphingobium_phenoxybenzoativorans	0.0269149	0.400903	0.986543	0.996377
1461752	Sphingobium_sp._Ant17	0.683348	0.93732	0.658326	0.953658
364029	Comamonas_sp._E6	0.0955274	0.679186	0.0477637	0.431537
69322	Flavobacterium_xanthum	0.846156	0.969363	0.576922	0.953658
1560345	Sphingomonas_panacis	0.963606	0.985074	0.481803	0.953658
298794	Methylobacterium_variabile	0.971352	0.987153	0.514324	0.953658
36807	Microbacterium_laevaniformans	0.397197	0.910668	0.801401	0.953658
397260	Sphingomonas_sanxanigenens	0.675725	0.93732	0.662138	0.953658
1380355	Bradyrhizobium_sp._URHD0069	0.679671	0.93732	0.339835	0.953658
512030	Acidovorax_sp._NO-1	0.96328	0.985074	0.51836	0.953658
1380362	Ralstonia_sp._UNC404CL21Col	0.563939	0.918098	0.718031	0.953658
1806490	Achromobacter_sp._ATCC35328	0.597022	0.927423	0.298511	0.940448
86182	Curvibacter_lanceolatus	0.0108228	0.334904	0.994589	0.996377
69823	Selenomonas_sputigena	0.00769914	0.285895	0.00384957	0.153158
1609975	Clostridium_sp._FS41	0.00378549	0.204328	0.00189275	0.111452
626940	Phascolarctobacterium_succinatutens	0.285932	0.897998	0.857034	0.953658
1528099	Lawsonella_clevelandensis	0.174826	0.87728	0.912587	0.960548
1298867	Bradyrhizobium_sp._URHA0002	0.872912	0.969363	0.436456	0.953658
168384	Marvinbryantia_formatexigens	0.649116	0.934611	0.324558	0.953658
1888892	Sphingomonas_sp._MCT13	0.751738	0.951508	0.375869	0.953658
1692501	Methylobacterium_sp._ARG-1	0.785123	0.953224	0.392561	0.953658
1332080	Sphingobium_baderi	0.412703	0.910668	0.793649	0.953658
54291	Raoultella_ornithinolytica	0.265776	0.897998	0.867112	0.953658
1938609	Flavobacterium_sp._LM4	0.103594	0.688517	0.0517972	0.435386
709797	Bradyrhizobiaceae_bacterium_SG-6C	0.638721	0.934611	0.31936	0.953658
1938610	Flavobacterium_sp._LM5	0.523992	0.910668	0.738004	0.953658
1217710	Acinetobacter_sp._NIPH_899	0.704138	0.945071	0.647931	0.953658
1381597	Sphingomonas_sp._ERG5	0.742236	0.951508	0.628882	0.953658
103817	Janibacter_terrae	0.679421	0.93732	0.660289	0.953658
38284	Corynebacterium_accolens	0.673731	0.93732	0.663134	0.953658
38303	Corynebacterium_pseudogenitalium	0.409167	0.910668	0.795416	0.953658
333367	[Clostridium]_asparagiforme	0.000873302	0.0972859	0.000436651	0.0486429
415425	Flavobacterium_terrae	0.328126	0.910668	0.835937	0.953658
55197	Flavobacterium_branchiophilum	0.250682	0.897998	0.125341	0.696034
1661051	Pseudomonas_sp._NBRC_111136	0.118921	0.73435	0.940539	0.973756
1661032	Pseudomonas_sp._NBRC_111117	0.094009	0.679186	0.952995	0.980525
1661037	Pseudomonas_sp._NBRC_111122	0.395354	0.910668	0.802323	0.953658
989370	Bradyrhizobium_manausense	0.88343	0.969363	0.558285	0.953658
1906854	Brevundimonas_sp._ZS04	0.448227	0.910668	0.775886	0.953658
202955	Acinetobacter_tjernbergiae	0.443206	0.910668	0.778397	0.953658
202956	Acinetobacter_towneri	0.681182	0.93732	0.340591	0.953658
301301	Roseburia_hominis	0.226275	0.897998	0.113138	0.673332
301302	Roseburia_faecis	0.236319	0.897998	0.881841	0.953658
1743157	Polynucleobacter_sinensis	0.808292	0.953224	0.595854	0.953658
1743168	Polynucleobacter_wuianus	0.624378	0.934611	0.687811	0.953658
88431	Dorea_longicatena	0.102177	0.688517	0.0510885	0.435386
399742	Enterobacter_sp._638	0.855963	0.969363	0.427981	0.953658
1776082	Shigella_sp._SF-2015	0.0586158	0.583018	0.970692	0.988438
1415630	Pseudomonas_sp._TKP	0.0775757	0.635436	0.961212	0.981916
1038867	Bradyrhizobium_sp._WSM3983	0.460608	0.910668	0.769696	0.953658
39485	[Eubacterium]_eligens	0.966762	0.985074	0.516619	0.953658
39486	Dorea_formicigenerans	0.85282	0.969363	0.57359	0.953658
39488	[Eubacterium]_hallii	0.54006	0.912192	0.27003	0.912516
39491	[Eubacterium]_rectale	0.170536	0.863533	0.0852681	0.579199
39496	Eubacterium_ventriosum	0.42815	0.910668	0.785925	0.953658
121428	Sphingobium_xenophagum	0.219272	0.897998	0.109636	0.673332
350893	Flavobacterium_daejeonense	0.0715944	0.635436	0.0357972	0.392365
1284775	Prevotella_sp._S7-1-8	0.524493	0.910668	0.737753	0.953658
1055487	Methylotenera_versatilis	0.701062	0.945071	0.649469	0.953658
563996	Sphingomonas_hankookensis	0.168578	0.863533	0.915711	0.960548
1678129	Limnohabitans_sp._103DPR2	0.728787	0.951508	0.364394	0.953658
1678128	Limnohabitans_sp._63ED37-2	0.877743	0.969363	0.561128	0.953658
1235797	Oscillibacter_sp._1-3	0.519005	0.910668	0.259502	0.912516
351091	Oscillibacter_valericigenes	0.126938	0.73435	0.0634691	0.480971
56193	Sphingobium_chungbukense	0.445283	0.910668	0.222642	0.86637
39950	Dialister_pneumosintes	0.0253696	0.400903	0.0126848	0.240702
39956	Methylobacterium_mesophilicum	0.49867	0.910668	0.750665	0.953658
1449061	Ochrobactrum_sp._UNC390CL2Tsu3S39	0.721506	0.951508	0.639247	0.953658
1449059	Mycobacterium_sp._UNC410CL29Cvi84	0.0468594	0.520894	0.0234297	0.310723
1449057	Methylobacterium_sp._UNCCL110	0.799654	0.953224	0.600173	0.953658
1449065	Phyllobacterium_sp._UNC302MFCol5.2	0.193706	0.897998	0.903147	0.95456
1907940	Enhydrobacter_sp._H5	0.241089	0.897998	0.879456	0.953658
40215	Acinetobacter_junii	0.644472	0.934611	0.322236	0.953658
1203577	Propionibacterium_sp._KPL1854	0.256592	0.897998	0.871704	0.953658
1203559	Corynebacterium_sp._KPL1818	0.841735	0.969363	0.579132	0.953658
1203556	Actinomyces_sp._HPA0247	0.242936	0.897998	0.878532	0.953658
1842533	Acidovorax_sp._RAC01	0.260212	0.897998	0.869894	0.953658
1203561	Corynebacterium_sp._KPL1824	0.499437	0.910668	0.750282	0.953658
1203631	Propionibacterium_sp._KPL2003	0.390768	0.910668	0.804616	0.953658
1564113	Sphingomonas_sp._Ant_H11	0.342564	0.910668	0.828718	0.953658
40520	Blautia_obeum	0.924574	0.985074	0.462287	0.953658
40545	Sutterella_wadsworthensis	0.759106	0.951508	0.620447	0.953658
56946	Afipia_broomeae	0.76478	0.951508	0.61761	0.953658
384638	[Bacteroides]_pectinophilus	0.346957	0.910668	0.173479	0.766886
237258	Cloacibacterium_normanense	0.129525	0.73435	0.0647627	0.480971
204516	Bacteroides_massiliensis	0.064744	0.621766	0.032372	0.383643
925409	Asinibacterium_sp._OR53	0.051678	0.543107	0.974161	0.99016
712437	Porphyromonas_sp._oral_taxon_278	0.289894	0.897998	0.144947	0.708206
335659	Bradyrhizobium_sp._S23321	0.215624	0.897998	0.892188	0.953658
172043	Brevundimonas_nasdae	0.647153	0.934611	0.676424	0.953658
270351	Methylobacterium_aquaticum	0.19747	0.897998	0.901265	0.954381
106588	Pseudoflavonifractor_capillosus	0.449695	0.910668	0.224847	0.86637
106649	Acinetobacter_guillouiae	0.318539	0.910668	0.840731	0.953658
41276	Brevundimonas_vesicularis	0.659429	0.934611	0.670285	0.953658
1450439	Bacteroides_sp._UW	0.0035273	0.204328	0.00176365	0.111452
1581680	Candidatus_Methylopumilus_turicensis	0.976515	0.987153	0.511743	0.953658
1827469	Brevundimonas_sp._GW460-12-10-14-LB2	0.214626	0.897998	0.892687	0.953658
74426	Collinsella_aerofaciens	0.198446	0.897998	0.099223	0.628037
271155	Flavobacterium_antarcticum	0.0915346	0.679186	0.0457673	0.431537
910237	Escherichia_sp._TW15838	0.277155	0.897998	0.138578	0.708206
1287094	Mesorhizobium_sp._L103C565B0	0.358117	0.910668	0.820941	0.953658
1090573	Sphingobium_czechense	0.643943	0.934611	0.678029	0.953658
1729581	Flavobacterium_sp._TAB_87	0.0963082	0.679186	0.0481541	0.431537
1451265	Citrobacter_sp._JT3	0.718472	0.951508	0.640764	0.953658
189753	Bradyrhizobium_sp._Ec3.3	0.294612	0.897998	0.147306	0.710207
386414	Prevotella_timonensis	0.881044	0.969363	0.559478	0.953658
1730094	Methylobacterium_sp._GXS13	0.680041	0.93732	0.65998	0.953658
1549858	Sphingomonas_taxi	0.974923	0.987153	0.512538	0.953658
1566387	Mesorhizobium_sp._UASWS1009	0.162746	0.84719	0.918627	0.961796
190148	Bradyrhizobium_paxllaeri	0.529222	0.910668	0.264611	0.912516
1484693	Rhodoferax_saidenbachensis	0.455503	0.910668	0.772248	0.953658
1697787	Clostridia_bacterium_UC5.1-1D10	0.0732005	0.635436	0.0366002	0.392365
157688	Leptotrichia_hofstadii	0.421886	0.910668	0.210943	0.86637
1714344	Curvibacter_sp._PAE-UM	0.990882	0.992817	0.504559	0.953658
239935	Akkermansia_muciniphila	0.343787	0.910668	0.828107	0.953658
76122	Alloprevotella_tannerae	0.00260187	0.204328	0.00130094	0.103517
59803	Sphingomonas_echinoides	0.0476941	0.520894	0.976153	0.990377
108980	Acinetobacter_ursingii	0.281813	0.897998	0.859093	0.953658
1812935	Enterobacter_cloacae_complex_'Hoffmann_cluster_IV'	0.822581	0.95853	0.58871	0.953658
469610	Burkholderiales_bacterium_1_1_47	0.288493	0.897998	0.144246	0.708206
453246	Sphingobium_sp._TCM1	0.286797	0.897998	0.856602	0.953658
453247	Sphingomonas_sp._TDK1	0.456354	0.910668	0.771823	0.953658
43768	Corynebacterium_matruchotii	0.685482	0.93732	0.657259	0.953658
1207055	Sphingobium_sp._C100	0.088225	0.679186	0.955887	0.980533
158500	Novosphingobium_resinovorum	0.792797	0.953224	0.603602	0.953658
1715092	Streptococcus_sp._HMSC070B10	0.356695	0.910668	0.821652	0.953658
1747903	Janthinobacterium_sp._S3-2	0.368722	0.910668	0.815639	0.953658
1518501	Bradyrhizobium_valentinum	0.570309	0.918098	0.285154	0.939829
1715161	Rothia_sp._HMSC061D12	0.978291	0.987153	0.489146	0.953658
1469502	Burkholderiales_bacterium_GJ-E10	0.506035	0.910668	0.746983	0.953658
191579	Fluviicola_taffensis	0.622819	0.934611	0.68859	0.953658
420994	Sphingobium_ummariense	0.588519	0.927423	0.294259	0.940448
158899	Collimonas_fungivorans	0.443613	0.910668	0.778193	0.953658
290052	Acetivibrio_ethanolgignens	0.89024	0.972282	0.55488	0.953658
748811	Sulfuritalea_hydrogenivorans	0.265377	0.897998	0.132688	0.703881
1813821	Shigella_sp._PAMC_28760	0.306761	0.910668	0.84662	0.953658
1076522	Asinibacterium_sp._OR43	0.298258	0.898	0.850871	0.953658
28052	Lachnospira_pectinoschiza	0.966428	0.985074	0.516786	0.953658
1813946	Acidovorax_sp._GW101-3H11	0.332597	0.910668	0.833702	0.953658
28066	Rhodoferax_fermentans	0.856818	0.969363	0.428409	0.953658
28117	Alistipes_putredinis	0.280562	0.897998	0.140281	0.708206
28118	Odoribacter_splanchnicus	0.0548654	0.555637	0.0274327	0.339556
28123	Porphyromonas_asaccharolytica	0.513759	0.910668	0.743121	0.953658
28125	Prevotella_bivia	0.427719	0.910668	0.21386	0.86637
28130	Prevotella_disiens	0.0774867	0.635436	0.0387434	0.392365
28131	Prevotella_intermedia	0.287045	0.897998	0.143522	0.708206
1469948	Clostridium_sp._KNHs209	0.769828	0.951508	0.384914	0.953658
28212	Sphingomonas_adhaesiva	0.590556	0.927423	0.295278	0.940448
28213	Sphingomonas_parapaucimobilis	0.543905	0.912192	0.271953	0.912516
208479	[Clostridium]_bolteae	0.0233515	0.400894	0.0116757	0.240702
1240676	Pseudomonas_sp._PAMC_26793	0.184403	0.895855	0.907798	0.957659
487174	Barnesiella_intestinihominis	0.397278	0.910668	0.198639	0.85769
28446	[Clostridium]_propionicum	0.0146756	0.371561	0.00733782	0.215114
585543	Bacteroides_sp._D20	0.0333206	0.452673	0.0166603	0.281206
1454008	Aeromonas_sp._HZM	0.213316	0.897998	0.893342	0.953658
1650661	Clostridium_phoceensis	0.418274	0.910668	0.209137	0.86637
225324	Enhydrobacter_aerosaccus	0.244146	0.897998	0.877927	0.953658
1192054	Paracoccus_sp._228	0.295813	0.897998	0.147907	0.710207
1470590	Stenotrophomonas_sp._RIT309	0.553443	0.91474	0.723279	0.953658
1470591	Sphingomonas_sp._RIT328	0.698823	0.945071	0.349412	0.953658
1945864	Hydrogenophaga_sp._A37	0.653642	0.934611	0.673179	0.953658
45634	Streptococcus_cristatus	0.303662	0.909353	0.848169	0.953658
160386	Corynebacterium_casei	0.976628	0.987153	0.488314	0.953658
29322	[Eubacterium]_cellulosolvens	0.669749	0.93732	0.665125	0.953658
29448	Bradyrhizobium_elkanii	0.375788	0.910668	0.812106	0.953658
1274631	Bradyrhizobium_icense	0.0390613	0.485648	0.0195306	0.293945
45851	Butyrivibrio_crossotus	0.0399494	0.485648	0.0199747	0.293945
291644	Bacteroides_salyersiae	0.0976188	0.679671	0.0488094	0.431537
144185	Leifsonia_aquatica	0.385169	0.910668	0.807415	0.953658
1209355	Acinetobacter_sp._MDS7A	0.526923	0.910668	0.263462	0.912516
46228	Ruminococcus_lactaris	0.153878	0.816286	0.076939	0.535688
95607	Rhodopseudomonas_sp._B29	0.934168	0.985074	0.532916	0.953658
13690	Sphingobium_yanoikuyae	0.464519	0.910668	0.23226	0.882275
46503	Parabacteroides_merdae	0.448163	0.910668	0.224081	0.86637
46506	Bacteroides_stercoris	0.817977	0.955164	0.591011	0.953658
652706	Oribacterium_sp._oral_taxon_078	0.938801	0.985074	0.4694	0.953658
259537	Dechloromonas_aromatica	0.807665	0.953224	0.596168	0.953658
1144307	Sphingobium_sp._AP49	0.374299	0.910668	0.81285	0.953658
1144343	Phyllobacterium_sp._YR531	0.318807	0.910668	0.840597	0.953658
505382	Sphingomonas_sp._sph1	0.756219	0.951508	0.37811	0.953658
1504823	bacterium_LF-3	0.463898	0.910668	0.768051	0.953658
407152	Ochrobactrum_cytisi	0.547006	0.912192	0.726497	0.953658
341694	Peptostreptococcus_stomatis	0.0774508	0.635436	0.0387254	0.392365
1390395	Sphingomonas_sp._LK11	0.691113	0.941198	0.654444	0.953658
358220	Acidovorax_sp._KKS102	0.0206723	0.400894	0.989664	0.996377
571254	Ochrobactrum_rhizosphaerae	0.146502	0.793149	0.926749	0.968479
1423323	Flavobacterium_sp._AED	0.316386	0.910668	0.841807	0.953658
1619951	Burkholderiaceae_bacterium_26	0.00340772	0.204328	0.998296	0.998296
1701910	Agrobacterium_sp._SUL3	0.836807	0.969026	0.581596	0.953658
1095771	Ruminococcus_sp._JC304	0.527254	0.910668	0.736373	0.953658
96345	Flavobacterium_psychrophilum	0.259919	0.897998	0.12996	0.696034
161899	Corynebacterium_singulare	0.397097	0.910668	0.801452	0.953658
1112214	Sphingomonas_sp._PAMC_26605	0.965965	0.985074	0.517017	0.953658
882856	Pseudonocardia_sp._P2	0.884087	0.969363	0.557957	0.953658
178356	Flavobacterium_xinjiangense	0.874833	0.969363	0.562583	0.953658
1259798	Pseudomonas_sp._LAMO17WK12:I2	0.432023	0.910668	0.783989	0.953658
1522072	Sphingobium_sp._ba1	0.41221	0.910668	0.793895	0.953658
391598	Flavobacteria_bacterium_BAL38	0.247415	0.897998	0.123708	0.696012
211460	Afipia_massiliensis	0.537181	0.912192	0.268591	0.912516
522773	Sphingobium_lactosutens	0.437372	0.910668	0.218686	0.86637
47671	Lautropia_mirabilis	0.126064	0.73435	0.936968	0.973657
47678	Bacteroides_caccae	0.60096	0.927423	0.30048	0.940448
211589	Herbaspirillum_chlorophenolicum	0.498707	0.910668	0.750646	0.953658
473781	Sphingomonas_sp._LH128	0.0917601	0.679186	0.95412	0.980525
457392	Bacteroides_sp._3_2_5	0.000759804	0.0972859	0.000379902	0.0486429
457401	Escherichia_sp._4_1_40B	0.077402	0.635436	0.038701	0.392365
457412	Ruminococcus_sp._5_1_39BFAA	0.645486	0.934611	0.322743	0.953658
457421	Clostridiales_bacterium_1_7_47FAA	0.00154139	0.143092	0.000770694	0.0715461
47920	Acidovorax_delafieldii	0.703264	0.945071	0.351632	0.953658
1276756	Acidovorax_sp._JHL-9	0.441786	0.910668	0.779107	0.953658
1096546	Methylobacterium_sp._GXF4	0.248629	0.897998	0.875685	0.953658
1686378	Citrobacter_sp._MGH103	0.75595	0.951508	0.622025	0.953658
1735676	Sphingomonas_sp._Leaf10	0.608683	0.929546	0.695658	0.953658
80878	Acidovorax_temperans	0.0154578	0.374347	0.992271	0.996377
1735695	Sphingomonas_sp._Leaf28	0.667465	0.93732	0.666268	0.953658
310297	Bacteroides_plebeius	0.918675	0.985074	0.459337	0.953658
310298	Bacteroides_coprocola	0.470424	0.910668	0.764788	0.953658
588932	Brevundimonas_naejangsanensis	0.711962	0.946451	0.355981	0.953658
1506582	Pseudomonas_sp._11/12A	0.801534	0.953224	0.599233	0.953658
32013	Comamonas_terrigena	0.426643	0.910668	0.213322	0.86637
1768757	Sphingomonas_sp._CCH10-B3	0.406946	0.910668	0.203473	0.86637
1768786	Sphingomonas_sp._CCH5-D11	0.27384	0.897998	0.86308	0.953658
1768778	Sphingomonas_sp._CCH9-F2	0.550263	0.912192	0.724868	0.953658
1768783	Sphingomonas_sp._CCH19-C6	0.808571	0.953224	0.595715	0.953658
1768781	Sphingobium_sp._CCH11-B1	0.196485	0.897998	0.0982423	0.628037
1768805	Erythrobacteraceae_bacterium_CCH12-C2	0.438479	0.910668	0.21924	0.86637
540060	Limnohabitans_planktonicus	0.93802	0.985074	0.53099	0.953658
1703332	Lachnospiraceae_bacterium_TF01-11	0.686583	0.93732	0.343291	0.953658
1736224	Serratia_sp._Leaf51	0.42948	0.910668	0.78526	0.953658
1736305	Agreia_sp._Leaf244	0.847583	0.969363	0.576209	0.953658
1736309	Sphingomonas_sp._Leaf257	0.562555	0.918098	0.718722	0.953658
1736299	Sphingomonas_sp._Leaf198	0.549505	0.912192	0.725247	0.953658
1736350	Sphingomonas_sp._Leaf357	0.731463	0.951508	0.634268	0.953658
1736351	Flavobacterium_sp._Leaf359	0.656225	0.934611	0.328113	0.953658
1736343	Sphingomonas_sp._Leaf339	0.869939	0.969363	0.56503	0.953658
1736341	Leifsonia_sp._Leaf336	0.232492	0.897998	0.116246	0.674468
1736321	Agreia_sp._Leaf283	0.814145	0.953224	0.592928	0.953658
1736382	Methylobacterium_sp._Leaf456	0.417245	0.910668	0.791378	0.953658
1736352	Methylobacterium_sp._Leaf361	0.421054	0.910668	0.789473	0.953658
1736444	Acinetobacter_sp._Root1280	0.798598	0.953224	0.399299	0.953658
1523430	Rhodopseudomonas_sp._AAP120	0.782627	0.953224	0.391313	0.953658
1523425	Novosphingobium_sp._AAP83	0.516317	0.910668	0.258158	0.912516
1523503	Pseudomonas_sp._ML96	0.328335	0.910668	0.835833	0.953658
1736480	Achromobacter_sp._Root170	0.170285	0.863533	0.914857	0.960548
1736527	Acidovorax_sp._Root402	0.485557	0.910668	0.757222	0.953658
229204	Flavobacterium_frigoris	0.106306	0.688517	0.053153	0.435386
1736565	Acidovorax_sp._Root568	0.908671	0.984689	0.454336	0.953658
1736544	Bosea_sp._Root483D1	0.326346	0.910668	0.163173	0.757395
1736590	Acidovorax_sp._Root70	0.411045	0.910668	0.794478	0.953658
1720194	Clostridium_sp._AT4	0.020897	0.400894	0.0104485	0.240702
1736577	Rhizobium_sp._Root651	0.895408	0.9743	0.552296	0.953658
999425	Streptococcus_sp._F0442	0.882577	0.969363	0.441288	0.953658
147645	Paracoccus_yeei	0.355512	0.910668	0.822244	0.953658
1835254	Polynucleobacter_duraquae	0.7526	0.951508	0.3763	0.953658
1032527	Pedosphaera_parvula	0.00440204	0.204328	0.00220102	0.111452
1933777	Microbacterium_sp._CSI-V	0.810873	0.953224	0.594564	0.953658
529	Ochrobactrum_anthropi	0.0840794	0.669031	0.95796	0.980853
853	Faecalibacterium_prausnitzii	0.955459	0.985074	0.477729	0.953658
901	Desulfovibrio_piger	0.229625	0.897998	0.885187	0.953658
1819727	Polynucleobacter_sp._MWH-Adler-W8	0.694225	0.943131	0.652887	0.953658
1309	Streptococcus_mutans	0.363023	0.910668	0.818489	0.953658
50715	Acidisphaera_rubrifaciens	0.724583	0.951508	0.637709	0.953658
1579	Lactobacillus_acidophilus	0.0500921	0.536563	0.025046	0.324434
1580	Lactobacillus_brevis	0.595759	0.927423	0.70212	0.953658
1582	Lactobacillus_casei	0.24414	0.897998	0.87793	0.953658
1596	Lactobacillus_gasseri	0.802593	0.953224	0.598704	0.953658
576610	Polynucleobacter_necessarius	0.125286	0.73435	0.937357	0.973657
1117702	Novosphingobium_fuchskuhlense	0.574	0.920542	0.287	0.940346
52765	Caldicellulosiruptor_kristjanssonii	0.222097	0.897998	0.888951	0.953658
52766	Caldicellulosiruptor_lactoaceticus	0.379656	0.910668	0.810172	0.953658
36805	Microbacterium_aurum	0.532994	0.910668	0.266497	0.912516
135517	Geobacillus_vulcani	0.569854	0.918098	0.715073	0.953658
332249	Truepera_radiovictrix	0.0934812	0.679186	0.0467406	0.431537
135719	Sphingobium_amiense	0.401507	0.910668	0.799247	0.953658
1545044	Paracoccus_sanguinis	0.658902	0.934611	0.670549	0.953658
529884	Rhodoluna_lacicola	0.610797	0.929546	0.694602	0.953658
1759059	Caulobacteraceae_bacterium_OTSz_A_272	0.39509	0.910668	0.802455	0.953658
579490	Paracoccus_sp._S4493	0.27613	0.897998	0.138065	0.708206
88688	Caulobacter_segnis	0.86534	0.969363	0.56733	0.953658
712357	Leptotrichia_sp._oral_taxon_212	0.764766	0.951508	0.382383	0.953658
40681	Sphingomonas_asaccharolytica	0.320821	0.910668	0.160411	0.750829
40682	Sphingomonas_mali	0.187042	0.897998	0.0935212	0.605713
40683	Sphingomonas_pruni	0.0468218	0.520894	0.0234109	0.310723
1581076	Streptococcus_sp._HMSC10A01	0.230259	0.897998	0.88487	0.953658
450749	Veillonella_sp._6_1_27	0.917006	0.985074	0.458503	0.953658
1335760	Sphingobium_sp._YL23	0.20226	0.897998	0.89887	0.953658
1123067	Rubellimicrobium_mesophilum	0.442542	0.910668	0.778729	0.953658
255205	Pseudoclavibacter_helvolus	0.492226	0.910668	0.246113	0.907847
1353277	Rhizobium_freirei	0.923391	0.985074	0.461695	0.953658
452623	Pseudoclavibacter_soli	0.769765	0.951508	0.615117	0.953658
1485002	Acinetobacter_sp._ETR1	0.74333	0.951508	0.628335	0.953658
43263	Pseudomonas_alcaligenes	0.564243	0.918098	0.717879	0.953658
469609	Streptococcus_sp._2_1_36FAA	0.292653	0.897998	0.853673	0.953658
43669	Brachybacterium_faecium	0.35241	0.910668	0.823795	0.953658
93064	Sphingomonas_koreensis	0.710054	0.946451	0.644973	0.953658
257003	Sphingomonas_phyllosphaerae	0.826669	0.961283	0.413335	0.953658
306205	Rheinheimera_texasensis	0.309616	0.910668	0.845192	0.953658
535712	Candidatus_Rhodoluna_planktonica	0.776869	0.953224	0.388435	0.953658
454194	Pyrinomonas_methylaliphatogenes	0.00518668	0.222229	0.00259334	0.120374
257708	Roseomonas_gilardii	0.425532	0.910668	0.212766	0.86637
160791	Sphingomonas_wittichii	0.964525	0.985074	0.482263	0.953658
1078480	Haemophilus_sputorum	0.236862	0.897998	0.881569	0.953658
95606	Sphingomonas-like_bacterium_B12	0.425925	0.910668	0.212963	0.86637
1030157	Sphingomonas_sp._KC8	0.130522	0.73435	0.934739	0.973657
162426	Microbacterium_hominis	0.790959	0.953224	0.604521	0.953658
97138	Clostridium_sp._ASF356	0.0229223	0.400894	0.0114612	0.240702
1735677	Microbacterium_sp._Leaf203	0.249054	0.897998	0.875473	0.953658
1735693	Sphingobium_sp._Leaf26	0.0749517	0.635436	0.962524	0.981916
1768765	Methylobacterium_sp._CCH5-D2	0.655159	0.934611	0.32758	0.953658
1768806	Rhodospirillaceae_bacterium_CCH5-H10	0.523097	0.910668	0.738451	0.953658
1736347	Microbacterium_sp._Leaf347	0.229682	0.897998	0.114841	0.673332
1736481	Mesorhizobium_sp._Root172	0.847139	0.969363	0.57643	0.953658
1736556	Microbacterium_sp._Root553	0.952491	0.985074	0.476246	0.953658
1310601	Acinetobacter_sp._479375	0.344435	0.910668	0.827782	0.953658
56	Sorangium_cellulosum	0.00702599	0.279534	0.00351299	0.150518
393310	Skermanella_aerolata	0.144424	0.793149	0.072212	0.522365
204	Campylobacter_showae	0.0622699	0.608497	0.031135	0.377004
245	Flavobacterium_aquatile	0.634934	0.934611	0.682533	0.953658
249	Terrimonas_ferruginea	0.638346	0.934611	0.680827	0.953658
824	Campylobacter_gracilis	0.742418	0.951508	0.371209	0.953658
827	Campylobacter_ureolyticus	0.643622	0.934611	0.678189	0.953658
1737983	Labrys_sp._WJW	0.967388	0.985074	0.483694	0.953658
165096	Weissella_koreensis	0.983375	0.990307	0.491688	0.953658
1377	Aerococcus_viridans	0.918766	0.985074	0.540617	0.953658
1535	[Clostridium]_leptum	0.284683	0.897998	0.857659	0.953658
1587	Lactobacillus_helveticus	0.942035	0.985074	0.471018	0.953658
1597	Lactobacillus_paracasei	0.311951	0.910668	0.844025	0.953658
1622	Lactobacillus_murinus	0.567237	0.918098	0.283619	0.939829
1659	Actinomyces_israelii	0.532242	0.910668	0.266121	0.912516
1660	Actinomyces_odontolyticus	0.474106	0.910668	0.762947	0.953658
1778	Mycobacterium_gordonae	0.492543	0.910668	0.753728	0.953658
1673725	Peptoniphilus_sp._EL1	0.516796	0.910668	0.741602	0.953658
100886	Catenibacterium_mitsuokai	0.36723	0.910668	0.816385	0.953658
2718	Cardiobacterium_hominis	0.296646	0.897998	0.851677	0.953658
1379270	Gemmatimonas_phototrophica	0.582504	0.927013	0.708748	0.953658
1871035	Negativibacillus_massiliensis	0.027581	0.400903	0.0137905	0.247784
1838286	Lacunisphaera_limnophila	0.94992	0.985074	0.47496	0.953658
363832	Solirubrobacter_soli	0.0963298	0.679186	0.0481649	0.431537
1379870	Spirosoma_radiotolerans	0.532592	0.910668	0.733704	0.953658
102148	Solobacterium_moorei	0.333676	0.910668	0.166838	0.761711
397278	Marmoricola_aequoreus	0.537435	0.912192	0.731283	0.953658
1904640	Betaproteobacteria_bacterium_GR16-43	0.491666	0.910668	0.754167	0.953658
1381123	Aliihoeflea_sp._2WW	0.882922	0.969363	0.441461	0.953658
1119528	Methyloversatilis_discipulorum	0.868156	0.969363	0.565922	0.953658
1840518	Gardnerella_sp._30-4	0.630619	0.934611	0.31531	0.953658
38304	Corynebacterium_tuberculostearicum	0.207374	0.897998	0.896313	0.953658
1054213	Acetobacteraceae_bacterium_AT-5844	0.451072	0.910668	0.225536	0.86637
693988	Bilophila_sp._4_1_30	0.280762	0.897998	0.140381	0.708206
1579343	Streptococcus_sp._263_SSPC	0.722429	0.951508	0.638786	0.953658
137732	Granulicatella_elegans	0.445206	0.910668	0.777397	0.953658
39490	Eubacterium_ramulus	0.531854	0.910668	0.734073	0.953658
1776384	Emergencia_timonensis	0.139966	0.77961	0.0699829	0.512901
301953	Caldicellulosiruptor_acetigenus	0.992526	0.992817	0.503737	0.953658
1449048	Mycobacterium_sp._UNC280MFTsu5.1	0.0460991	0.520894	0.0230495	0.310723
40519	Ruminococcus_callidus	0.659328	0.934611	0.670336	0.953658
40542	Leptotrichia_buccalis	0.226292	0.897998	0.113146	0.673332
1581131	Actinomyces_sp._HMSC08A01	0.737659	0.951508	0.631171	0.953658
468056	Flavobacterium_fluvii	0.646397	0.934611	0.676802	0.953658
1484116	Hymenobacter_sp._PAMC_26554	0.733844	0.951508	0.366922	0.953658
173480	Gemmatimonas_aurantiaca	0.751826	0.951508	0.624087	0.953658
501496	Porphyromonas_bennonis	0.548825	0.912192	0.725588	0.953658
665939	Campylobacter_sp._10_1_50	0.184211	0.895855	0.0921053	0.605713
43769	Corynebacterium_propinquum	0.555666	0.915698	0.277833	0.926664
1387353	Paludisphaera_borealis	0.399455	0.910668	0.800273	0.953658
44008	Enterococcus_cecorum	0.594745	0.927423	0.702627	0.953658
404937	Anoxybacillus_thermarum	0.784013	0.953224	0.607994	0.953658
44676	Geothrix_fermentans	0.965953	0.985074	0.517023	0.953658
437898	Sutterella_parvirubra	0.104589	0.688517	0.0522946	0.435386
44749	Sporobacter_termitidis	0.465689	0.910668	0.232844	0.882275
1650663	Fournierella_massiliensis	0.961785	0.985074	0.480892	0.953658
1945862	Flavobacterium_sp._A45	0.126382	0.73435	0.0631912	0.480971
1225476	Candidatus_Rickettsiella_isopodorum	0.0772213	0.635436	0.0386107	0.392365
1128427	filamentous_cyanobacterium_ESFC-1	0.0259284	0.400903	0.0129642	0.240702
1849383	Psychrobacter_sp._SHUES1	0.751423	0.951508	0.624289	0.953658
1816677	Butyricimonas_sp._Marseille-P2440	0.670632	0.93732	0.335316	0.953658
1227267	Leptotrichia_sp._oral_taxon_879	0.846776	0.969363	0.576612	0.953658
1882918	Pajaroellobacter_abortibovis	0.0691032	0.635436	0.0345516	0.392365
1850526	Arachidicoccus_sp._BS20	0.943046	0.985074	0.471523	0.953658
441501	Corynebacterium_massiliense	0.385003	0.910668	0.807499	0.953658
48292	Hyphomicrobium_zavarzinii	0.51387	0.910668	0.743065	0.953658
1490484	Mycobacterium_sp._ST-F2	0.340905	0.910668	0.170452	0.763467
540746	Rudaea_cellulosilytica	0.886586	0.970193	0.556707	0.953658
344881	Flavobacterium_soli	0.477208	0.910668	0.761396	0.953658
1852381	Duodenibacillus_massiliensis	0.43695	0.910668	0.781525	0.953658
280093	Flavobacterium_granuli	0.342669	0.910668	0.171335	0.763467
83655	Leclercia_adecarboxylata	0.864454	0.969363	0.567773	0.953658
214851	Subdoligranulum_variabile	0.943811	0.985074	0.471905	0.953658
706438	Actinomyces_sp._oral_taxon_171	0.530569	0.910668	0.734716	0.953658
1492898	Flavisolibacter_sp._LCS9	0.155997	0.819722	0.0779987	0.536361
280871	Mycobacterium_llatzerense	0.0215911	0.400894	0.0107956	0.240702
215690	Thermomonas_fusca	0.950467	0.985074	0.524767	0.953658
445220	Reyranella_massiliensis	0.710366	0.946451	0.644817	0.953658
249352	Flavobacterium_fryxellicola	0.352242	0.910668	0.823879	0.953658
544580	Actinomyces_oris	0.511018	0.910668	0.744491	0.953658
1298857	Solirubrobacter_sp._URHD0082	0.128468	0.73435	0.0642339	0.480971
184870	Varibaculum_cambriense	0.960294	0.985074	0.519853	0.953658
185294	Prevotella_paludivivens	0.330896	0.910668	0.165448	0.761608
54299	Chroococcidiopsis_thermalis	0.181526	0.895855	0.090763	0.605713
218538	Dialister_invisus	0.0401074	0.485648	0.0200537	0.293945
1955701	Spirosoma_sp._209	0.610291	0.929546	0.694854	0.953658
1105029	Actinomyces_sp._ICM39	0.485573	0.910668	0.757214	0.953658
253239	Ethanoligenens_harbinense	0.599173	0.927423	0.700414	0.953658
56689	Mycobacterium_mucogenicum	0.0232831	0.400894	0.0116415	0.240702
1302690	Cnuella_takakiae	0.782366	0.953224	0.608817	0.953658
1827278	Aliterella_atlantica	0.789305	0.953224	0.394653	0.953658
1892844	Hyphomicrobium_sp._CS1BSMeth3	0.852429	0.969363	0.573786	0.953658
1172186	Mycobacterium_sp._360MFTsu5.1	0.00923391	0.302546	0.00461696	0.160728
1206085	Jatrophihabitans_endophyticus	0.658719	0.934611	0.67064	0.953658
157687	Leptotrichia_wadei	0.106244	0.688517	0.053122	0.435386
1697794	Clostridia_bacterium_UC5.1-1D1	0.599856	0.927423	0.299928	0.940448
551990	Flavobacterium_glycines	0.607888	0.929546	0.696056	0.953658
912594	Mycobacterium_iranicum	0.84888	0.969363	0.57556	0.953658
1699078	Geobacillus_sp._PA-3	0.814604	0.953224	0.592698	0.953658
552398	Ruminococcaceae_bacterium_D16	0.228697	0.897998	0.114349	0.673332
651609	Actinomyces_sp._oral_taxon_180	0.000808329	0.0972859	0.000404165	0.0486429
29321	Turicella_otitidis	0.683441	0.93732	0.65828	0.953658
29379	Staphylococcus_auricularis	0.63505	0.934611	0.682475	0.953658
29391	Gemella_morbillorum	0.759686	0.951508	0.620157	0.953658
29394	Dolosigranulum_pigrum	0.876898	0.969363	0.561551	0.953658
29405	Microlunatus_phosphovorus	0.54214	0.912192	0.27107	0.912516
29466	Veillonella_parvula	0.244833	0.897998	0.122416	0.696012
554283	Flavobacterium_chungangense	0.992817	0.992817	0.503591	0.953658
521720	Pseudomonas_caeni	0.609581	0.929546	0.695209	0.953658
1636152	Planctomyces_sp._SH-PL62	0.449501	0.910668	0.775249	0.953658
1505605	Hymenobacter_sp._IS2118	0.759395	0.951508	0.379698	0.953658
457416	Veillonella_sp._3_1_44	0.72294	0.951508	0.36147	0.953658
1178516	Spirosoma_montaniterrae	0.481159	0.910668	0.75942	0.953658
261292	Nitrosomonas_sp._Is79A3	0.414053	0.910668	0.207026	0.86637
32057	Calothrix_sp._PCC_7103	0.0813522	0.656712	0.0406761	0.404582
1768770	Caulobacter_sp._CCH5-E12	0.111904	0.708304	0.0559522	0.44522
1768768	Caulobacter_sp._CCH9-E1	0.472951	0.910668	0.763525	0.953658
392734	Terriglobus_roseus	0.209291	0.897998	0.895355	0.953658
1736504	Mycobacterium_sp._Root265	0.0390713	0.485648	0.0195357	0.293945
229205	Flavobacterium_micromati	0.769621	0.951508	0.384811	0.953658
378211	Methyloversatilis_universalis	0.84956	0.969363	0.42478	0.953658
1422	Geobacillus_stearothermophilus	0.258657	0.897998	0.129328	0.696034
427683	Methylobacterium_platani	0.76794	0.951508	0.38397	0.953658
1739414	Staphylococcus_sp._HMSC066C03	0.790237	0.953224	0.395118	0.953658
1743159	Polynucleobacter_yangtzensis	0.669853	0.93732	0.334927	0.953658
712119	Actinomyces_sp._oral_taxon_175	0.569296	0.918098	0.715352	0.953658
1187852	Methylobacterium_tarhaniae	0.984973	0.990307	0.492487	0.953658
114	Gemmata_obscuriglobus	0.152522	0.816286	0.0762608	0.535688
461393	Actinomyces_massiliensis	0.273937	0.897998	0.863031	0.953658
1739387	Actinomyces_sp._HMSC075C01	0.388019	0.910668	0.805991	0.953658
1739406	Actinomyces_sp._HMSC035G02	0.0531697	0.548436	0.0265848	0.33654
2756	Brochothrix_thermosphacta	0.464998	0.910668	0.767501	0.953658
364298	Janibacter_hoylei	0.766337	0.951508	0.383169	0.953658
496058	Spirosoma_panaciterrae	0.524358	0.910668	0.737821	0.953658
1581063	Lactobacillus_sp._HMSC25A02	0.114388	0.715889	0.942806	0.974291
1581133	Actinomyces_sp._HMSC08A09	0.333348	0.910668	0.833326	0.953658
927083	Sandaracinus_amylolyticus	0.488004	0.910668	0.244002	0.90606
75659	Duganella_zoogloeoides	0.110737	0.708304	0.0553685	0.44522
503361	Flavobacterium_sasangense	0.287693	0.897998	0.856154	0.953658
52769	Actinomyces_gerencseriae	0.393641	0.910668	0.80318	0.953658
55211	Erwinia_persicina	0.797228	0.953224	0.601386	0.953658
712117	Actinomyces_sp._oral_taxon_170	0.259131	0.897998	0.870435	0.953658
712359	Leptotrichia_sp._oral_taxon_215	0.184961	0.895855	0.0924806	0.605713
419005	Prevotella_amnii	0.942912	0.985074	0.528544	0.953658
1736457	Mycobacterium_sp._Root135	0.882486	0.969363	0.441243	0.953658
452982	Roseomonas_aerilata	0.146668	0.793149	0.0733342	0.523681
1283293	Pseudomonas_sp._URIL14HWK12:I6	0.567222	0.918098	0.716389	0.953658
61592	Corynebacterium_durum	0.287904	0.897998	0.856048	0.953658

## Sheet: CMS
tax_id	name	indep_p	indep_q	greater_CMS1_CMS2_CMS3_CMS4_indep_p	greater_CMS1_CMS2_CMS3_CMS4_indep_q
1179670	Micrococcus_sp._KBS0714	0.141153	0.695774	0.0804316	0.414819
1261635	Roseburia_sp._831b	0.943137	0.972828	0.875529	0.945066
1261634	Roseburia_sp._499	0.401165	0.818216	0.261732	0.620377
33011	Cutibacterium_granulosum	0.308247	0.814243	0.884084	0.94699
33033	Parvimonas_micra	0.0483221	0.38683	0.0254066	0.214954
33038	[Ruminococcus]_gnavus	0.868287	0.938982	0.754797	0.914003
293	Brevundimonas_diminuta	0.347871	0.818216	0.310276	0.659632
1032505	Fusobacterium_sp._OBRC1	1.53062e-06	0.000852554	1.11924e-06	0.00045795
360807	Roseburia_inulinivorans	0.400948	0.818216	0.26135	0.620377
1163671	Clostridium_sp._12(A)	0.116783	0.60059	0.0655106	0.352627
1229204	alpha_proteobacterium_L41A	0.40772	0.818216	0.266008	0.620377
406	Methylobacillus_glycogenes	0.836176	0.935241	0.945956	0.970346
470	Acinetobacter_baumannii	0.346686	0.818216	0.840325	0.934654
410072	Coprococcus_comes	0.430191	0.834649	0.565041	0.815357
548	Klebsiella_aerogenes	0.248846	0.795482	0.149851	0.536704
562	Escherichia_coli	0.44779	0.834649	0.827844	0.929655
575	Raoultella_planticola	0.09217	0.564162	0.0507619	0.319715
577	Raoultella_terrigena	0.323569	0.814243	0.203334	0.591866
754331	Escherichia_sp._TW09308	0.169175	0.714153	0.0976393	0.432783
754332	Escherichia_sp._TW10509	0.260558	0.806881	0.158378	0.547443
754327	Escherichia_sp._TW09231	0.885244	0.938982	0.793711	0.922165
1229488	beta_proteobacterium_FWI2	0.654929	0.893483	0.49355	0.76698
1229484	alpha_proteobacterium_LLX12A	0.892989	0.938982	0.901841	0.954991
1737424	Blautia_massiliensis	0.953796	0.973033	0.968198	0.985898
817	Bacteroides_fragilis	0.000487477	0.0339406	0.000227898	0.0159262
818	Bacteroides_thetaiotaomicron	0.51039	0.867074	0.555188	0.813789
821	Bacteroides_vulgatus	0.988922	0.993783	0.970568	0.986508
823	Parabacteroides_distasonis	0.412825	0.821792	0.271111	0.624004
851	Fusobacterium_nucleatum	0.0815818	0.534601	0.0440171	0.298994
860	Fusobacterium_periodonticum	1.62009e-05	0.00300797	8.83672e-06	0.00164068
1737624	Geobacillus_sp._Sah69	0.75656	0.924863	0.604914	0.835961
230310	Curvibacter_gracilis	0.778958	0.928916	0.954277	0.975288
1917876	Blautia_sp._Marseille-P3087	0.493954	0.867074	0.338982	0.690915
1852365	Fusobacterium_massiliense	0.000102039	0.014209	5.32688e-05	0.00741768
986	Flavobacterium_johnsoniae	0.705855	0.920752	0.54737	0.811667
1034	Afipia_clevelandensis	0.58529	0.881464	0.614018	0.840726
1279005	Escherichia_sp._KTE172	0.601433	0.881464	0.437569	0.740722
33889	Brevibacterium_casei	0.0290102	0.323174	0.304599	0.657604
328814	Alistipes_shahii	0.733949	0.924304	0.574898	0.819549
1245	Leuconostoc_mesenteroides	0.955563	0.973033	0.86655	0.941291
1270	Micrococcus_luteus	0.805187	0.932773	0.738433	0.914003
34062	Moraxella_osloensis	0.548163	0.879632	0.38621	0.719462
574750	Cupriavidus_sp._SK-4	0.613725	0.881464	0.449416	0.742803
1131812	Flavobacterium_sp._83	0.927635	0.965781	0.85048	0.937782
165179	Prevotella_copri	0.747107	0.924752	0.840274	0.934654
83262	Mycobacterium_immunogenum	0.250985	0.795482	0.151279	0.536704
1502	Clostridium_perfringens	0.00206132	0.0762197	0.00101194	0.0375767
1531	[Clostridium]_clostridioforme	0.000206501	0.0191702	0.000110206	0.0102308
1033736	Brevibacterium_senegalense	0.839942	0.93757	0.687292	0.886161
1574409	Mesorhizobium_sp._F7	0.876139	0.938982	0.836858	0.934654
722472	Bradyrhizobium_lablabi	0.153431	0.711363	0.0874235	0.42553
1590	Lactobacillus_plantarum	0.422559	0.828752	0.278813	0.631297
1656	Actinomyces_viscosus	0.0110155	0.197924	0.00577821	0.103821
296591	Polaromonas_sp._JS666	0.36246	0.818216	0.230322	0.605613
1680	Bifidobacterium_adolescentis	0.468862	0.842731	0.683766	0.886161
1735	Holdemanella_biformis	0.899727	0.938982	0.800629	0.925055
280332	Bradyrhizobium_jicamae	0.201199	0.769589	0.517046	0.780474
1807	Mycobacterium_obuense	0.642284	0.891924	0.480602	0.760499
1492738	Flavobacterium_seoulense	0.492686	0.867074	0.338163	0.690915
1492737	Flavobacterium_gilvum	0.641959	0.891924	0.917824	0.956029
214856	Alistipes_finegoldii	0.580503	0.881464	0.416483	0.736448
411486	Clostridium_sp._M62/1	0.713503	0.922699	0.554385	0.813789
411484	Clostridium_sp._SS2/1	0.269943	0.807641	0.164418	0.548387
1378168	Firmicutes_bacterium_ASF500	0.000469633	0.0339406	0.000228743	0.0159262
1263547	Oscillibacter_ruminantium	0.0224779	0.296466	0.01157	0.153441
182337	Erwinia_billingiae	0.360324	0.818216	0.229966	0.605613
1673721	Intestinimonas_massiliensis	0.735558	0.924304	0.633988	0.850558
1739277	Propionibacterium_sp._HMSC078F01	0.69546	0.910181	0.758241	0.914003
1739316	Propionibacterium_sp._HMSC069G10	0.828151	0.932773	0.696375	0.895799
166486	Roseburia_intestinalis	0.855698	0.938982	0.735226	0.914003
936562	Fusobacterium_sp._CM21	0.00164082	0.0761616	0.000782002	0.0362979
936563	Fusobacterium_sp._CM22	3.61969e-06	0.00100808	1.64435e-06	0.00045795
936561	Fusobacterium_sp._CM1	0.00372788	0.106174	0.00191252	0.0555903
68259	Streptomyces_purpurogeneiscleroticus	0.168019	0.714153	0.0964104	0.432783
658082	Lachnospiraceae_bacterium_2_1_58FAA	0.871832	0.938982	0.759581	0.914003
1739435	Fusobacterium_sp._HMSC065F01	0.0391923	0.376381	0.0207193	0.206083
1739460	Staphylococcus_sp._HMSC055B03	0.444525	0.834649	0.349486	0.695228
1739515	Propionibacterium_sp._HMSC062D05	0.524296	0.867074	0.362835	0.70462
674529	Bacteroides_faecis	0.00666372	0.139348	0.00342747	0.0707074
281362	Dechloromonas_denitrificans	0.763964	0.927095	0.616332	0.840726
674703	Rhodoplanes_sp._Z2-YC6860	0.441969	0.834649	0.293672	0.649109
1100720	Limnohabitans_sp._Rim28	0.28483	0.814243	0.270524	0.624004
1100721	Limnohabitans_sp._Rim47	0.331637	0.814243	0.766945	0.914003
1182732	Escherichia_sp._KTE159	0.163629	0.714153	0.0941414	0.432783
1510458	Pseudoruegeria_sabulilitoris	0.23235	0.778765	0.138777	0.511911
592978	Ruminococcus_faecis	0.216894	0.772261	0.539898	0.806229
576611	Polynucleobacter_asymbioticus	0.0971869	0.588403	0.0635836	0.347216
1805471	Clostridium_sp._Marseille-P2415	0.0133756	0.219124	0.00683827	0.112027
1870993	Tyzzerella_sp._Marseille-P3062	0.0683855	0.482161	0.0373683	0.270314
543913	beta_proteobacterium_CB	0.391784	0.818216	0.433856	0.740722
1871020	Clostridium_sp._Marseille-P3244	0.732696	0.924304	0.574633	0.819549
1805476	Blautia_sp._Marseille-P2398	0.757159	0.924863	0.606335	0.835961
1297617	Intestinimonas_butyriciproducens	0.590699	0.881464	0.426444	0.740722
281920	Porphyromonas_uenonis	0.990215	0.993783	0.976248	0.988423
1150298	Fusicatenibacter_saccharivorans	0.0505655	0.39118	0.0269009	0.217157
1592790	Sphingobium_phenoxybenzoativorans	0.31996	0.814243	0.382989	0.715856
1461752	Sphingobium_sp._Ant17	0.720319	0.922699	0.563526	0.815284
364029	Comamonas_sp._E6	0.0648647	0.469216	0.0348936	0.263832
69322	Flavobacterium_xanthum	0.296507	0.814243	0.183646	0.570681
1560345	Sphingomonas_panacis	0.646764	0.891924	0.483864	0.761335
298794	Methylobacterium_variabile	0.165579	0.714153	0.0952739	0.432783
36807	Microbacterium_laevaniformans	0.380472	0.818216	0.245832	0.620377
397260	Sphingomonas_sanxanigenens	0.470974	0.843513	0.319565	0.671005
1380355	Bradyrhizobium_sp._URHD0069	0.785646	0.928916	0.851916	0.937782
512030	Acidovorax_sp._NO-1	0.466193	0.842731	0.411493	0.736448
1380362	Ralstonia_sp._UNC404CL21Col	0.644261	0.891924	0.790987	0.922165
1806490	Achromobacter_sp._ATCC35328	0.602532	0.881464	0.437921	0.740722
86182	Curvibacter_lanceolatus	0.797907	0.932773	0.658241	0.869831
69823	Selenomonas_sputigena	0.0120229	0.202931	0.00624775	0.105454
1609975	Clostridium_sp._FS41	0.0207218	0.288551	0.0105707	0.147196
626940	Phascolarctobacterium_succinatutens	0.524603	0.867074	0.732964	0.914003
1528099	Lawsonella_clevelandensis	0.241461	0.791138	0.145141	0.528391
1298867	Bradyrhizobium_sp._URHA0002	0.512248	0.867074	0.568138	0.817708
168384	Marvinbryantia_formatexigens	0.681123	0.899848	0.895045	0.9496
1888892	Sphingomonas_sp._MCT13	0.44009	0.834649	0.338352	0.690915
1692501	Methylobacterium_sp._ARG-1	0.743575	0.924752	0.712026	0.905476
1332080	Sphingobium_baderi	0.821897	0.932773	0.686959	0.886161
54291	Raoultella_ornithinolytica	0.499948	0.867074	0.342575	0.693391
1938609	Flavobacterium_sp._LM4	0.315266	0.814243	0.196307	0.584721
709797	Bradyrhizobiaceae_bacterium_SG-6C	0.447317	0.834649	0.485966	0.762487
1938610	Flavobacterium_sp._LM5	0.504254	0.867074	0.347616	0.694187
1217710	Acinetobacter_sp._NIPH_899	0.534982	0.875449	0.372227	0.708936
1381597	Sphingomonas_sp._ERG5	0.288437	0.814243	0.17723	0.564527
103817	Janibacter_terrae	0.191718	0.762765	0.203349	0.591866
38284	Corynebacterium_accolens	0.728944	0.924304	0.7346	0.914003
38303	Corynebacterium_pseudogenitalium	0.529862	0.873175	0.371493	0.708936
333367	[Clostridium]_asparagiforme	0.000715393	0.0442749	0.000371364	0.0229833
415425	Flavobacterium_terrae	0.865025	0.938982	0.749287	0.914003
55197	Flavobacterium_branchiophilum	0.694789	0.910181	0.740183	0.914003
1661051	Pseudomonas_sp._NBRC_111136	0.884202	0.938982	0.77833	0.914003
1661032	Pseudomonas_sp._NBRC_111117	0.111656	0.594735	0.0622643	0.346812
1661037	Pseudomonas_sp._NBRC_111122	0.448453	0.834649	0.296393	0.650706
989370	Bradyrhizobium_manausense	0.39394	0.818216	0.254767	0.620377
1906854	Brevundimonas_sp._ZS04	0.575657	0.881464	0.410402	0.736448
202955	Acinetobacter_tjernbergiae	0.206011	0.769589	0.12189	0.500459
202956	Acinetobacter_towneri	0.172371	0.714153	0.0993473	0.43572
301301	Roseburia_hominis	0.275142	0.807641	0.291446	0.646755
301302	Roseburia_faecis	0.885579	0.938982	0.817242	0.929655
1743157	Polynucleobacter_sinensis	0.320568	0.814243	0.201295	0.591866
1743168	Polynucleobacter_wuianus	0.222752	0.776641	0.133791	0.508251
88431	Dorea_longicatena	0.200183	0.769589	0.11769	0.496618
399742	Enterobacter_sp._638	0.602536	0.881464	0.830593	0.930866
1776082	Shigella_sp._SF-2015	0.0422362	0.386617	0.0223495	0.213741
1415630	Pseudomonas_sp._TKP	0.0621671	0.467933	0.0335367	0.263098
1038867	Bradyrhizobium_sp._WSM3983	0.366001	0.818216	0.255183	0.620377
39485	[Eubacterium]_eligens	0.86276	0.938982	0.747018	0.914003
39486	Dorea_formicigenerans	0.0659359	0.47085	0.035525	0.263832
39488	[Eubacterium]_hallii	0.844179	0.938982	0.717145	0.90784
39491	[Eubacterium]_rectale	0.176721	0.723776	0.102639	0.446639
39496	Eubacterium_ventriosum	0.52123	0.867074	0.362518	0.70462
121428	Sphingobium_xenophagum	0.288277	0.814243	0.334379	0.689812
350893	Flavobacterium_daejeonense	0.759907	0.926189	0.61128	0.840698
1284775	Prevotella_sp._S7-1-8	0.0887877	0.555671	0.049309	0.315691
1055487	Methylotenera_versatilis	0.183864	0.747535	0.250717	0.620377
563996	Sphingomonas_hankookensis	0.169369	0.714153	0.7775	0.914003
1678129	Limnohabitans_sp._103DPR2	0.395975	0.818216	0.321121	0.671005
1678128	Limnohabitans_sp._63ED37-2	0.196018	0.769589	0.330906	0.685184
1235797	Oscillibacter_sp._1-3	0.607018	0.881464	0.442067	0.74166
351091	Oscillibacter_valericigenes	0.403376	0.818216	0.263386	0.620377
56193	Sphingobium_chungbukense	0.951359	0.973033	0.888409	0.946992
39950	Dialister_pneumosintes	0.00480982	0.127575	0.00240941	0.0639066
39956	Methylobacterium_mesophilicum	0.102907	0.594735	0.0567837	0.343324
1449061	Ochrobactrum_sp._UNC390CL2Tsu3S39	0.679413	0.899848	0.623683	0.847296
1449059	Mycobacterium_sp._UNC410CL29Cvi84	0.337532	0.814243	0.212721	0.595406
1449057	Methylobacterium_sp._UNCCL110	0.972203	0.984576	0.932104	0.963192
1449065	Phyllobacterium_sp._UNC302MFCol5.2	0.514912	0.867074	0.35609	0.700856
1907940	Enhydrobacter_sp._H5	0.469024	0.842731	0.316468	0.667699
40215	Acinetobacter_junii	0.217304	0.772261	0.128925	0.502178
1203577	Propionibacterium_sp._KPL1854	0.132337	0.664071	0.0754409	0.39642
1203559	Corynebacterium_sp._KPL1818	0.664904	0.893483	0.498155	0.76698
1203556	Actinomyces_sp._HPA0247	0.827686	0.932773	0.81907	0.929655
1842533	Acidovorax_sp._RAC01	0.340619	0.817779	0.408969	0.736448
1203561	Corynebacterium_sp._KPL1824	0.0273963	0.317912	0.0143987	0.167085
1203631	Propionibacterium_sp._KPL2003	0.491966	0.867074	0.773849	0.914003
1564113	Sphingomonas_sp._Ant_H11	0.71545	0.922699	0.84233	0.934654
40520	Blautia_obeum	0.38081	0.818216	0.245682	0.620377
40545	Sutterella_wadsworthensis	0.0309599	0.33813	0.0160777	0.182761
56946	Afipia_broomeae	0.745777	0.924752	0.579391	0.819834
384638	[Bacteroides]_pectinophilus	0.535957	0.875449	0.374996	0.709133
237258	Cloacibacterium_normanense	0.00963377	0.191643	0.00494907	0.0984512
204516	Bacteroides_massiliensis	0.306374	0.814243	0.189209	0.579063
925409	Asinibacterium_sp._OR53	0.234888	0.778765	0.583905	0.819834
712437	Porphyromonas_sp._oral_taxon_278	0.0193452	0.282078	0.00999258	0.14647
335659	Bradyrhizobium_sp._S23321	0.552882	0.879872	0.391608	0.724671
172043	Brevundimonas_nasdae	0.288395	0.814243	0.177365	0.564527
270351	Methylobacterium_aquaticum	0.463302	0.842731	0.499424	0.76698
106588	Pseudoflavonifractor_capillosus	0.414925	0.821792	0.272848	0.624051
106649	Acinetobacter_guillouiae	0.943135	0.972828	0.877198	0.945066
41276	Brevundimonas_vesicularis	0.804236	0.932773	0.659495	0.869831
1450439	Bacteroides_sp._UW	0.0018347	0.0762197	0.000911702	0.0375767
1581680	Candidatus_Methylopumilus_turicensis	0.114567	0.596391	0.492562	0.76698
1827469	Brevundimonas_sp._GW460-12-10-14-LB2	0.633613	0.891218	0.463373	0.74595
74426	Collinsella_aerofaciens	0.578739	0.881464	0.415232	0.736448
271155	Flavobacterium_antarcticum	0.272352	0.807641	0.165942	0.549555
910237	Escherichia_sp._TW15838	0.932265	0.96879	0.919985	0.956029
1287094	Mesorhizobium_sp._L103C565B0	0.610634	0.881464	0.446209	0.742803
1090573	Sphingobium_czechense	0.93728	0.972188	0.865008	0.941291
1729581	Flavobacterium_sp._TAB_87	0.264395	0.806881	0.160346	0.547443
1451265	Citrobacter_sp._JT3	0.578144	0.881464	0.414888	0.736448
189753	Bradyrhizobium_sp._Ec3.3	0.293592	0.814243	0.182403	0.570681
386414	Prevotella_timonensis	0.135531	0.674025	0.0767334	0.399444
1730094	Methylobacterium_sp._GXS13	0.161027	0.714153	0.0920357	0.432783
1549858	Sphingomonas_taxi	0.820936	0.932773	0.913368	0.956029
1566387	Mesorhizobium_sp._UASWS1009	0.0770182	0.529619	0.0418962	0.295395
190148	Bradyrhizobium_paxllaeri	0.896789	0.938982	0.91695	0.956029
1484693	Rhodoferax_saidenbachensis	0.560926	0.881464	0.397557	0.728192
1697787	Clostridia_bacterium_UC5.1-1D10	0.0214411	0.291285	0.0111723	0.151779
157688	Leptotrichia_hofstadii	0.773735	0.928916	0.665877	0.873021
1714344	Curvibacter_sp._PAE-UM	0.103083	0.594735	0.0574361	0.343324
239935	Akkermansia_muciniphila	0.11753	0.60059	0.0658405	0.352627
76122	Alloprevotella_tannerae	0.0783477	0.532191	0.0428969	0.298669
59803	Sphingomonas_echinoides	0.812293	0.932773	0.808638	0.926851
108980	Acinetobacter_ursingii	0.0485837	0.38683	0.0260602	0.214954
1812935	Enterobacter_cloacae_complex_'Hoffmann_cluster_IV'	0.549572	0.879632	0.559155	0.813917
469610	Burkholderiales_bacterium_1_1_47	0.226667	0.776641	0.134363	0.508251
453246	Sphingobium_sp._TCM1	0.0106623	0.197924	0.00552191	0.103401
453247	Sphingomonas_sp._TDK1	0.284155	0.814243	0.174406	0.561528
43768	Corynebacterium_matruchotii	0.0813002	0.534601	0.0450009	0.301994
1207055	Sphingobium_sp._C100	0.646925	0.891924	0.483845	0.761335
158500	Novosphingobium_resinovorum	0.710857	0.922699	0.552284	0.813789
1715092	Streptococcus_sp._HMSC070B10	0.573547	0.881464	0.776984	0.914003
1747903	Janthinobacterium_sp._S3-2	0.329329	0.814243	0.205336	0.591866
1518501	Bradyrhizobium_valentinum	0.8197	0.932773	0.701144	0.899856
1715161	Rothia_sp._HMSC061D12	0.501591	0.867074	0.34487	0.693476
1469502	Burkholderiales_bacterium_GJ-E10	0.0760277	0.529343	0.0414323	0.295395
191579	Fluviicola_taffensis	0.66045	0.893483	0.495717	0.76698
420994	Sphingobium_ummariense	0.77552	0.928916	0.666129	0.873021
158899	Collimonas_fungivorans	0.418948	0.824573	0.277251	0.630322
290052	Acetivibrio_ethanolgignens	0.21489	0.772261	0.126875	0.502178
748811	Sulfuritalea_hydrogenivorans	0.683367	0.899848	0.793457	0.922165
1813821	Shigella_sp._PAMC_28760	0.302622	0.814243	0.228101	0.605613
1076522	Asinibacterium_sp._OR43	0.83062	0.932773	0.927792	0.962347
28052	Lachnospira_pectinoschiza	0.507379	0.867074	0.457248	0.744142
1813946	Acidovorax_sp._GW101-3H11	0.259005	0.806881	0.533165	0.798314
28066	Rhodoferax_fermentans	0.549306	0.879632	0.857723	0.940456
28117	Alistipes_putredinis	0.448588	0.834649	0.300442	0.651153
28118	Odoribacter_splanchnicus	0.105694	0.594735	0.123704	0.502178
28123	Porphyromonas_asaccharolytica	0.812244	0.932773	0.674837	0.878234
28125	Prevotella_bivia	0.289673	0.814243	0.178452	0.564761
28130	Prevotella_disiens	0.822899	0.932773	0.911213	0.956029
28131	Prevotella_intermedia	0.88316	0.938982	0.777287	0.914003
1469948	Clostridium_sp._KNHs209	0.432669	0.834649	0.297634	0.650706
28212	Sphingomonas_adhaesiva	0.57421	0.881464	0.670619	0.874788
28213	Sphingomonas_parapaucimobilis	0.202953	0.769589	0.163152	0.547443
208479	[Clostridium]_bolteae	0.0251035	0.310086	0.0130387	0.16139
1240676	Pseudomonas_sp._PAMC_26793	0.8334	0.934012	0.808707	0.926851
487174	Barnesiella_intestinihominis	0.610922	0.881464	0.446758	0.742803
28446	[Clostridium]_propionicum	0.00143904	0.0761616	0.000748246	0.0362979
585543	Bacteroides_sp._D20	0.0913532	0.564162	0.0510855	0.319715
1454008	Aeromonas_sp._HZM	0.539353	0.875858	0.380003	0.715074
1650661	Clostridium_phoceensis	0.211034	0.772261	0.124905	0.502178
225324	Enhydrobacter_aerosaccus	0.396456	0.818216	0.262038	0.620377
1192054	Paracoccus_sp._228	0.797058	0.932773	0.776698	0.914003
1470590	Stenotrophomonas_sp._RIT309	0.563708	0.881464	0.401712	0.728839
1470591	Sphingomonas_sp._RIT328	0.14559	0.70516	0.0826702	0.418612
1945864	Hydrogenophaga_sp._A37	0.670513	0.893483	0.760147	0.914003
45634	Streptococcus_cristatus	0.781198	0.928916	0.632702	0.850558
160386	Corynebacterium_casei	0.751163	0.924842	0.815805	0.929655
29322	[Eubacterium]_cellulosolvens	0.62219	0.884082	0.456582	0.744142
29448	Bradyrhizobium_elkanii	0.399059	0.818216	0.258121	0.620377
1274631	Bradyrhizobium_icense	0.752428	0.924842	0.598942	0.829877
45851	Butyrivibrio_crossotus	0.00675477	0.139348	0.0033504	0.0707074
291644	Bacteroides_salyersiae	0.0428817	0.386617	0.0230242	0.213741
144185	Leifsonia_aquatica	0.773726	0.928916	0.770629	0.914003
1209355	Acinetobacter_sp._MDS7A	0.597283	0.881464	0.43282	0.740722
46228	Ruminococcus_lactaris	0.267994	0.806881	0.162809	0.547443
95607	Rhodopseudomonas_sp._B29	0.374947	0.818216	0.241225	0.620377
13690	Sphingobium_yanoikuyae	0.848594	0.938982	0.710335	0.905392
46503	Parabacteroides_merdae	0.66919	0.893483	0.505372	0.768481
46506	Bacteroides_stercoris	0.282702	0.814243	0.173232	0.560989
652706	Oribacterium_sp._oral_taxon_078	0.660658	0.893483	0.559585	0.813917
259537	Dechloromonas_aromatica	0.957936	0.973668	0.907539	0.956029
1144307	Sphingobium_sp._AP49	0.88045	0.938982	0.849455	0.937782
1144343	Phyllobacterium_sp._YR531	0.722256	0.922699	0.842364	0.934654
505382	Sphingomonas_sp._sph1	0.147958	0.710454	0.0840407	0.421718
1504823	bacterium_LF-3	0.00600209	0.137944	0.00318212	0.0707074
407152	Ochrobactrum_cytisi	0.715811	0.922699	0.822839	0.929655
341694	Peptostreptococcus_stomatis	0.000160261	0.017853	7.7185e-05	0.00859841
1390395	Sphingomonas_sp._LK11	0.45645	0.839085	0.30607	0.658227
358220	Acidovorax_sp._KKS102	0.240058	0.791138	0.648493	0.866212
571254	Ochrobactrum_rhizosphaerae	0.0280195	0.318508	0.20668	0.591866
1423323	Flavobacterium_sp._AED	0.396271	0.818216	0.256766	0.620377
1619951	Burkholderiaceae_bacterium_26	0.44722	0.834649	0.299068	0.650706
1701910	Agrobacterium_sp._SUL3	0.600338	0.881464	0.435504	0.740722
1095771	Ruminococcus_sp._JC304	0.230064	0.776641	0.137049	0.508909
96345	Flavobacterium_psychrophilum	0.519974	0.867074	0.362164	0.70462
161899	Corynebacterium_singulare	0.854042	0.938982	0.862402	0.941291
1112214	Sphingomonas_sp._PAMC_26605	0.531978	0.874076	0.372365	0.708936
882856	Pseudonocardia_sp._P2	0.6007	0.881464	0.43988	0.740722
178356	Flavobacterium_xinjiangense	0.33197	0.814243	0.208889	0.593627
1259798	Pseudomonas_sp._LAMO17WK12:I2	0.0486855	0.38683	0.0262359	0.214954
1522072	Sphingobium_sp._ba1	0.582835	0.881464	0.432459	0.740722
391598	Flavobacteria_bacterium_BAL38	0.360728	0.818216	0.230503	0.605613
211460	Afipia_massiliensis	0.227754	0.776641	0.154847	0.545884
522773	Sphingobium_lactosutens	0.954925	0.973033	0.982736	0.989844
47671	Lautropia_mirabilis	0.0801953	0.534601	0.0438714	0.298994
47678	Bacteroides_caccae	0.112644	0.594735	0.372923	0.708936
211589	Herbaspirillum_chlorophenolicum	0.584911	0.881464	0.421697	0.740722
473781	Sphingomonas_sp._LH128	0.738448	0.924304	0.584334	0.819834
457392	Bacteroides_sp._3_2_5	0.0107868	0.197924	0.0055692	0.103401
457401	Escherichia_sp._4_1_40B	0.789948	0.928916	0.740549	0.914003
457412	Ruminococcus_sp._5_1_39BFAA	0.263798	0.806881	0.159765	0.547443
457421	Clostridiales_bacterium_1_7_47FAA	0.0115784	0.201537	0.00601616	0.104719
47920	Acidovorax_delafieldii	0.948155	0.973033	0.888677	0.946992
1276756	Acidovorax_sp._JHL-9	0.552063	0.879872	0.775712	0.914003
1096546	Methylobacterium_sp._GXF4	0.524155	0.867074	0.364779	0.704668
1686378	Citrobacter_sp._MGH103	0.788298	0.928916	0.890886	0.946992
1735676	Sphingomonas_sp._Leaf10	0.046011	0.38683	0.0244497	0.214954
80878	Acidovorax_temperans	0.505134	0.867074	0.347717	0.694187
1735695	Sphingomonas_sp._Leaf28	0.726147	0.924304	0.80845	0.926851
310297	Bacteroides_plebeius	0.00613734	0.137944	0.00304195	0.0707074
310298	Bacteroides_coprocola	0.580485	0.881464	0.418079	0.736931
588932	Brevundimonas_naejangsanensis	0.0493087	0.38683	0.0262421	0.214954
1506582	Pseudomonas_sp._11/12A	0.950636	0.973033	0.89039	0.946992
32013	Comamonas_terrigena	0.898507	0.938982	0.973445	0.98763
1768757	Sphingomonas_sp._CCH10-B3	0.593653	0.881464	0.593645	0.826651
1768786	Sphingomonas_sp._CCH5-D11	0.996067	0.997858	0.98911	0.994466
1768778	Sphingomonas_sp._CCH9-F2	0.626614	0.887119	0.460775	0.744142
1768783	Sphingomonas_sp._CCH19-C6	0.822521	0.932773	0.821873	0.929655
1768781	Sphingobium_sp._CCH11-B1	0.0457437	0.38683	0.0242256	0.214954
1768805	Erythrobacteraceae_bacterium_CCH12-C2	0.519125	0.867074	0.914287	0.956029
540060	Limnohabitans_planktonicus	0.173089	0.714153	0.32452	0.674468
1703332	Lachnospiraceae_bacterium_TF01-11	0.407853	0.818216	0.266957	0.620377
1736224	Serratia_sp._Leaf51	0.103782	0.594735	0.0579399	0.343324
1736305	Agreia_sp._Leaf244	0.790496	0.928916	0.961008	0.980369
1736309	Sphingomonas_sp._Leaf257	0.35773	0.818216	0.22838	0.605613
1736299	Sphingomonas_sp._Leaf198	0.655149	0.893483	0.490373	0.76698
1736350	Sphingomonas_sp._Leaf357	0.361124	0.818216	0.23023	0.605613
1736351	Flavobacterium_sp._Leaf359	0.876566	0.938982	0.75506	0.914003
1736343	Sphingomonas_sp._Leaf339	0.474168	0.846511	0.321649	0.671005
1736341	Leifsonia_sp._Leaf336	0.234126	0.778765	0.139879	0.512583
1736321	Agreia_sp._Leaf283	0.854926	0.938982	0.733905	0.914003
1736382	Methylobacterium_sp._Leaf456	0.73492	0.924304	0.575303	0.819549
1736352	Methylobacterium_sp._Leaf361	0.682375	0.899848	0.881131	0.945693
1736444	Acinetobacter_sp._Root1280	0.24352	0.793221	0.146357	0.529356
1523430	Rhodopseudomonas_sp._AAP120	0.746616	0.924752	0.591902	0.82629
1523425	Novosphingobium_sp._AAP83	0.191262	0.762765	0.112022	0.47997
1523503	Pseudomonas_sp._ML96	0.778679	0.928916	0.630762	0.850558
1736480	Achromobacter_sp._Root170	0.449541	0.834649	0.432572	0.740722
1736527	Acidovorax_sp._Root402	0.85897	0.938982	0.741588	0.914003
229204	Flavobacterium_frigoris	0.333849	0.814243	0.210135	0.594138
1736565	Acidovorax_sp._Root568	0.392693	0.818216	0.255182	0.620377
1736544	Bosea_sp._Root483D1	0.317023	0.814243	0.591258	0.82629
1736590	Acidovorax_sp._Root70	0.560973	0.881464	0.546343	0.811667
1720194	Clostridium_sp._AT4	0.0380577	0.376381	0.0201243	0.206083
1736577	Rhizobium_sp._Root651	0.153097	0.711363	0.0878562	0.42553
999425	Streptococcus_sp._F0442	0.45174	0.835944	0.397912	0.728192
147645	Paracoccus_yeei	0.0388876	0.376381	0.0205336	0.206083
1835254	Polynucleobacter_duraquae	0.500289	0.867074	0.413485	0.736448
1032527	Pedosphaera_parvula	0.163782	0.714153	0.0945781	0.432783
1933777	Microbacterium_sp._CSI-V	0.298271	0.814243	0.184335	0.570681
529	Ochrobactrum_anthropi	0.301346	0.814243	0.574357	0.819549
853	Faecalibacterium_prausnitzii	0.263999	0.806881	0.751737	0.914003
901	Desulfovibrio_piger	0.667323	0.893483	0.502599	0.76698
1819727	Polynucleobacter_sp._MWH-Adler-W8	0.354005	0.818216	0.43201	0.740722
1309	Streptococcus_mutans	0.675389	0.897832	0.511903	0.774809
50715	Acidisphaera_rubrifaciens	0.437613	0.834649	0.290572	0.646755
1579	Lactobacillus_acidophilus	0.661377	0.893483	0.500661	0.76698
1580	Lactobacillus_brevis	0.55566	0.881464	0.3944	0.72742
1582	Lactobacillus_casei	0.0449728	0.38683	0.0360847	0.264463
1596	Lactobacillus_gasseri	0.806228	0.932773	0.654758	0.869831
576610	Polynucleobacter_necessarius	0.154533	0.711363	0.088947	0.427099
1117702	Novosphingobium_fuchskuhlense	0.887664	0.938982	0.781087	0.914003
52765	Caldicellulosiruptor_kristjanssonii	0.514274	0.867074	0.355731	0.700856
52766	Caldicellulosiruptor_lactoaceticus	0.245167	0.793943	0.46556	0.747311
36805	Microbacterium_aurum	0.976197	0.986827	0.977776	0.988423
135517	Geobacillus_vulcani	0.0881698	0.555671	0.0483472	0.313132
332249	Truepera_radiovictrix	0.0637715	0.469216	0.0345859	0.263832
135719	Sphingobium_amiense	0.521958	0.867074	0.363063	0.70462
1545044	Paracoccus_sanguinis	0.802793	0.932773	0.686701	0.886161
529884	Rhodoluna_lacicola	0.363213	0.818216	0.247445	0.620377
1759059	Caulobacteraceae_bacterium_OTSz_A_272	0.311842	0.814243	0.916048	0.956029
579490	Paracoccus_sp._S4493	0.878747	0.938982	0.76311	0.914003
88688	Caulobacter_segnis	0.143961	0.703388	0.0821312	0.418612
712357	Leptotrichia_sp._oral_taxon_212	0.0261653	0.310086	0.0136226	0.161443
40681	Sphingomonas_asaccharolytica	0.392354	0.818216	0.881175	0.945693
40682	Sphingomonas_mali	0.500843	0.867074	0.343583	0.693391
40683	Sphingomonas_pruni	0.633103	0.891218	0.46905	0.750749
1581076	Streptococcus_sp._HMSC10A01	0.169664	0.714153	0.0977915	0.432783
450749	Veillonella_sp._6_1_27	0.432868	0.834649	0.28734	0.645357
1335760	Sphingobium_sp._YL23	0.107022	0.594735	0.0593832	0.346812
1123067	Rubellimicrobium_mesophilum	0.696117	0.910181	0.525305	0.788666
255205	Pseudoclavibacter_helvolus	0.881631	0.938982	0.875578	0.945066
1353277	Rhizobium_freirei	0.954524	0.973033	0.912134	0.956029
452623	Pseudoclavibacter_soli	0.981011	0.989897	0.981964	0.989844
1485002	Acinetobacter_sp._ETR1	0.0404498	0.381873	0.0215807	0.210885
43263	Pseudomonas_alcaligenes	0.39528	0.818216	0.254074	0.620377
469609	Streptococcus_sp._2_1_36FAA	0.415729	0.821792	0.273373	0.624051
43669	Brachybacterium_faecium	0.221522	0.776641	0.13133	0.50799
93064	Sphingomonas_koreensis	0.265652	0.806881	0.161646	0.547443
257003	Sphingomonas_phyllosphaerae	0.939705	0.972828	0.868408	0.941291
306205	Rheinheimera_texasensis	0.662718	0.893483	0.775827	0.914003
535712	Candidatus_Rhodoluna_planktonica	0.334287	0.814243	0.74815	0.914003
454194	Pyrinomonas_methylaliphatogenes	0.202605	0.769589	0.118687	0.497056
257708	Roseomonas_gilardii	0.354705	0.818216	0.223611	0.605613
160791	Sphingomonas_wittichii	0.594877	0.881464	0.660572	0.869831
1078480	Haemophilus_sputorum	0.362641	0.818216	0.230091	0.605613
95606	Sphingomonas-like_bacterium_B12	0.64048	0.891924	0.473859	0.756273
1030157	Sphingomonas_sp._KC8	0.313677	0.814243	0.818767	0.929655
162426	Microbacterium_hominis	0.402198	0.818216	0.262227	0.620377
97138	Clostridium_sp._ASF356	0.00153694	0.0761616	0.000762953	0.0362979
1735677	Microbacterium_sp._Leaf203	0.379515	0.818216	0.582987	0.819834
1735693	Sphingobium_sp._Leaf26	0.328479	0.814243	0.430855	0.740722
1768765	Methylobacterium_sp._CCH5-D2	0.619342	0.882284	0.452384	0.744142
1768806	Rhodospirillaceae_bacterium_CCH5-H10	0.590171	0.881464	0.426824	0.740722
1736347	Microbacterium_sp._Leaf347	0.453881	0.837124	0.398741	0.728192
1736481	Mesorhizobium_sp._Root172	0.08481	0.542979	0.0463691	0.303854
1736556	Microbacterium_sp._Root553	0.35353	0.818216	0.225158	0.605613
1310601	Acinetobacter_sp._479375	0.636064	0.891924	0.705948	0.902138
56	Sorangium_cellulosum	0.251837	0.795482	0.157608	0.547443
393310	Skermanella_aerolata	0.150925	0.711363	0.0855673	0.425015
204	Campylobacter_showae	0.108603	0.594735	0.0607231	0.346812
245	Flavobacterium_aquatile	0.497463	0.867074	0.553373	0.813789
249	Terrimonas_ferruginea	0.485141	0.863334	0.868624	0.941291
824	Campylobacter_gracilis	0.217675	0.772261	0.128898	0.502178
827	Campylobacter_ureolyticus	0.267518	0.806881	0.162456	0.547443
1737983	Labrys_sp._WJW	0.337259	0.814243	0.216436	0.602774
165096	Weissella_koreensis	0.561267	0.881464	0.506342	0.768481
1377	Aerococcus_viridans	0.548398	0.879632	0.388944	0.722139
1535	[Clostridium]_leptum	0.227217	0.776641	0.135047	0.508251
1587	Lactobacillus_helveticus	0.188605	0.761253	0.109879	0.474438
1597	Lactobacillus_paracasei	0.356473	0.818216	0.227504	0.605613
1622	Lactobacillus_murinus	0.249778	0.795482	0.150566	0.536704
1659	Actinomyces_israelii	0.830305	0.932773	0.933795	0.963192
1660	Actinomyces_odontolyticus	0.787924	0.928916	0.932401	0.963192
1778	Mycobacterium_gordonae	0.276182	0.807641	0.167728	0.549555
1673725	Peptoniphilus_sp._EL1	0.372655	0.818216	0.23883	0.618735
100886	Catenibacterium_mitsuokai	0.216536	0.772261	0.128156	0.502178
2718	Cardiobacterium_hominis	0.663965	0.893483	0.498482	0.76698
1379270	Gemmatimonas_phototrophica	0.847231	0.938982	0.779502	0.914003
1871035	Negativibacillus_massiliensis	0.0234192	0.296466	0.012263	0.155239
1838286	Lacunisphaera_limnophila	0.617183	0.881464	0.453037	0.744142
363832	Solirubrobacter_soli	0.276947	0.807641	0.168984	0.550434
1379870	Spirosoma_radiotolerans	0.109164	0.594735	0.0605444	0.346812
102148	Solobacterium_moorei	0.823156	0.932773	0.773846	0.914003
397278	Marmoricola_aequoreus	0.896761	0.938982	0.860666	0.941291
1904640	Betaproteobacteria_bacterium_GR16-43	0.372313	0.818216	0.238658	0.618735
1381123	Aliihoeflea_sp._2WW	0.751279	0.924842	0.996392	0.998184
1119528	Methyloversatilis_discipulorum	0.719589	0.922699	0.559659	0.813917
1840518	Gardnerella_sp._30-4	0.53765	0.875647	0.375573	0.709133
38304	Corynebacterium_tuberculostearicum	0.744307	0.924752	0.615212	0.840726
1054213	Acetobacteraceae_bacterium_AT-5844	0.00321383	0.0994502	0.00160809	0.0497614
693988	Bilophila_sp._4_1_30	0.780576	0.928916	0.635246	0.850558
1579343	Streptococcus_sp._263_SSPC	0.99823	0.99823	0.99932	0.99932
137732	Granulicatella_elegans	0.572712	0.881464	0.919037	0.956029
39490	Eubacterium_ramulus	0.708363	0.921864	0.547912	0.811667
1776384	Emergencia_timonensis	0.111352	0.594735	0.0617456	0.346812
301953	Caldicellulosiruptor_acetigenus	0.252783	0.795482	0.309259	0.659632
1449048	Mycobacterium_sp._UNC280MFTsu5.1	0.604956	0.881464	0.437971	0.740722
40519	Ruminococcus_callidus	0.855223	0.938982	0.732008	0.914003
40542	Leptotrichia_buccalis	0.374475	0.818216	0.245996	0.620377
1581131	Actinomyces_sp._HMSC08A01	0.20725	0.769589	0.121501	0.500459
468056	Flavobacterium_fluvii	0.813364	0.932773	0.670149	0.874788
1484116	Hymenobacter_sp._PAMC_26554	0.778977	0.928916	0.631982	0.850558
173480	Gemmatimonas_aurantiaca	0.862998	0.938982	0.953983	0.975288
501496	Porphyromonas_bennonis	0.165378	0.714153	0.0952783	0.432783
665939	Campylobacter_sp._10_1_50	0.394883	0.818216	0.256735	0.620377
43769	Corynebacterium_propinquum	0.437426	0.834649	0.290881	0.646755
1387353	Paludisphaera_borealis	0.0061914	0.137944	0.00307764	0.0707074
44008	Enterococcus_cecorum	0.458109	0.839364	0.307611	0.658997
404937	Anoxybacillus_thermarum	0.169265	0.714153	0.0979005	0.432783
44676	Geothrix_fermentans	0.765644	0.927095	0.706162	0.902138
437898	Sutterella_parvirubra	0.122426	0.619921	0.0684651	0.363191
44749	Sporobacter_termitidis	0.300869	0.814243	0.186095	0.572679
1650663	Fournierella_massiliensis	0.825804	0.932773	0.936633	0.964334
1945862	Flavobacterium_sp._A45	0.40599	0.818216	0.26601	0.620377
1225476	Candidatus_Rickettsiella_isopodorum	0.113181	0.594735	0.0630073	0.347216
1128427	filamentous_cyanobacterium_ESFC-1	0.229803	0.776641	0.136416	0.508909
1849383	Psychrobacter_sp._SHUES1	0.650743	0.892768	0.477762	0.758525
1816677	Butyricimonas_sp._Marseille-P2440	0.381956	0.818216	0.298953	0.650706
1227267	Leptotrichia_sp._oral_taxon_879	0.848696	0.938982	0.716687	0.90784
1882918	Pajaroellobacter_abortibovis	0.043802	0.38683	0.0234831	0.214428
1850526	Arachidicoccus_sp._BS20	0.41606	0.821792	0.756522	0.914003
441501	Corynebacterium_massiliense	0.427228	0.834649	0.28364	0.639625
48292	Hyphomicrobium_zavarzinii	0.616272	0.881464	0.502059	0.76698
1490484	Mycobacterium_sp._ST-F2	0.30784	0.814243	0.191355	0.579266
540746	Rudaea_cellulosilytica	0.6117	0.881464	0.448347	0.742803
344881	Flavobacterium_soli	0.35337	0.818216	0.22449	0.605613
1852381	Duodenibacillus_massiliensis	0.884065	0.938982	0.821315	0.929655
280093	Flavobacterium_granuli	0.602074	0.881464	0.802157	0.925055
83655	Leclercia_adecarboxylata	0.615234	0.881464	0.79634	0.922165
214851	Subdoligranulum_variabile	0.151235	0.711363	0.0862239	0.425015
706438	Actinomyces_sp._oral_taxon_171	0.0430346	0.386617	0.0228792	0.213741
1492898	Flavisolibacter_sp._LCS9	0.101984	0.594735	0.0563689	0.343324
280871	Mycobacterium_llatzerense	0.893445	0.938982	0.844793	0.935486
215690	Thermomonas_fusca	0.313289	0.814243	0.198868	0.589198
445220	Reyranella_massiliensis	0.159705	0.714153	0.0911682	0.432783
249352	Flavobacterium_fryxellicola	0.309571	0.814243	0.192916	0.580832
544580	Actinomyces_oris	0.0318892	0.341582	0.0166984	0.18602
1298857	Solirubrobacter_sp._URHD0082	0.328107	0.814243	0.205638	0.591866
184870	Varibaculum_cambriense	0.383612	0.818216	0.247848	0.620377
185294	Prevotella_paludivivens	0.668508	0.893483	0.62719	0.849987
54299	Chroococcidiopsis_thermalis	0.314234	0.814243	0.195651	0.584721
218538	Dialister_invisus	0.204169	0.769589	0.459087	0.744142
1955701	Spirosoma_sp._209	0.0648368	0.469216	0.0352621	0.263832
1105029	Actinomyces_sp._ICM39	0.822827	0.932773	0.722157	0.912112
253239	Ethanoligenens_harbinense	0.577504	0.881464	0.414443	0.736448
56689	Mycobacterium_mucogenicum	0.307394	0.814243	0.190841	0.579266
1302690	Cnuella_takakiae	0.497199	0.867074	0.339876	0.690915
1827278	Aliterella_atlantica	0.893842	0.938982	0.824847	0.929655
1892844	Hyphomicrobium_sp._CS1BSMeth3	0.612285	0.881464	0.444722	0.742803
1172186	Mycobacterium_sp._360MFTsu5.1	0.023003	0.296466	0.0120121	0.155239
1206085	Jatrophihabitans_endophyticus	0.354683	0.818216	0.224407	0.605613
157687	Leptotrichia_wadei	0.099744	0.594735	0.0557202	0.343324
1697794	Clostridia_bacterium_UC5.1-1D1	0.570723	0.881464	0.598635	0.829877
551990	Flavobacterium_glycines	0.765211	0.927095	0.617337	0.840726
912594	Mycobacterium_iranicum	0.00381234	0.106174	0.00199606	0.0555903
1699078	Geobacillus_sp._PA-3	0.86788	0.938982	0.749695	0.914003
552398	Ruminococcaceae_bacterium_D16	0.0471352	0.38683	0.0252357	0.214954
651609	Actinomyces_sp._oral_taxon_180	0.00275955	0.0904157	0.00131054	0.0429395
29321	Turicella_otitidis	0.52178	0.867074	0.365618	0.704668
29379	Staphylococcus_auricularis	0.330626	0.814243	0.207206	0.591866
29391	Gemella_morbillorum	0.650215	0.892768	0.477993	0.758525
29394	Dolosigranulum_pigrum	0.627513	0.887119	0.460914	0.744142
29405	Microlunatus_phosphovorus	0.782891	0.928916	0.826461	0.929655
29466	Veillonella_parvula	0.0257378	0.310086	0.0136188	0.161443
554283	Flavobacterium_chungangense	0.0142184	0.226276	0.00736129	0.11715
521720	Pseudomonas_caeni	0.643561	0.891924	0.459625	0.744142
1636152	Planctomyces_sp._SH-PL62	0.00520417	0.13176	0.00270407	0.0684621
1505605	Hymenobacter_sp._IS2118	0.408373	0.818216	0.267308	0.620377
457416	Veillonella_sp._3_1_44	0.544144	0.879632	0.38263	0.715856
1178516	Spirosoma_montaniterrae	0.0362106	0.374522	0.0196164	0.206083
261292	Nitrosomonas_sp._Is79A3	0.464086	0.842731	0.400068	0.728228
32057	Calothrix_sp._PCC_7103	0.604687	0.881464	0.440178	0.740722
1768770	Caulobacter_sp._CCH5-E12	0.274704	0.807641	0.167429	0.549555
1768768	Caulobacter_sp._CCH9-E1	0.0368507	0.374522	0.0197907	0.206083
392734	Terriglobus_roseus	0.900209	0.938982	0.79499	0.922165
1736504	Mycobacterium_sp._Root265	0.111636	0.594735	0.061896	0.346812
229205	Flavobacterium_micromati	0.98809	0.993783	0.99505	0.998184
378211	Methyloversatilis_universalis	0.721108	0.922699	0.563281	0.815284
1422	Geobacillus_stearothermophilus	0.753821	0.924842	0.660514	0.869831
427683	Methylobacterium_platani	0.734311	0.924304	0.579762	0.819834
1739414	Staphylococcus_sp._HMSC066C03	0.337684	0.814243	0.212644	0.595406
1743159	Polynucleobacter_yangtzensis	0.170597	0.714153	0.853844	0.93805
712119	Actinomyces_sp._oral_taxon_175	0.00197463	0.0762197	0.00100551	0.0375767
1187852	Methylobacterium_tarhaniae	0.967713	0.981815	0.945753	0.970346
114	Gemmata_obscuriglobus	0.0369816	0.374522	0.0196021	0.206083
461393	Actinomyces_massiliensis	0.0836855	0.542009	0.0461107	0.303854
1739387	Actinomyces_sp._HMSC075C01	0.0197505	0.282078	0.0103782	0.147196
1739406	Actinomyces_sp._HMSC035G02	0.223751	0.776641	0.132777	0.508251
2756	Brochothrix_thermosphacta	0.298244	0.814243	0.184421	0.570681
364298	Janibacter_hoylei	0.207094	0.769589	0.122195	0.500459
496058	Spirosoma_panaciterrae	0.198337	0.769589	0.116042	0.493398
1581063	Lactobacillus_sp._HMSC25A02	0.332428	0.814243	0.351271	0.696291
1581133	Actinomyces_sp._HMSC08A09	0.0157478	0.243654	0.00824027	0.127495
927083	Sandaracinus_amylolyticus	0.864516	0.938982	0.738685	0.914003
75659	Duganella_zoogloeoides	0.441024	0.834649	0.52198	0.785791
503361	Flavobacterium_sasangense	0.402269	0.818216	0.262452	0.620377
52769	Actinomyces_gerencseriae	0.054151	0.413179	0.0292543	0.232781
55211	Erwinia_persicina	0.371035	0.818216	0.238075	0.618735
712117	Actinomyces_sp._oral_taxon_170	0.00218944	0.0762197	0.00123892	0.0429395
712359	Leptotrichia_sp._oral_taxon_215	0.0175664	0.264446	0.00911445	0.137209
419005	Prevotella_amnii	0.812006	0.932773	0.653404	0.869831
1736457	Mycobacterium_sp._Root135	0.737913	0.924304	0.583846	0.819834
452982	Roseomonas_aerilata	0.377411	0.818216	0.242834	0.620377
1283293	Pseudomonas_sp._URIL14HWK12:I6	0.21341	0.772261	0.126561	0.502178
61592	Corynebacterium_durum	0.466167	0.842731	0.314043	0.665102

## Sheet: DFS
tax_id	taxa_name	beta	HR	lower_95_CI	upper_95_CI	wald.test	p.value	q.value
1859695	Haemophilus_sp._CCUG_60358	-0.25	0.78	0.12	4.9	0.07	0.79	0.849462
1203573	Propionibacterium_sp._KPL1844	1.5	4.6	1.5	15	6.7	0.0095	0.11875
33011	Cutibacterium_granulosum	1.4	4.1	0.97	18	3.7	0.055	0.25
38304	Corynebacterium_tuberculostearicum	0.68	2	0.55	7.2	1.1	0.3	0.612245
34062	Moraxella_osloensis	0.77	2.2	0.58	8.1	1.3	0.25	0.555556
1715092	Streptococcus_sp._HMSC070B10	1	2.8	0.59	13	1.7	0.19	0.452381
163202	Corynebacterium_appendicis	0.66	1.9	0.41	9.1	0.7	0.4	0.634921
1379	Gemella_haemolysans	1.2	3.3	0.93	12	3.4	0.064	0.256
172042	Rothia_aeria	0.51	1.7	0.34	8	0.4	0.53	0.736111
1673725	Peptoniphilus_sp._EL1	1.2	3.3	0.79	14	2.7	0.1	0.3125
1282	Staphylococcus_epidermidis	0.33	1.4	0.33	5.8	0.21	0.65	0.783133
1260	Finegoldia_magna	1	2.8	0.81	9.6	2.6	0.11	0.314286
1528099	Lawsonella_clevelandensis	0.74	2.1	0.49	8.9	0.99	0.32	0.615385
1574624	[Propionibacterium]_namnetense	1.3	3.7	1.5	9.3	7.8	0.0053	0.0771429
1852368	Prevotellaceae_bacterium_Marseille-P2826	0.63	1.9	0.36	9.6	0.57	0.45	0.671642
470	Acinetobacter_baumannii	1.8	5.9	1.4	26	5.6	0.018	0.15
1564113	Sphingomonas_sp._Ant_H11	1.5	4.4	1.4	14	6.2	0.013	0.13
1715180	Streptococcus_sp._HMSC077D04	1.4	4.2	0.89	20	3.3	0.07	0.269231
47671	Lautropia_mirabilis	-0.39	0.68	0.1	4.6	0.16	0.69	0.802326
38303	Corynebacterium_pseudogenitalium	1.3	3.9	1.1	13	4.7	0.031	0.194118
1739268	Streptococcus_sp._HMSC073F11	0.51	1.7	0.29	9.7	0.33	0.57	0.75641
1739491	Streptococcus_sp._HMSC067H01	-1.6	0.19	0.0097	3.8	1.2	0.28	0.595745
1313	Streptococcus_pneumoniae	-0.62	0.54	0.058	4.9	0.31	0.58	0.75641
40214	Acinetobacter_johnsonii	0.95	2.6	0.69	9.8	2	0.16	0.432432
28037	Streptococcus_mitis	0.03	1	0.18	5.9	0	0.97	0.97
1655	Actinomyces_naeslundii	-1.1	0.34	0.041	2.8	1	0.32	0.615385
401472	Corynebacterium_ureicelerivorans	-0.81	0.45	0.071	2.8	0.75	0.39	0.634921
225324	Enhydrobacter_aerosaccus	1.2	3.4	1.1	11	4.5	0.033	0.194118
1182732	Escherichia_sp._KTE159	-4.7	0.0095	0.00036	0.25	7.7	0.0054	0.0771429
358220	Acidovorax_sp._KKS102	0.97	2.6	0.82	8.4	2.7	0.1	0.3125
1739414	Staphylococcus_sp._HMSC066C03	0.46	1.6	0.35	7.1	0.35	0.55	0.743243
671228	Veillonella_sp._oral_taxon_158	-0.28	0.75	0.12	4.6	0.09	0.76	0.835165
29379	Staphylococcus_auricularis	1.1	2.9	0.86	10	3	0.085	0.293103
712119	Actinomyces_sp._oral_taxon_175	-0.22	0.8	0.18	3.5	0.09	0.77	0.836957
1715107	Streptococcus_sp._HMSC063B03	0.6	1.8	0.3	11	0.43	0.51	0.732394
1860161	Streptococcus_sp._CCUG_49591	0.48	1.6	0.28	9.2	0.29	0.59	0.75641
1470593	Pseudomonas_sp._RIT357	0.096	1.1	0.34	3.5	0.03	0.87	0.925532
1150298	Fusicatenibacter_saccharivorans	0.48	1.6	0.46	5.6	0.57	0.45	0.671642
29321	Turicella_otitidis	1.2	3.3	0.88	12	3.2	0.076	0.271429
1736480	Achromobacter_sp._Root170	0.36	1.4	0.27	7.5	0.18	0.67	0.797619
1095727	Streptococcus_sp._SK643	-1.1	0.33	0.031	3.6	0.82	0.36	0.62069
563038	Streptococcus_sp._M334	0.67	2	0.29	13	0.48	0.49	0.720588
39491	[Eubacterium]_rectale	0.78	2.2	0.69	6.9	1.7	0.19	0.452381
280333	Bradyrhizobium_pachyrhizi	-3	0.051	0.0038	0.69	5	0.025	0.185714
316	Pseudomonas_stutzeri	1.6	4.9	1.2	20	5	0.026	0.185714
1656	Actinomyces_viscosus	-0.56	0.57	0.1	3.2	0.4	0.52	0.732394
1768804	Comamonadaceae_bacterium_CCH4-C5	0.42	1.5	0.43	5.3	0.42	0.52	0.732394
137732	Granulicatella_elegans	-1.3	0.28	0.02	4.1	0.86	0.35	0.62069
1661032	Pseudomonas_sp._NBRC_111117	0.71	2	0.43	9.7	0.8	0.37	0.627119
1358	Lactococcus_lactis	0.24	1.3	0.35	4.6	0.13	0.72	0.818182
563037	Streptococcus_sp._M143	0.47	1.6	0.17	15	0.17	0.68	0.8
1840518	Gardnerella_sp._30-4	0.87	2.4	0.46	12	1.1	0.3	0.612245
29394	Dolosigranulum_pigrum	-0.25	0.78	0.17	3.6	0.1	0.75	0.833333
1795629	Acinetobacter_sp._BMW17	2.1	7.9	2.3	27	11	0.00091	0.0733333
33889	Brevibacterium_casei	0.58	1.8	0.47	6.8	0.74	0.39	0.634921
33034	Anaerococcus_prevotii	-0.52	0.59	0.066	5.3	0.22	0.64	0.780488
43768	Corynebacterium_matruchotii	1.5	4.5	1.1	18	4.6	0.032	0.194118
1535	[Clostridium]_leptum	-1.1	0.32	0.03	3.4	0.89	0.35	0.62069
1305	Streptococcus_sanguinis	-1.4	0.26	0.043	1.5	2.3	0.13	0.361111
1292	Staphylococcus_warneri	0.34	1.4	0.38	5.3	0.26	0.61	0.7625
2718	Cardiobacterium_hominis	1.6	5	0.91	28	3.4	0.064	0.256
28117	Alistipes_putredinis	-0.051	0.95	0.27	3.4	0.01	0.94	0.959184
1907940	Enhydrobacter_sp._H5	1.3	3.6	0.88	14	3.2	0.074	0.271429
38286	Corynebacterium_afermentans	0.044	1	0.24	4.6	0	0.95	0.959596
1737424	Blautia_massiliensis	0.56	1.8	0.58	5.3	1	0.32	0.615385
837	Porphyromonas_gingivalis	-1.3	0.26	0.031	2.3	1.5	0.22	0.5
1841133	Gardnerella_sp._26-12	0.083	1.1	0.24	5	0.01	0.91	0.947917
853	Faecalibacterium_prausnitzii	1	2.8	1	7.8	4.1	0.044	0.225
237258	Cloacibacterium_normanense	0.9	2.5	0.64	9.6	1.7	0.19	0.452381
1308	Streptococcus_thermophilus	0.35	1.4	0.4	5.1	0.29	0.59	0.75641
1105029	Actinomyces_sp._ICM39	-0.15	0.86	0.1	7.4	0.02	0.89	0.936842
1836045	Burkholderia_sp._CQ001	0.84	2.3	0.68	8	1.8	0.18	0.452381
1538295	Aquabacterium_sp._NJ1	0.52	1.7	0.57	5	0.87	0.35	0.62069
571254	Ochrobactrum_rhizosphaerae	1.1	3.1	0.77	12	2.5	0.11	0.314286
1197727	Pseudomonas_sp._Ag1	1.7	5.5	1.9	16	9.5	0.002	0.0733333
40520	Blautia_obeum	1.2	3.4	1.3	8.9	6.5	0.011	0.122222
1581133	Actinomyces_sp._HMSC08A09	0.65	1.9	0.36	10	0.59	0.44	0.671642
1203561	Corynebacterium_sp._KPL1824	1.4	4	0.81	20	2.9	0.089	0.296667
301301	Roseburia_hominis	0.064	1.1	0.24	4.7	0.01	0.93	0.958763
29391	Gemella_morbillorum	-0.92	0.4	0.078	2	1.2	0.27	0.586957
1739345	Propionibacterium_sp._HMSC065F07	1.4	4	1	15	4	0.045	0.225
329	Ralstonia_pickettii	1.1	3	0.96	9.2	3.6	0.06	0.256
544580	Actinomyces_oris	-1.5	0.23	0.028	1.9	1.9	0.17	0.447368
462367	Flavisolibacter_ginsengisoli	-5	0.0064	0.00019	0.22	7.8	0.0052	0.0771429
1240676	Pseudomonas_sp._PAMC_26793	1.2	3.4	1.2	9.4	5.6	0.017	0.15
1203631	Propionibacterium_sp._KPL2003	1.8	6	1.9	19	9.4	0.0022	0.0733333
1454008	Aeromonas_sp._HZM	0.66	1.9	0.37	10	0.6	0.44	0.671642
86182	Curvibacter_lanceolatus	-0.32	0.72	0.19	2.8	0.22	0.64	0.780488
328814	Alistipes_shahii	0.46	1.6	0.35	7.2	0.35	0.55	0.743243
1583341	Pseudomonas_cerasi	-4.1	0.016	0.0011	0.25	8.8	0.0031	0.0771429
1336207	Pseudomonas_sp._P818	1.3	3.8	1	14	4.1	0.044	0.225
1379270	Gemmatimonas_phototrophica	-1.3	0.27	0.019	3.8	0.96	0.33	0.62069
53463	Paracoccus_solventivorans	-1.7	0.18	0.011	2.8	1.5	0.22	0.5
1834155	Kocuria_sp._ICS0012	-1.1	0.32	0.024	4.4	0.72	0.4	0.634921
1673721	Intestinimonas_massiliensis	0.69	2	0.45	8.8	0.83	0.36	0.62069
1101373	Tepidimonas_fonticaldi	-0.21	0.81	0.24	2.8	0.11	0.74	0.831461
214851	Subdoligranulum_variabile	0.91	2.5	0.81	7.6	2.6	0.11	0.314286
1584	Lactobacillus_delbrueckii	0.38	1.5	0.19	11	0.13	0.72	0.818182
1297617	Intestinimonas_butyriciproducens	1.4	4.2	1	17	3.9	0.049	0.233333
1697793	Clostridia_bacterium_UC5.1-1E11	0.41	1.5	0.32	7.1	0.27	0.61	0.7625

## Sheet: Mast_cells_resting_CIBERSORTx_relative
tax_id	name	indep_p	indep_q	greater_absent_present_indep_p	greater_absent_present_indep_q
1179670	Micrococcus_sp._KBS0714	0.598136	0.869841	0.700932	0.988157
1261635	Roseburia_sp._831b	0.957733	0.982426	0.521133	0.988157
1261634	Roseburia_sp._499	0.0359892	0.378226	0.0179946	0.232871
33011	Cutibacterium_granulosum	0.585701	0.869269	0.707149	0.988157
33033	Parvimonas_micra	0.188573	0.704935	0.0942867	0.524344
33038	[Ruminococcus]_gnavus	0.188185	0.704935	0.0940924	0.524344
293	Brevundimonas_diminuta	0.634964	0.89087	0.682518	0.988157
1032505	Fusobacterium_sp._OBRC1	0.103836	0.540531	0.0519182	0.370749
360807	Roseburia_inulinivorans	0.99029	0.994244	0.495145	0.988157
1163671	Clostridium_sp._12(A)	0.0510282	0.420806	0.0255141	0.269464
1229204	alpha_proteobacterium_L41A	0.653737	0.892561	0.673131	0.988157
406	Methylobacillus_glycogenes	0.482334	0.811661	0.241167	0.750447
470	Acinetobacter_baumannii	0.396131	0.807177	0.801935	0.988157
410072	Coprococcus_comes	0.264616	0.763214	0.132308	0.613506
548	Klebsiella_aerogenes	0.517191	0.83327	0.258595	0.787033
562	Escherichia_coli	0.00270124	0.115738	0.998649	0.998649
575	Raoultella_planticola	0.46622	0.807177	0.76689	0.988157
577	Raoultella_terrigena	0.284247	0.763214	0.857877	0.988157
754331	Escherichia_sp._TW09308	0.136344	0.622487	0.931828	0.990974
754332	Escherichia_sp._TW10509	0.0996884	0.540531	0.950156	0.990974
754327	Escherichia_sp._TW09231	0.337023	0.772538	0.168511	0.63851
1229488	beta_proteobacterium_FWI2	0.91552	0.965832	0.54224	0.988157
1229484	alpha_proteobacterium_LLX12A	0.417107	0.807177	0.791446	0.988157
1737424	Blautia_massiliensis	0.264346	0.763214	0.132173	0.613506
817	Bacteroides_fragilis	4.37575e-05	0.00609323	2.18788e-05	0.00304662
818	Bacteroides_thetaiotaomicron	0.0266056	0.344675	0.0133028	0.217844
821	Bacteroides_vulgatus	0.332905	0.772538	0.166452	0.63851
823	Parabacteroides_distasonis	0.892854	0.954548	0.553573	0.988157
851	Fusobacterium_nucleatum	0.0535065	0.420806	0.0267533	0.269464
860	Fusobacterium_periodonticum	0.0256624	0.344675	0.0128312	0.217844
1737624	Geobacillus_sp._Sah69	0.248932	0.763214	0.124466	0.613506
230310	Curvibacter_gracilis	0.812602	0.939957	0.406301	0.934272
1917876	Blautia_sp._Marseille-P3087	0.850081	0.944221	0.574959	0.988157
1852365	Fusobacterium_massiliense	0.100816	0.540531	0.050408	0.369914
986	Flavobacterium_johnsoniae	0.828734	0.939957	0.414367	0.934272
1034	Afipia_clevelandensis	0.656981	0.892561	0.328491	0.873754
1279005	Escherichia_sp._KTE172	0.0443913	0.419084	0.977804	0.99568
33889	Brevibacterium_casei	0.0827923	0.53242	0.958604	0.990974
328814	Alistipes_shahii	0.121351	0.586354	0.0606756	0.419859
1245	Leuconostoc_mesenteroides	0.144563	0.644173	0.0722815	0.456793
1270	Micrococcus_luteus	0.961373	0.982541	0.519313	0.988157
34062	Moraxella_osloensis	0.477259	0.810153	0.761371	0.988157
574750	Cupriavidus_sp._SK-4	0.827621	0.939957	0.41381	0.934272
1131812	Flavobacterium_sp._83	0.203365	0.726118	0.898317	0.988157
165179	Prevotella_copri	0.506112	0.829131	0.746944	0.988157
83262	Mycobacterium_immunogenum	0.0341392	0.369053	0.0170696	0.228461
1502	Clostridium_perfringens	0.39355	0.807177	0.196775	0.70712
1531	[Clostridium]_clostridioforme	1.04059e-05	0.00579609	5.20295e-06	0.00289805
1033736	Brevibacterium_senegalense	0.524634	0.834793	0.737683	0.988157
1574409	Mesorhizobium_sp._F7	0.256525	0.763214	0.128263	0.613506
722472	Bradyrhizobium_lablabi	0.918433	0.965832	0.459217	0.963361
1590	Lactobacillus_plantarum	0.568047	0.869269	0.715977	0.988157
1656	Actinomyces_viscosus	0.349372	0.772538	0.174686	0.65302
296591	Polaromonas_sp._JS666	0.280068	0.763214	0.140034	0.613506
1680	Bifidobacterium_adolescentis	0.783299	0.93226	0.60835	0.988157
1735	Holdemanella_biformis	0.675996	0.89734	0.337998	0.878455
280332	Bradyrhizobium_jicamae	0.690955	0.89734	0.345478	0.878455
1807	Mycobacterium_obuense	0.212493	0.730609	0.106247	0.558296
1492738	Flavobacterium_seoulense	0.575664	0.869269	0.712168	0.988157
1492737	Flavobacterium_gilvum	0.85598	0.944221	0.42799	0.941731
214856	Alistipes_finegoldii	0.0171992	0.293196	0.00859959	0.172776
411486	Clostridium_sp._M62/1	0.00135307	0.0628049	0.000676534	0.0314025
411484	Clostridium_sp._SS2/1	0.84907	0.944221	0.575465	0.988157
1378168	Firmicutes_bacterium_ASF500	0.00858224	0.227634	0.00429112	0.125798
1263547	Oscillibacter_ruminantium	0.0242876	0.344675	0.0121438	0.217844
182337	Erwinia_billingiae	0.429371	0.807177	0.785314	0.988157
1673721	Intestinimonas_massiliensis	0.491681	0.822313	0.245841	0.76074
1739277	Propionibacterium_sp._HMSC078F01	0.747001	0.912456	0.626499	0.988157
1739316	Propionibacterium_sp._HMSC069G10	0.517103	0.83327	0.741449	0.988157
166486	Roseburia_intestinalis	0.0329258	0.369053	0.0164629	0.228461
936562	Fusobacterium_sp._CM21	0.0551505	0.420806	0.0275753	0.269464
936563	Fusobacterium_sp._CM22	0.0343911	0.369053	0.0171955	0.228461
936561	Fusobacterium_sp._CM1	0.020594	0.327739	0.010297	0.197774
68259	Streptomyces_purpurogeneiscleroticus	0.686143	0.89734	0.656929	0.988157
658082	Lachnospiraceae_bacterium_2_1_58FAA	0.273236	0.763214	0.136618	0.613506
1739435	Fusobacterium_sp._HMSC065F01	0.0817537	0.53242	0.0408769	0.350283
1739460	Staphylococcus_sp._HMSC055B03	0.31109	0.772538	0.155545	0.626077
1739515	Propionibacterium_sp._HMSC062D05	0.439766	0.807177	0.780117	0.988157
674529	Bacteroides_faecis	0.686702	0.89734	0.343351	0.878455
281362	Dechloromonas_denitrificans	0.196066	0.709147	0.0980329	0.530139
674703	Rhodoplanes_sp._Z2-YC6860	0.519979	0.83327	0.259989	0.787033
1100720	Limnohabitans_sp._Rim28	0.63056	0.88917	0.31528	0.86925
1100721	Limnohabitans_sp._Rim47	0.704095	0.901709	0.352047	0.879329
1182732	Escherichia_sp._KTE159	0.158506	0.670202	0.920747	0.988162
1510458	Pseudoruegeria_sabulilitoris	0.256548	0.763214	0.128274	0.613506
592978	Ruminococcus_faecis	0.242036	0.763214	0.121018	0.607272
576611	Polynucleobacter_asymbioticus	0.992459	0.994244	0.50377	0.988157
1805471	Clostridium_sp._Marseille-P2415	0.0266087	0.344675	0.0133043	0.217844
1870993	Tyzzerella_sp._Marseille-P3062	0.0891617	0.53242	0.0445808	0.362663
543913	beta_proteobacterium_CB	0.754059	0.914195	0.622971	0.988157
1871020	Clostridium_sp._Marseille-P3244	0.0251637	0.344675	0.0125819	0.217844
1805476	Blautia_sp._Marseille-P2398	0.307494	0.772538	0.153747	0.626077
1297617	Intestinimonas_butyriciproducens	0.132898	0.616868	0.066449	0.435437
281920	Porphyromonas_uenonis	0.989421	0.994244	0.505289	0.988157
1150298	Fusicatenibacter_saccharivorans	0.709152	0.9035	0.645424	0.988157
1592790	Sphingobium_phenoxybenzoativorans	0.467152	0.807177	0.766424	0.988157
1461752	Sphingobium_sp._Ant17	0.0235847	0.344675	0.988208	0.997737
364029	Comamonas_sp._E6	0.516969	0.83327	0.258485	0.787033
69322	Flavobacterium_xanthum	0.518193	0.83327	0.740903	0.988157
1560345	Sphingomonas_panacis	0.625227	0.886136	0.687386	0.988157
298794	Methylobacterium_variabile	0.736622	0.910282	0.368311	0.881154
36807	Microbacterium_laevaniformans	0.371806	0.792423	0.814097	0.988157
397260	Sphingomonas_sanxanigenens	0.986373	0.994244	0.506814	0.988157
1380355	Bradyrhizobium_sp._URHD0069	0.558492	0.861718	0.279246	0.818632
512030	Acidovorax_sp._NO-1	0.558276	0.861718	0.720862	0.988157
1380362	Ralstonia_sp._UNC404CL21Col	0.0101191	0.238228	0.99494	0.997737
1806490	Achromobacter_sp._ATCC35328	0.0162842	0.293196	0.991858	0.997737
86182	Curvibacter_lanceolatus	0.765474	0.920883	0.617263	0.988157
69823	Selenomonas_sputigena	0.00684454	0.2118	0.00342227	0.11213
1609975	Clostridium_sp._FS41	0.000105295	0.0117299	5.26476e-05	0.00586494
626940	Phascolarctobacterium_succinatutens	0.0273772	0.346571	0.0136886	0.217844
1528099	Lawsonella_clevelandensis	0.236722	0.763214	0.881639	0.988157
1298867	Bradyrhizobium_sp._URHA0002	0.320386	0.772538	0.160193	0.632819
168384	Marvinbryantia_formatexigens	0.0344537	0.369053	0.0172269	0.228461
1888892	Sphingomonas_sp._MCT13	0.606729	0.875513	0.303365	0.844871
1692501	Methylobacterium_sp._ARG-1	0.960552	0.982541	0.480276	0.976327
1332080	Sphingobium_baderi	0.0474006	0.420806	0.9763	0.99568
54291	Raoultella_ornithinolytica	0.107061	0.54356	0.946469	0.990974
1938609	Flavobacterium_sp._LM4	0.628562	0.888602	0.685719	0.988157
709797	Bradyrhizobiaceae_bacterium_SG-6C	0.432614	0.807177	0.216307	0.7302
1938610	Flavobacterium_sp._LM5	0.0800842	0.53242	0.959958	0.990974
1217710	Acinetobacter_sp._NIPH_899	0.704207	0.901709	0.647896	0.988157
1381597	Sphingomonas_sp._ERG5	0.456389	0.807177	0.771806	0.988157
103817	Janibacter_terrae	0.0846055	0.53242	0.0423027	0.357009
38284	Corynebacterium_accolens	0.809357	0.939957	0.595322	0.988157
38303	Corynebacterium_pseudogenitalium	0.268259	0.763214	0.865871	0.988157
333367	[Clostridium]_asparagiforme	3.5126e-05	0.00609323	1.7563e-05	0.00304662
415425	Flavobacterium_terrae	0.424385	0.807177	0.787807	0.988157
55197	Flavobacterium_branchiophilum	0.313389	0.772538	0.843305	0.988157
1661051	Pseudomonas_sp._NBRC_111136	0.660207	0.892561	0.669897	0.988157
1661032	Pseudomonas_sp._NBRC_111117	0.191491	0.70636	0.904255	0.988157
1661037	Pseudomonas_sp._NBRC_111122	0.175064	0.704818	0.912468	0.988157
989370	Bradyrhizobium_manausense	0.84139	0.944221	0.579305	0.988157
1906854	Brevundimonas_sp._ZS04	0.211262	0.730609	0.894369	0.988157
202955	Acinetobacter_tjernbergiae	0.702902	0.901709	0.351451	0.879329
202956	Acinetobacter_towneri	0.377627	0.799766	0.188814	0.682917
301301	Roseburia_hominis	0.122113	0.586354	0.0610567	0.419859
301302	Roseburia_faecis	0.826884	0.939957	0.586558	0.988157
1743157	Polynucleobacter_sinensis	0.169159	0.697939	0.91542	0.988157
1743168	Polynucleobacter_wuianus	0.344535	0.772538	0.827733	0.988157
88431	Dorea_longicatena	0.426726	0.807177	0.213363	0.7302
399742	Enterobacter_sp._638	0.8862	0.952921	0.4431	0.949256
1776082	Shigella_sp._SF-2015	0.0259958	0.344675	0.987002	0.997737
1415630	Pseudomonas_sp._TKP	0.181769	0.704935	0.909116	0.988157
1038867	Bradyrhizobium_sp._WSM3983	0.643502	0.892561	0.678249	0.988157
39485	[Eubacterium]_eligens	0.312476	0.772538	0.156238	0.626077
39486	Dorea_formicigenerans	0.188079	0.704935	0.0940396	0.524344
39488	[Eubacterium]_hallii	0.598017	0.869841	0.299008	0.839244
39491	[Eubacterium]_rectale	0.225392	0.756286	0.112696	0.58122
39496	Eubacterium_ventriosum	0.139208	0.625312	0.0696039	0.445625
121428	Sphingobium_xenophagum	0.810861	0.939957	0.40543	0.934272
350893	Flavobacterium_daejeonense	0.464585	0.807177	0.767707	0.988157
1284775	Prevotella_sp._S7-1-8	0.372737	0.792423	0.813631	0.988157
1055487	Methylotenera_versatilis	0.0235646	0.344675	0.988218	0.997737
563996	Sphingomonas_hankookensis	0.203259	0.726118	0.898371	0.988157
1678129	Limnohabitans_sp._103DPR2	0.789242	0.934955	0.394621	0.919682
1678128	Limnohabitans_sp._63ED37-2	0.285819	0.763214	0.142909	0.613506
1235797	Oscillibacter_sp._1-3	0.293919	0.772538	0.146959	0.623324
351091	Oscillibacter_valericigenes	0.0680577	0.489869	0.0340288	0.312094
56193	Sphingobium_chungbukense	0.158323	0.670202	0.0791617	0.479273
39950	Dialister_pneumosintes	0.476262	0.810153	0.238131	0.747136
39956	Methylobacterium_mesophilicum	0.495144	0.82327	0.752428	0.988157
1449061	Ochrobactrum_sp._UNC390CL2Tsu3S39	0.417946	0.807177	0.791027	0.988157
1449059	Mycobacterium_sp._UNC410CL29Cvi84	0.433701	0.807177	0.783149	0.988157
1449057	Methylobacterium_sp._UNCCL110	0.349079	0.772538	0.82546	0.988157
1449065	Phyllobacterium_sp._UNC302MFCol5.2	0.190157	0.706117	0.0950786	0.524344
1907940	Enhydrobacter_sp._H5	0.987251	0.994244	0.506374	0.988157
40215	Acinetobacter_junii	0.511527	0.833101	0.744236	0.988157
1203577	Propionibacterium_sp._KPL1854	0.716523	0.9035	0.641739	0.988157
1203559	Corynebacterium_sp._KPL1818	0.294679	0.772538	0.852661	0.988157
1203556	Actinomyces_sp._HPA0247	0.429016	0.807177	0.785492	0.988157
1842533	Acidovorax_sp._RAC01	0.957059	0.982426	0.521471	0.988157
1203561	Corynebacterium_sp._KPL1824	0.343725	0.772538	0.828137	0.988157
1203631	Propionibacterium_sp._KPL2003	0.185138	0.704935	0.907431	0.988157
1564113	Sphingomonas_sp._Ant_H11	0.321275	0.772538	0.839362	0.988157
40520	Blautia_obeum	0.805152	0.939957	0.402576	0.934272
40545	Sutterella_wadsworthensis	0.21479	0.733975	0.107395	0.559056
56946	Afipia_broomeae	0.572506	0.869269	0.286253	0.83478
384638	[Bacteroides]_pectinophilus	0.0159811	0.293196	0.00799055	0.172776
237258	Cloacibacterium_normanense	0.497676	0.825016	0.751162	0.988157
204516	Bacteroides_massiliensis	0.100591	0.540531	0.0502955	0.369914
925409	Asinibacterium_sp._OR53	0.240811	0.763214	0.879595	0.988157
712437	Porphyromonas_sp._oral_taxon_278	0.533114	0.843593	0.266557	0.79397
335659	Bradyrhizobium_sp._S23321	0.975015	0.99284	0.512493	0.988157
172043	Brevundimonas_nasdae	0.421802	0.807177	0.210901	0.729669
270351	Methylobacterium_aquaticum	0.776851	0.928553	0.611575	0.988157
106588	Pseudoflavonifractor_capillosus	0.255678	0.763214	0.127839	0.613506
106649	Acinetobacter_guillouiae	0.428003	0.807177	0.214001	0.7302
41276	Brevundimonas_vesicularis	0.774441	0.927664	0.38722	0.91005
1450439	Bacteroides_sp._UW	0.000582851	0.0463783	0.000291425	0.0231891
1581680	Candidatus_Methylopumilus_turicensis	0.548011	0.855673	0.725995	0.988157
1827469	Brevundimonas_sp._GW460-12-10-14-LB2	0.502173	0.8272	0.748913	0.988157
74426	Collinsella_aerofaciens	0.831955	0.939957	0.415977	0.934272
271155	Flavobacterium_antarcticum	0.487114	0.817236	0.756443	0.988157
910237	Escherichia_sp._TW15838	0.0102647	0.238228	0.994868	0.997737
1287094	Mesorhizobium_sp._L103C565B0	0.936644	0.969722	0.468322	0.96613
1090573	Sphingobium_czechense	0.054156	0.420806	0.972922	0.99568
1729581	Flavobacterium_sp._TAB_87	0.359464	0.776052	0.820268	0.988157
1451265	Citrobacter_sp._JT3	0.657389	0.892561	0.671306	0.988157
189753	Bradyrhizobium_sp._Ec3.3	0.875793	0.946287	0.437897	0.941731
386414	Prevotella_timonensis	0.246647	0.763214	0.876677	0.988157
1730094	Methylobacterium_sp._GXS13	0.457312	0.807177	0.771344	0.988157
1549858	Sphingomonas_taxi	0.093216	0.540531	0.953392	0.990974
1566387	Mesorhizobium_sp._UASWS1009	0.641449	0.892561	0.679276	0.988157
190148	Bradyrhizobium_paxllaeri	0.339201	0.772538	0.830399	0.988157
1484693	Rhodoferax_saidenbachensis	0.617739	0.882258	0.308869	0.855922
1697787	Clostridia_bacterium_UC5.1-1D10	0.00021173	0.0196556	0.000105865	0.0098278
157688	Leptotrichia_hofstadii	0.688609	0.89734	0.344304	0.878455
1714344	Curvibacter_sp._PAE-UM	0.952713	0.982426	0.476357	0.974814
239935	Akkermansia_muciniphila	0.336491	0.772538	0.168245	0.63851
76122	Alloprevotella_tannerae	0.272085	0.763214	0.136043	0.613506
59803	Sphingomonas_echinoides	0.273226	0.763214	0.863387	0.988157
108980	Acinetobacter_ursingii	0.854207	0.944221	0.427103	0.941731
1812935	Enterobacter_cloacae_complex_'Hoffmann_cluster_IV'	0.636722	0.891091	0.318361	0.86925
469610	Burkholderiales_bacterium_1_1_47	0.0146948	0.292321	0.00734739	0.170521
453246	Sphingobium_sp._TCM1	0.694351	0.89734	0.652824	0.988157
453247	Sphingomonas_sp._TDK1	0.821614	0.939957	0.589193	0.988157
43768	Corynebacterium_matruchotii	0.271084	0.763214	0.135542	0.613506
1207055	Sphingobium_sp._C100	0.581539	0.869269	0.709231	0.988157
158500	Novosphingobium_resinovorum	0.856071	0.944221	0.428035	0.941731
1715092	Streptococcus_sp._HMSC070B10	0.649513	0.892561	0.324756	0.873754
1747903	Janthinobacterium_sp._S3-2	0.325232	0.772538	0.837384	0.988157
1518501	Bradyrhizobium_valentinum	0.780222	0.930586	0.609889	0.988157
1715161	Rothia_sp._HMSC061D12	0.689717	0.89734	0.344858	0.878455
1469502	Burkholderiales_bacterium_GJ-E10	0.286376	0.763214	0.143188	0.613506
191579	Fluviicola_taffensis	0.0671545	0.489869	0.966423	0.995005
420994	Sphingobium_ummariense	0.108322	0.54356	0.945839	0.990974
158899	Collimonas_fungivorans	0.250271	0.763214	0.874864	0.988157
290052	Acetivibrio_ethanolgignens	0.013644	0.292297	0.00682202	0.170521
748811	Sulfuritalea_hydrogenivorans	0.41254	0.807177	0.79373	0.988157
1813821	Shigella_sp._PAMC_28760	0.00810828	0.225816	0.995946	0.997737
1076522	Asinibacterium_sp._OR43	0.388132	0.807177	0.805934	0.988157
28052	Lachnospira_pectinoschiza	0.0170564	0.293196	0.0085282	0.172776
1813946	Acidovorax_sp._GW101-3H11	0.0840872	0.53242	0.957956	0.990974
28066	Rhodoferax_fermentans	0.139013	0.625312	0.0695063	0.445625
28117	Alistipes_putredinis	0.0977082	0.540531	0.0488541	0.369914
28118	Odoribacter_splanchnicus	0.00912248	0.230965	0.00456124	0.127031
28123	Porphyromonas_asaccharolytica	0.791499	0.934955	0.60425	0.988157
28125	Prevotella_bivia	0.385402	0.807177	0.807299	0.988157
28130	Prevotella_disiens	0.813578	0.939957	0.593211	0.988157
28131	Prevotella_intermedia	0.346805	0.772538	0.173403	0.652603
1469948	Clostridium_sp._KNHs209	0.0340009	0.369053	0.0170004	0.228461
28212	Sphingomonas_adhaesiva	0.873905	0.946287	0.436952	0.941731
28213	Sphingomonas_parapaucimobilis	0.4564	0.807177	0.2282	0.747136
208479	[Clostridium]_bolteae	0.00128983	0.0628049	0.000644916	0.0314025
1240676	Pseudomonas_sp._PAMC_26793	0.0880736	0.53242	0.955963	0.990974
487174	Barnesiella_intestinihominis	0.981504	0.994244	0.490752	0.988157
28446	[Clostridium]_propionicum	0.00128247	0.0628049	0.000641234	0.0314025
585543	Bacteroides_sp._D20	0.124354	0.592011	0.0621771	0.422349
1454008	Aeromonas_sp._HZM	0.89051	0.954548	0.445255	0.950219
1650661	Clostridium_phoceensis	0.0384634	0.382573	0.0192317	0.232871
225324	Enhydrobacter_aerosaccus	0.57157	0.869269	0.714215	0.988157
1192054	Paracoccus_sp._228	0.683402	0.89734	0.658299	0.988157
1470590	Stenotrophomonas_sp._RIT309	0.467634	0.807177	0.233817	0.747136
1470591	Sphingomonas_sp._RIT328	0.743588	0.910282	0.628206	0.988157
1945864	Hydrogenophaga_sp._A37	0.145977	0.645311	0.0729884	0.456793
45634	Streptococcus_cristatus	0.457678	0.807177	0.228839	0.747136
160386	Corynebacterium_casei	0.0496068	0.420806	0.975197	0.99568
29322	[Eubacterium]_cellulosolvens	0.285718	0.763214	0.142859	0.613506
29448	Bradyrhizobium_elkanii	0.227881	0.756455	0.886059	0.988157
1274631	Bradyrhizobium_icense	0.0142278	0.292321	0.0071139	0.170521
45851	Butyrivibrio_crossotus	0.0659524	0.489869	0.0329762	0.312094
291644	Bacteroides_salyersiae	0.0379068	0.382573	0.0189534	0.232871
144185	Leifsonia_aquatica	0.186084	0.704935	0.906958	0.988157
1209355	Acinetobacter_sp._MDS7A	0.52494	0.834793	0.26247	0.787667
46228	Ruminococcus_lactaris	0.466716	0.807177	0.233358	0.747136
95607	Rhodopseudomonas_sp._B29	0.907315	0.960788	0.546343	0.988157
13690	Sphingobium_yanoikuyae	0.315414	0.772538	0.842293	0.988157
46503	Parabacteroides_merdae	0.594101	0.869841	0.297051	0.839244
46506	Bacteroides_stercoris	0.274943	0.763214	0.137471	0.613506
652706	Oribacterium_sp._oral_taxon_078	0.891186	0.954548	0.554407	0.988157
259537	Dechloromonas_aromatica	0.0891045	0.53242	0.955448	0.990974
1144307	Sphingobium_sp._AP49	0.358286	0.776052	0.820857	0.988157
1144343	Phyllobacterium_sp._YR531	0.575427	0.869269	0.712287	0.988157
505382	Sphingomonas_sp._sph1	0.0785417	0.53242	0.960729	0.990974
1504823	bacterium_LF-3	0.0433168	0.418474	0.0216584	0.252828
407152	Ochrobactrum_cytisi	0.897351	0.955687	0.448676	0.953864
341694	Peptostreptococcus_stomatis	0.00779503	0.225816	0.00389752	0.120606
1390395	Sphingomonas_sp._LK11	0.318687	0.772538	0.840656	0.988157
358220	Acidovorax_sp._KKS102	0.245355	0.763214	0.877323	0.988157
571254	Ochrobactrum_rhizosphaerae	0.617725	0.882258	0.691137	0.988157
1423323	Flavobacterium_sp._AED	0.717833	0.9035	0.358916	0.88005
1619951	Burkholderiaceae_bacterium_26	0.421459	0.807177	0.789271	0.988157
1701910	Agrobacterium_sp._SUL3	0.175888	0.704818	0.912056	0.988157
1095771	Ruminococcus_sp._JC304	0.809264	0.939957	0.595368	0.988157
96345	Flavobacterium_psychrophilum	0.305067	0.772538	0.847466	0.988157
161899	Corynebacterium_singulare	0.6758	0.89734	0.3379	0.878455
1112214	Sphingomonas_sp._PAMC_26605	0.54843	0.855673	0.725785	0.988157
882856	Pseudonocardia_sp._P2	0.699315	0.901663	0.349658	0.879329
178356	Flavobacterium_xinjiangense	0.0805194	0.53242	0.95974	0.990974
1259798	Pseudomonas_sp._LAMO17WK12:I2	0.876632	0.946287	0.561684	0.988157
1522072	Sphingobium_sp._ba1	0.687437	0.89734	0.656282	0.988157
391598	Flavobacteria_bacterium_BAL38	0.221408	0.751977	0.889296	0.988157
211460	Afipia_massiliensis	0.904664	0.959805	0.547668	0.988157
522773	Sphingobium_lactosutens	0.305181	0.772538	0.847409	0.988157
47671	Lautropia_mirabilis	0.264874	0.763214	0.867563	0.988157
47678	Bacteroides_caccae	0.103676	0.540531	0.0518382	0.370749
211589	Herbaspirillum_chlorophenolicum	0.581949	0.869269	0.290975	0.839244
473781	Sphingomonas_sp._LH128	0.0324566	0.369053	0.983772	0.997737
457392	Bacteroides_sp._3_2_5	0.000992536	0.061427	0.000496268	0.0307135
457401	Escherichia_sp._4_1_40B	0.171727	0.703322	0.914137	0.988157
457412	Ruminococcus_sp._5_1_39BFAA	0.474242	0.810153	0.237121	0.747136
457421	Clostridiales_bacterium_1_7_47FAA	2.55454e-05	0.00609323	1.27727e-05	0.00304662
47920	Acidovorax_delafieldii	0.585526	0.869269	0.707237	0.988157
1276756	Acidovorax_sp._JHL-9	0.30398	0.772538	0.84801	0.988157
1096546	Methylobacterium_sp._GXF4	0.32425	0.772538	0.837875	0.988157
1686378	Citrobacter_sp._MGH103	0.0204275	0.327739	0.989786	0.997737
1735676	Sphingomonas_sp._Leaf10	0.358445	0.776052	0.820778	0.988157
80878	Acidovorax_temperans	0.468031	0.807177	0.234015	0.747136
1735695	Sphingomonas_sp._Leaf28	0.830129	0.939957	0.415065	0.934272
310297	Bacteroides_plebeius	0.723632	0.905061	0.361816	0.88005
310298	Bacteroides_coprocola	0.547004	0.855673	0.726498	0.988157
588932	Brevundimonas_naejangsanensis	0.158827	0.670202	0.920586	0.988162
1506582	Pseudomonas_sp._11/12A	0.164058	0.687069	0.0820289	0.491291
32013	Comamonas_terrigena	0.536539	0.846606	0.268269	0.794819
1768757	Sphingomonas_sp._CCH10-B3	0.187667	0.704935	0.906166	0.988157
1768786	Sphingomonas_sp._CCH5-D11	0.589699	0.869269	0.294849	0.839244
1768778	Sphingomonas_sp._CCH9-F2	0.764061	0.920883	0.617969	0.988157
1768783	Sphingomonas_sp._CCH19-C6	0.33448	0.772538	0.83276	0.988157
1768781	Sphingobium_sp._CCH11-B1	0.431847	0.807177	0.215924	0.7302
1768805	Erythrobacteraceae_bacterium_CCH12-C2	0.473179	0.810153	0.23659	0.747136
540060	Limnohabitans_planktonicus	0.459402	0.807177	0.229701	0.747136
1703332	Lachnospiraceae_bacterium_TF01-11	0.335651	0.772538	0.167825	0.63851
1736224	Serratia_sp._Leaf51	0.995736	0.995736	0.497868	0.988157
1736305	Agreia_sp._Leaf244	0.128336	0.605791	0.0641682	0.430623
1736309	Sphingomonas_sp._Leaf257	0.463924	0.807177	0.768038	0.988157
1736299	Sphingomonas_sp._Leaf198	0.596697	0.869841	0.701652	0.988157
1736350	Sphingomonas_sp._Leaf357	0.510951	0.833101	0.744524	0.988157
1736351	Flavobacterium_sp._Leaf359	0.693493	0.89734	0.653253	0.988157
1736343	Sphingomonas_sp._Leaf339	0.816758	0.939957	0.408379	0.934272
1736341	Leifsonia_sp._Leaf336	0.332842	0.772538	0.166421	0.63851
1736321	Agreia_sp._Leaf283	0.658845	0.892561	0.329423	0.873754
1736382	Methylobacterium_sp._Leaf456	0.158094	0.670202	0.0790472	0.479273
1736352	Methylobacterium_sp._Leaf361	0.194383	0.707914	0.902809	0.988157
1736444	Acinetobacter_sp._Root1280	0.421819	0.807177	0.21091	0.729669
1523430	Rhodopseudomonas_sp._AAP120	0.785351	0.932708	0.392675	0.918992
1523425	Novosphingobium_sp._AAP83	0.309295	0.772538	0.154648	0.626077
1523503	Pseudomonas_sp._ML96	0.0986947	0.540531	0.0493473	0.369914
1736480	Achromobacter_sp._Root170	0.500476	0.827196	0.749762	0.988157
1736527	Acidovorax_sp._Root402	0.30353	0.772538	0.848235	0.988157
229204	Flavobacterium_frigoris	0.346098	0.772538	0.826951	0.988157
1736565	Acidovorax_sp._Root568	0.935037	0.969722	0.532481	0.988157
1736544	Bosea_sp._Root483D1	0.275615	0.763214	0.137807	0.613506
1736590	Acidovorax_sp._Root70	0.254451	0.763214	0.872774	0.988157
1720194	Clostridium_sp._AT4	0.0029967	0.119226	0.00149835	0.0641986
1736577	Rhizobium_sp._Root651	0.229517	0.756455	0.885242	0.988157
999425	Streptococcus_sp._F0442	0.921367	0.965832	0.460683	0.963361
147645	Paracoccus_yeei	0.211325	0.730609	0.894337	0.988157
1835254	Polynucleobacter_duraquae	0.990964	0.994244	0.495482	0.988157
1032527	Pedosphaera_parvula	0.0690176	0.489869	0.0345088	0.312094
1933777	Microbacterium_sp._CSI-V	0.096719	0.540531	0.0483595	0.369914
529	Ochrobactrum_anthropi	0.107452	0.54356	0.946274	0.990974
853	Faecalibacterium_prausnitzii	0.132245	0.616868	0.0661224	0.435437
901	Desulfovibrio_piger	0.927684	0.965832	0.463842	0.96403
1819727	Polynucleobacter_sp._MWH-Adler-W8	0.411498	0.807177	0.794251	0.988157
1309	Streptococcus_mutans	0.118133	0.577192	0.940934	0.990974
50715	Acidisphaera_rubrifaciens	0.829239	0.939957	0.58538	0.988157
1579	Lactobacillus_acidophilus	0.974794	0.99284	0.487397	0.9872
1580	Lactobacillus_brevis	0.9267	0.965832	0.53665	0.988157
1582	Lactobacillus_casei	0.078787	0.53242	0.0393935	0.348288
1596	Lactobacillus_gasseri	0.655225	0.892561	0.672388	0.988157
576610	Polynucleobacter_necessarius	0.412909	0.807177	0.793546	0.988157
1117702	Novosphingobium_fuchskuhlense	0.232148	0.760626	0.883926	0.988157
52765	Caldicellulosiruptor_kristjanssonii	0.590286	0.869269	0.704857	0.988157
52766	Caldicellulosiruptor_lactoaceticus	0.446209	0.807177	0.776896	0.988157
36805	Microbacterium_aurum	0.751387	0.914195	0.375693	0.894279
135517	Geobacillus_vulcani	0.591477	0.869269	0.295739	0.839244
332249	Truepera_radiovictrix	0.742395	0.910282	0.628803	0.988157
135719	Sphingobium_amiense	0.387226	0.807177	0.806387	0.988157
1545044	Paracoccus_sanguinis	0.822736	0.939957	0.588632	0.988157
529884	Rhodoluna_lacicola	0.461901	0.807177	0.23095	0.747136
1759059	Caulobacteraceae_bacterium_OTSz_A_272	0.729239	0.906666	0.36462	0.881154
579490	Paracoccus_sp._S4493	0.42606	0.807177	0.78697	0.988157
88688	Caulobacter_segnis	0.870153	0.946287	0.564924	0.988157
712357	Leptotrichia_sp._oral_taxon_212	0.0369826	0.381469	0.0184913	0.232871
40681	Sphingomonas_asaccharolytica	0.458173	0.807177	0.770914	0.988157
40682	Sphingomonas_mali	0.349515	0.772538	0.825243	0.988157
40683	Sphingomonas_pruni	0.643458	0.892561	0.678271	0.988157
1581076	Streptococcus_sp._HMSC10A01	0.187178	0.704935	0.0935891	0.524344
450749	Veillonella_sp._6_1_27	0.579335	0.869269	0.710332	0.988157
1335760	Sphingobium_sp._YL23	0.864854	0.946287	0.432427	0.941731
1123067	Rubellimicrobium_mesophilum	0.174746	0.704818	0.0873729	0.517731
255205	Pseudoclavibacter_helvolus	0.444703	0.807177	0.777648	0.988157
1353277	Rhizobium_freirei	0.583026	0.869269	0.291513	0.839244
452623	Pseudoclavibacter_soli	0.624881	0.886136	0.68756	0.988157
1485002	Acinetobacter_sp._ETR1	0.00567944	0.197715	0.00283972	0.105448
43263	Pseudomonas_alcaligenes	0.591343	0.869269	0.704328	0.988157
469609	Streptococcus_sp._2_1_36FAA	0.0479691	0.420806	0.0239845	0.267188
43669	Brachybacterium_faecium	0.413438	0.807177	0.206719	0.727855
93064	Sphingomonas_koreensis	0.23707	0.763214	0.881465	0.988157
257003	Sphingomonas_phyllosphaerae	0.83037	0.939957	0.584815	0.988157
306205	Rheinheimera_texasensis	0.493092	0.822313	0.753454	0.988157
535712	Candidatus_Rhodoluna_planktonica	0.299411	0.772538	0.149705	0.623324
454194	Pyrinomonas_methylaliphatogenes	0.6155	0.882258	0.69225	0.988157
257708	Roseomonas_gilardii	0.329206	0.772538	0.835397	0.988157
160791	Sphingomonas_wittichii	0.451403	0.807177	0.774299	0.988157
1078480	Haemophilus_sputorum	0.468076	0.807177	0.765962	0.988157
95606	Sphingomonas-like_bacterium_B12	0.10023	0.540531	0.949885	0.990974
1030157	Sphingomonas_sp._KC8	0.653978	0.892561	0.326989	0.873754
162426	Microbacterium_hominis	0.299912	0.772538	0.149956	0.623324
97138	Clostridium_sp._ASF356	0.00644512	0.211173	0.00322256	0.11213
1735677	Microbacterium_sp._Leaf203	0.721296	0.904869	0.360648	0.88005
1735693	Sphingobium_sp._Leaf26	0.102954	0.540531	0.948523	0.990974
1768765	Methylobacterium_sp._CCH5-D2	0.371597	0.792423	0.185799	0.676404
1768806	Rhodospirillaceae_bacterium_CCH5-H10	0.585237	0.869269	0.292619	0.839244
1736347	Microbacterium_sp._Leaf347	0.768532	0.922569	0.384266	0.906932
1736481	Mesorhizobium_sp._Root172	0.0527928	0.420806	0.0263964	0.269464
1736556	Microbacterium_sp._Root553	0.901414	0.958183	0.450707	0.954539
1310601	Acinetobacter_sp._479375	0.680305	0.89734	0.340152	0.878455
56	Sorangium_cellulosum	0.872198	0.946287	0.436099	0.941731
393310	Skermanella_aerolata	0.150931	0.661956	0.924535	0.990319
204	Campylobacter_showae	0.28084	0.763214	0.14042	0.613506
245	Flavobacterium_aquatile	0.602834	0.872151	0.698583	0.988157
249	Terrimonas_ferruginea	0.852912	0.944221	0.573544	0.988157
824	Campylobacter_gracilis	0.157133	0.670202	0.0785666	0.479273
827	Campylobacter_ureolyticus	0.0173707	0.293196	0.00868533	0.172776
1737983	Labrys_sp._WJW	0.245197	0.763214	0.877402	0.988157
165096	Weissella_koreensis	0.0435754	0.418474	0.0217877	0.252828
1377	Aerococcus_viridans	0.611912	0.88071	0.694044	0.988157
1535	[Clostridium]_leptum	0.990163	0.994244	0.504919	0.988157
1587	Lactobacillus_helveticus	0.0984391	0.540531	0.0492196	0.369914
1597	Lactobacillus_paracasei	0.0491232	0.420806	0.0245616	0.268251
1622	Lactobacillus_murinus	0.688613	0.89734	0.655693	0.988157
1659	Actinomyces_israelii	0.738981	0.910282	0.63051	0.988157
1660	Actinomyces_odontolyticus	0.444786	0.807177	0.777607	0.988157
1778	Mycobacterium_gordonae	0.339163	0.772538	0.830419	0.988157
1673725	Peptoniphilus_sp._EL1	0.0532375	0.420806	0.973381	0.99568
100886	Catenibacterium_mitsuokai	0.7098	0.9035	0.6451	0.988157
2718	Cardiobacterium_hominis	0.411719	0.807177	0.79414	0.988157
1379270	Gemmatimonas_phototrophica	0.0328615	0.369053	0.0164307	0.228461
1871035	Negativibacillus_massiliensis	0.0458213	0.420806	0.0229106	0.260433
1838286	Lacunisphaera_limnophila	0.442347	0.807177	0.221173	0.74213
363832	Solirubrobacter_soli	0.384087	0.807177	0.807957	0.988157
1379870	Spirosoma_radiotolerans	0.652576	0.892561	0.326288	0.873754
102148	Solobacterium_moorei	0.728084	0.906666	0.635958	0.988157
397278	Marmoricola_aequoreus	0.874426	0.946287	0.562787	0.988157
1904640	Betaproteobacteria_bacterium_GR16-43	0.802233	0.939957	0.598883	0.988157
1381123	Aliihoeflea_sp._2WW	0.840059	0.944221	0.420029	0.939584
1119528	Methyloversatilis_discipulorum	0.353898	0.77533	0.176949	0.654666
1840518	Gardnerella_sp._30-4	0.267162	0.763214	0.866419	0.988157
38304	Corynebacterium_tuberculostearicum	0.109319	0.543665	0.945341	0.990974
1054213	Acetobacteraceae_bacterium_AT-5844	0.991859	0.994244	0.495929	0.988157
693988	Bilophila_sp._4_1_30	0.194454	0.707914	0.097227	0.530139
1579343	Streptococcus_sp._263_SSPC	0.371219	0.792423	0.18561	0.676404
137732	Granulicatella_elegans	0.718582	0.9035	0.359291	0.88005
39490	Eubacterium_ramulus	0.415544	0.807177	0.207772	0.727855
1776384	Emergencia_timonensis	0.0674479	0.489869	0.033724	0.312094
301953	Caldicellulosiruptor_acetigenus	0.851695	0.944221	0.574152	0.988157
1449048	Mycobacterium_sp._UNC280MFTsu5.1	0.421574	0.807177	0.789213	0.988157
40519	Ruminococcus_callidus	0.923581	0.965832	0.46179	0.963361
40542	Leptotrichia_buccalis	0.405741	0.807177	0.202871	0.719738
1581131	Actinomyces_sp._HMSC08A01	0.672115	0.89734	0.663943	0.988157
468056	Flavobacterium_fluvii	0.0527836	0.420806	0.0263918	0.269464
1484116	Hymenobacter_sp._PAMC_26554	0.693932	0.89734	0.346966	0.878455
173480	Gemmatimonas_aurantiaca	0.0547124	0.420806	0.0273562	0.269464
501496	Porphyromonas_bennonis	0.422519	0.807177	0.78874	0.988157
665939	Campylobacter_sp._10_1_50	0.312312	0.772538	0.156156	0.626077
43769	Corynebacterium_propinquum	0.43031	0.807177	0.784845	0.988157
1387353	Paludisphaera_borealis	0.574287	0.869269	0.712857	0.988157
44008	Enterococcus_cecorum	0.424924	0.807177	0.787538	0.988157
404937	Anoxybacillus_thermarum	0.41122	0.807177	0.79439	0.988157
44676	Geothrix_fermentans	0.324233	0.772538	0.837883	0.988157
437898	Sutterella_parvirubra	0.113269	0.558327	0.0566346	0.39931
44749	Sporobacter_termitidis	0.599675	0.869841	0.299838	0.839244
1650663	Fournierella_massiliensis	0.000736346	0.0512681	0.000368173	0.0256341
1945862	Flavobacterium_sp._A45	0.390374	0.807177	0.804813	0.988157
1225476	Candidatus_Rickettsiella_isopodorum	0.187146	0.704935	0.0935731	0.524344
1128427	filamentous_cyanobacterium_ESFC-1	0.936157	0.969722	0.468079	0.96613
1849383	Psychrobacter_sp._SHUES1	0.455981	0.807177	0.77201	0.988157
1816677	Butyricimonas_sp._Marseille-P2440	0.00334091	0.124059	0.00167046	0.0664603
1227267	Leptotrichia_sp._oral_taxon_879	0.29569	0.772538	0.147845	0.623324
1882918	Pajaroellobacter_abortibovis	0.792278	0.934955	0.603861	0.988157
1850526	Arachidicoccus_sp._BS20	0.867802	0.946287	0.566099	0.988157
441501	Corynebacterium_massiliense	0.278581	0.763214	0.860709	0.988157
48292	Hyphomicrobium_zavarzinii	0.717971	0.9035	0.358986	0.88005
1490484	Mycobacterium_sp._ST-F2	0.550809	0.856985	0.724596	0.988157
540746	Rudaea_cellulosilytica	0.100946	0.540531	0.050473	0.369914
344881	Flavobacterium_soli	0.165395	0.6875	0.917303	0.988162
1852381	Duodenibacillus_massiliensis	0.919795	0.965832	0.459897	0.963361
280093	Flavobacterium_granuli	0.479983	0.810153	0.760009	0.988157
83655	Leclercia_adecarboxylata	0.286108	0.763214	0.143054	0.613506
214851	Subdoligranulum_variabile	0.547844	0.855673	0.273922	0.807273
706438	Actinomyces_sp._oral_taxon_171	0.88451	0.952921	0.557745	0.988157
1492898	Flavisolibacter_sp._LCS9	0.672055	0.89734	0.336027	0.878455
280871	Mycobacterium_llatzerense	0.875441	0.946287	0.56228	0.988157
215690	Thermomonas_fusca	0.803229	0.939957	0.598386	0.988157
445220	Reyranella_massiliensis	0.623601	0.886136	0.6882	0.988157
249352	Flavobacterium_fryxellicola	0.421161	0.807177	0.789419	0.988157
544580	Actinomyces_oris	0.714938	0.9035	0.357469	0.88005
1298857	Solirubrobacter_sp._URHD0082	0.449446	0.807177	0.775277	0.988157
184870	Varibaculum_cambriense	0.206674	0.728593	0.896663	0.988157
185294	Prevotella_paludivivens	0.716583	0.9035	0.641708	0.988157
54299	Chroococcidiopsis_thermalis	0.955563	0.982426	0.477781	0.974814
218538	Dialister_invisus	0.261034	0.763214	0.130517	0.613506
1955701	Spirosoma_sp._209	0.762893	0.920883	0.381447	0.90411
1105029	Actinomyces_sp._ICM39	0.235641	0.763214	0.11782	0.602073
253239	Ethanoligenens_harbinense	0.400593	0.807177	0.200297	0.715162
56689	Mycobacterium_mucogenicum	0.918246	0.965832	0.540877	0.988157
1302690	Cnuella_takakiae	0.520607	0.83327	0.739697	0.988157
1827278	Aliterella_atlantica	0.503448	0.8272	0.251724	0.774643
1892844	Hyphomicrobium_sp._CS1BSMeth3	0.861507	0.946287	0.430754	0.941731
1172186	Mycobacterium_sp._360MFTsu5.1	0.945281	0.976849	0.472641	0.971442
1206085	Jatrophihabitans_endophyticus	0.554951	0.861025	0.722524	0.988157
157687	Leptotrichia_wadei	0.0313114	0.369053	0.0156557	0.228461
1697794	Clostridia_bacterium_UC5.1-1D1	0.0817056	0.53242	0.0408528	0.350283
551990	Flavobacterium_glycines	0.842451	0.944221	0.578775	0.988157
912594	Mycobacterium_iranicum	0.651483	0.892561	0.674259	0.988157
1699078	Geobacillus_sp._PA-3	0.0867726	0.53242	0.956614	0.990974
552398	Ruminococcaceae_bacterium_D16	0.0128756	0.286868	0.0064378	0.170521
651609	Actinomyces_sp._oral_taxon_180	0.209353	0.730609	0.104677	0.555285
29321	Turicella_otitidis	0.672274	0.89734	0.663863	0.988157
29379	Staphylococcus_auricularis	0.049542	0.420806	0.975229	0.99568
29391	Gemella_morbillorum	0.240453	0.763214	0.120227	0.607272
29394	Dolosigranulum_pigrum	0.205998	0.728593	0.102999	0.551639
29405	Microlunatus_phosphovorus	0.526054	0.834793	0.263027	0.787667
29466	Veillonella_parvula	0.854216	0.944221	0.427108	0.941731
554283	Flavobacterium_chungangense	0.229303	0.756455	0.885348	0.988157
521720	Pseudomonas_caeni	0.299194	0.772538	0.850403	0.988157
1636152	Planctomyces_sp._SH-PL62	0.724699	0.905061	0.63765	0.988157
1505605	Hymenobacter_sp._IS2118	0.27565	0.763214	0.137825	0.613506
457416	Veillonella_sp._3_1_44	0.737195	0.910282	0.368597	0.881154
1178516	Spirosoma_montaniterrae	0.689717	0.89734	0.344859	0.878455
261292	Nitrosomonas_sp._Is79A3	0.258247	0.763214	0.870877	0.988157
32057	Calothrix_sp._PCC_7103	0.872473	0.946287	0.436236	0.941731
1768770	Caulobacter_sp._CCH5-E12	0.821957	0.939957	0.589022	0.988157
1768768	Caulobacter_sp._CCH9-E1	0.63387	0.89087	0.316935	0.86925
392734	Terriglobus_roseus	0.326685	0.772538	0.163342	0.63851
1736504	Mycobacterium_sp._Root265	0.752121	0.914195	0.623939	0.988157
229205	Flavobacterium_micromati	0.135566	0.622487	0.932217	0.990974
378211	Methyloversatilis_universalis	0.389749	0.807177	0.805125	0.988157
1422	Geobacillus_stearothermophilus	0.0898519	0.53242	0.044926	0.362663
427683	Methylobacterium_platani	0.223905	0.755848	0.888048	0.988157
1739414	Staphylococcus_sp._HMSC066C03	0.75499	0.914195	0.622505	0.988157
1743159	Polynucleobacter_yangtzensis	0.896257	0.955687	0.551872	0.988157
712119	Actinomyces_sp._oral_taxon_175	0.821413	0.939957	0.410707	0.934272
1187852	Methylobacterium_tarhaniae	0.106858	0.54356	0.946571	0.990974
114	Gemmata_obscuriglobus	0.254572	0.763214	0.872714	0.988157
461393	Actinomyces_massiliensis	0.477523	0.810153	0.238762	0.747136
1739387	Actinomyces_sp._HMSC075C01	0.810635	0.939957	0.594682	0.988157
1739406	Actinomyces_sp._HMSC035G02	0.0868063	0.53242	0.0434032	0.360829
2756	Brochothrix_thermosphacta	0.339476	0.772538	0.830262	0.988157
364298	Janibacter_hoylei	0.319856	0.772538	0.159928	0.632819
496058	Spirosoma_panaciterrae	0.925798	0.965832	0.537101	0.988157
1581063	Lactobacillus_sp._HMSC25A02	0.478836	0.810153	0.760582	0.988157
1581133	Actinomyces_sp._HMSC08A09	0.741239	0.910282	0.62938	0.988157
927083	Sandaracinus_amylolyticus	0.677979	0.89734	0.66101	0.988157
75659	Duganella_zoogloeoides	0.56652	0.869269	0.71674	0.988157
503361	Flavobacterium_sasangense	0.180492	0.704935	0.0902458	0.524344
52769	Actinomyces_gerencseriae	0.354882	0.77533	0.822559	0.988157
55211	Erwinia_persicina	0.267876	0.763214	0.866062	0.988157
712117	Actinomyces_sp._oral_taxon_170	0.733572	0.910021	0.366786	0.881154
712359	Leptotrichia_sp._oral_taxon_215	0.0694788	0.489869	0.0347394	0.312094
419005	Prevotella_amnii	0.345018	0.772538	0.827491	0.988157
1736457	Mycobacterium_sp._Root135	0.354954	0.77533	0.177477	0.654666
452982	Roseomonas_aerilata	0.451477	0.807177	0.225739	0.747136
1283293	Pseudomonas_sp._URIL14HWK12:I6	0.851904	0.944221	0.574048	0.988157
61592	Corynebacterium_durum	0.650521	0.892561	0.32526	0.873754

## Sheet: Mast_cells_activated_CIBERSORTx_relative
tax_id	name	indep_p	indep_q	greater_absent_present_indep_p	greater_absent_present_indep_q
1179670	Micrococcus_sp._KBS0714	0.98946	0.99124	0.979621	0.984926
1261635	Roseburia_sp._831b	0.76162	0.877781	0.639223	0.816623
1261634	Roseburia_sp._499	0.960579	0.97814	0.990145	0.990145
33011	Cutibacterium_granulosum	0.763408	0.877781	0.93223	0.97108
33033	Parvimonas_micra	0.438682	0.767346	0.305798	0.644358
33038	[Ruminococcus]_gnavus	0.750086	0.872827	0.703147	0.847734
293	Brevundimonas_diminuta	0.285682	0.704954	0.182197	0.569192
1032505	Fusobacterium_sp._OBRC1	0.169685	0.621808	0.101133	0.4302
360807	Roseburia_inulinivorans	0.0961317	0.548764	0.0543783	0.34667
1163671	Clostridium_sp._12(A)	0.0748835	0.517417	0.7465	0.878042
1229204	alpha_proteobacterium_L41A	0.0859534	0.539533	0.0481809	0.3377
406	Methylobacillus_glycogenes	0.909654	0.956647	0.89185	0.960852
470	Acinetobacter_baumannii	0.680459	0.848338	0.927623	0.97108
410072	Coprococcus_comes	0.0593812	0.498753	0.0327968	0.302214
548	Klebsiella_aerogenes	0.208186	0.649478	0.549163	0.790397
562	Escherichia_coli	0.109272	0.56883	0.0626878	0.360369
575	Raoultella_planticola	0.523196	0.798411	0.381493	0.696693
577	Raoultella_terrigena	0.144185	0.585003	0.0843235	0.391402
754331	Escherichia_sp._TW09308	0.622329	0.812171	0.480842	0.735177
754332	Escherichia_sp._TW10509	0.788675	0.887797	0.744317	0.878042
754327	Escherichia_sp._TW09231	0.741381	0.870644	0.614719	0.808835
1229488	beta_proteobacterium_FWI2	0.0823314	0.537433	0.0460661	0.337616
1229484	alpha_proteobacterium_LLX12A	0.317295	0.717995	0.205936	0.579324
1737424	Blautia_massiliensis	0.30793	0.716549	0.198701	0.579324
817	Bacteroides_fragilis	0.0170559	0.423603	0.00908711	0.226594
818	Bacteroides_thetaiotaomicron	0.0404529	0.498753	0.0219449	0.298129
821	Bacteroides_vulgatus	0.0677057	0.498753	0.0377506	0.30474
823	Parabacteroides_distasonis	0.721146	0.861971	0.845599	0.948808
851	Fusobacterium_nucleatum	0.0558201	0.498753	0.366767	0.680965
860	Fusobacterium_periodonticum	0.272417	0.704954	0.172252	0.569192
1737624	Geobacillus_sp._Sah69	0.459526	0.767346	0.361332	0.680965
230310	Curvibacter_gracilis	0.22861	0.664682	0.14251	0.512118
1917876	Blautia_sp._Marseille-P3087	0.320971	0.717995	0.208322	0.580178
1852365	Fusobacterium_massiliense	0.115857	0.577497	0.276767	0.62372
986	Flavobacterium_johnsoniae	0.851971	0.923245	0.911269	0.968965
1034	Afipia_clevelandensis	0.66153	0.839335	0.523385	0.765731
1279005	Escherichia_sp._KTE172	0.381434	0.728008	0.257659	0.617405
33889	Brevibacterium_casei	0.0222596	0.427538	0.0118354	0.235441
328814	Alistipes_shahii	0.246829	0.68105	0.223074	0.603167
1245	Leuconostoc_mesenteroides	0.725839	0.865722	0.58276	0.798245
1270	Micrococcus_luteus	0.708627	0.853748	0.959537	0.980664
34062	Moraxella_osloensis	0.534797	0.79861	0.405334	0.705534
574750	Cupriavidus_sp._SK-4	0.391404	0.733018	0.26535	0.619868
1131812	Flavobacterium_sp._83	0.446313	0.767346	0.651343	0.820811
165179	Prevotella_copri	0.6164	0.810545	0.525151	0.765731
83262	Mycobacterium_immunogenum	0.212217	0.649478	0.345245	0.672383
1502	Clostridium_perfringens	0.588527	0.810118	0.655632	0.82435
1531	[Clostridium]_clostridioforme	0.0422677	0.498753	0.101178	0.4302
1033736	Brevibacterium_senegalense	0.528076	0.79861	0.386268	0.697
1574409	Mesorhizobium_sp._F7	0.121278	0.585003	0.0692118	0.377951
722472	Bradyrhizobium_lablabi	0.781613	0.887189	0.665343	0.829336
1590	Lactobacillus_plantarum	0.382019	0.728008	0.257897	0.617405
1656	Actinomyces_viscosus	0.965949	0.980025	0.942813	0.974298
296591	Polaromonas_sp._JS666	0.30823	0.716549	0.198973	0.579324
1680	Bifidobacterium_adolescentis	0.837999	0.91883	0.86796	0.952142
1735	Holdemanella_biformis	0.485224	0.783874	0.346497	0.67247
280332	Bradyrhizobium_jicamae	0.334331	0.720278	0.219345	0.595978
1807	Mycobacterium_obuense	0.377727	0.728008	0.252216	0.617405
1492738	Flavobacterium_seoulense	0.782064	0.887189	0.676845	0.832236
1492737	Flavobacterium_gilvum	0.233714	0.674501	0.649125	0.820811
214856	Alistipes_finegoldii	0.579486	0.810118	0.437258	0.724078
411486	Clostridium_sp._M62/1	0.146415	0.586711	0.183603	0.569192
411484	Clostridium_sp._SS2/1	0.788292	0.887797	0.790397	0.904006
1378168	Firmicutes_bacterium_ASF500	0.0510946	0.498753	0.0279089	0.302214
1263547	Oscillibacter_ruminantium	0.362088	0.720278	0.241609	0.617405
182337	Erwinia_billingiae	0.689435	0.848338	0.554549	0.790617
1673721	Intestinimonas_massiliensis	0.962385	0.97819	0.979543	0.984926
1739277	Propionibacterium_sp._HMSC078F01	0.74152	0.870644	0.615373	0.808835
1739316	Propionibacterium_sp._HMSC069G10	0.626991	0.812171	0.485621	0.737033
166486	Roseburia_intestinalis	0.237676	0.68105	0.398867	0.700848
936562	Fusobacterium_sp._CM21	0.0114902	0.423603	0.00589966	0.226594
936563	Fusobacterium_sp._CM22	0.0504492	0.498753	0.0915208	0.411326
936561	Fusobacterium_sp._CM1	0.0670888	0.498753	0.0610924	0.360369
68259	Streptomyces_purpurogeneiscleroticus	0.788976	0.887797	0.674811	0.83157
658082	Lachnospiraceae_bacterium_2_1_58FAA	0.864094	0.929626	0.776525	0.898101
1739435	Fusobacterium_sp._HMSC065F01	0.189882	0.640996	0.460794	0.733459
1739460	Staphylococcus_sp._HMSC055B03	0.700877	0.853421	0.567019	0.794005
1739515	Propionibacterium_sp._HMSC062D05	0.248488	0.68105	0.490473	0.742374
674529	Bacteroides_faecis	0.568962	0.810118	0.426363	0.713166
281362	Dechloromonas_denitrificans	0.279744	0.704954	0.177903	0.569192
674703	Rhodoplanes_sp._Z2-YC6860	0.696232	0.85231	0.932783	0.97108
1100720	Limnohabitans_sp._Rim28	0.0986119	0.554816	0.0547701	0.34667
1100721	Limnohabitans_sp._Rim47	0.0639152	0.498753	0.0350194	0.302214
1182732	Escherichia_sp._KTE159	0.611224	0.810118	0.468862	0.73375
1510458	Pseudoruegeria_sabulilitoris	0.493114	0.783874	0.5326	0.774565
592978	Ruminococcus_faecis	0.578002	0.810118	0.477176	0.735177
576611	Polynucleobacter_asymbioticus	0.131636	0.585003	0.0762798	0.391204
1805471	Clostridium_sp._Marseille-P2415	0.525513	0.79861	0.385352	0.697
1870993	Tyzzerella_sp._Marseille-P3062	0.437487	0.767346	0.30427	0.644358
543913	beta_proteobacterium_CB	0.165968	0.616296	0.0981723	0.427203
1871020	Clostridium_sp._Marseille-P3244	0.899922	0.949349	0.856254	0.949833
1805476	Blautia_sp._Marseille-P2398	0.952866	0.974409	0.913298	0.968965
1297617	Intestinimonas_butyriciproducens	0.506929	0.786805	0.36628	0.680965
281920	Porphyromonas_uenonis	0.0668938	0.498753	0.03694	0.30474
1150298	Fusicatenibacter_saccharivorans	0.992283	0.992283	0.984743	0.988292
1592790	Sphingobium_phenoxybenzoativorans	0.00377136	0.274898	0.00204134	0.173358
1461752	Sphingobium_sp._Ant17	0.11233	0.571781	0.0645852	0.363373
364029	Comamonas_sp._E6	0.253749	0.6842	0.159224	0.540753
69322	Flavobacterium_xanthum	0.764315	0.877781	0.641405	0.817141
1560345	Sphingomonas_panacis	0.103715	0.561439	0.058968	0.359663
298794	Methylobacterium_variabile	0.361807	0.720278	0.240443	0.617405
36807	Microbacterium_laevaniformans	0.855584	0.92536	0.851706	0.949833
397260	Sphingomonas_sanxanigenens	0.275587	0.704954	0.17492	0.569192
1380355	Bradyrhizobium_sp._URHD0069	0.272968	0.704954	0.395271	0.697562
512030	Acidovorax_sp._NO-1	0.0909843	0.547359	0.0515842	0.342979
1380362	Ralstonia_sp._UNC404CL21Col	0.407473	0.744138	0.278856	0.623787
1806490	Achromobacter_sp._ATCC35328	0.075001	0.517417	0.041929	0.324368
86182	Curvibacter_lanceolatus	0.357978	0.720278	0.312265	0.644358
69823	Selenomonas_sputigena	0.0266617	0.46408	0.0142955	0.256858
1609975	Clostridium_sp._FS41	0.0656589	0.498753	0.0364938	0.30474
626940	Phascolarctobacterium_succinatutens	0.00014962	0.0833382	7.06769e-05	0.039367
1528099	Lawsonella_clevelandensis	0.681057	0.848338	0.890897	0.960852
1298867	Bradyrhizobium_sp._URHA0002	0.181493	0.636591	0.205605	0.579324
168384	Marvinbryantia_formatexigens	0.360796	0.720278	0.239731	0.617405
1888892	Sphingomonas_sp._MCT13	0.0798254	0.530822	0.0447226	0.33214
1692501	Methylobacterium_sp._ARG-1	0.200699	0.649478	0.392668	0.697
1332080	Sphingobium_baderi	0.000704779	0.110971	0.00037164	0.0552507
54291	Raoultella_ornithinolytica	0.912936	0.956647	0.932875	0.97108
1938609	Flavobacterium_sp._LM4	0.594301	0.810118	0.451758	0.732534
709797	Bradyrhizobiaceae_bacterium_SG-6C	0.586446	0.810118	0.44309	0.728027
1938610	Flavobacterium_sp._LM5	0.142292	0.585003	0.08296	0.391402
1217710	Acinetobacter_sp._NIPH_899	0.608602	0.810118	0.466519	0.73375
1381597	Sphingomonas_sp._ERG5	0.346901	0.720278	0.228712	0.609534
103817	Janibacter_terrae	0.0359333	0.498753	0.0191234	0.289434
38284	Corynebacterium_accolens	0.590921	0.810118	0.579512	0.798245
38303	Corynebacterium_pseudogenitalium	0.587091	0.810118	0.445015	0.729039
333367	[Clostridium]_asparagiforme	0.132494	0.585003	0.0764611	0.391204
415425	Flavobacterium_terrae	0.636144	0.814131	0.785323	0.901907
55197	Flavobacterium_branchiophilum	0.281917	0.704954	0.577595	0.798245
1661051	Pseudomonas_sp._NBRC_111136	0.210172	0.649478	0.618332	0.808835
1661032	Pseudomonas_sp._NBRC_111117	0.187759	0.640996	0.112878	0.459146
1661037	Pseudomonas_sp._NBRC_111122	0.497485	0.783874	0.357194	0.679035
989370	Bradyrhizobium_manausense	0.0478836	0.498753	0.0259834	0.302214
1906854	Brevundimonas_sp._ZS04	0.173087	0.626035	0.102901	0.434211
202955	Acinetobacter_tjernbergiae	0.092749	0.548764	0.0627573	0.360369
202956	Acinetobacter_towneri	0.885737	0.940101	0.975362	0.984926
301301	Roseburia_hominis	0.491524	0.783874	0.352184	0.676436
301302	Roseburia_faecis	0.632696	0.814131	0.93112	0.97108
1743157	Polynucleobacter_sinensis	0.158039	0.610881	0.615515	0.808835
1743168	Polynucleobacter_wuianus	0.364296	0.720278	0.286511	0.630778
88431	Dorea_longicatena	0.00565211	0.314823	0.00271987	0.173358
399742	Enterobacter_sp._638	0.292282	0.704954	0.187025	0.56925
1776082	Shigella_sp._SF-2015	0.133625	0.585003	0.0775682	0.391204
1415630	Pseudomonas_sp._TKP	0.752167	0.872827	0.833554	0.943678
1038867	Bradyrhizobium_sp._WSM3983	0.119392	0.585003	0.404826	0.705534
39485	[Eubacterium]_eligens	0.683218	0.848338	0.544736	0.788099
39486	Dorea_formicigenerans	0.000996148	0.110971	0.000495967	0.0552507
39488	[Eubacterium]_hallii	0.0383976	0.498753	0.0205852	0.289434
39491	[Eubacterium]_rectale	0.298344	0.707138	0.191914	0.572264
39496	Eubacterium_ventriosum	0.141183	0.585003	0.082542	0.391402
121428	Sphingobium_xenophagum	0.366869	0.72207	0.867134	0.952142
350893	Flavobacterium_daejeonense	0.747549	0.872827	0.62225	0.808835
1284775	Prevotella_sp._S7-1-8	0.0245232	0.455315	0.0128284	0.246394
1055487	Methylotenera_versatilis	0.586611	0.810118	0.442956	0.728027
563996	Sphingomonas_hankookensis	0.868524	0.930323	0.783557	0.901738
1678129	Limnohabitans_sp._103DPR2	0.0731311	0.517417	0.040763	0.319788
1678128	Limnohabitans_sp._63ED37-2	0.0197993	0.423603	0.0105843	0.226594
1235797	Oscillibacter_sp._1-3	0.637094	0.814131	0.494917	0.743027
351091	Oscillibacter_valericigenes	0.46216	0.767346	0.325767	0.649715
56193	Sphingobium_chungbukense	0.377055	0.728008	0.253411	0.617405
39950	Dialister_pneumosintes	0.103008	0.561439	0.577459	0.798245
39956	Methylobacterium_mesophilicum	0.57965	0.810118	0.437151	0.724078
1449061	Ochrobactrum_sp._UNC390CL2Tsu3S39	0.973771	0.983558	0.964778	0.984215
1449059	Mycobacterium_sp._UNC410CL29Cvi84	0.361792	0.720278	0.589697	0.803084
1449057	Methylobacterium_sp._UNCCL110	0.851376	0.923245	0.758607	0.885837
1449065	Phyllobacterium_sp._UNC302MFCol5.2	0.24049	0.68105	0.149143	0.532517
1907940	Enhydrobacter_sp._H5	0.42063	0.755777	0.630271	0.812641
40215	Acinetobacter_junii	0.653707	0.831313	0.514305	0.755852
1203577	Propionibacterium_sp._KPL1854	0.287059	0.704954	0.183443	0.569192
1203559	Corynebacterium_sp._KPL1818	0.0965509	0.548764	0.202041	0.579324
1203556	Actinomyces_sp._HPA0247	0.707916	0.853748	0.575357	0.798245
1842533	Acidovorax_sp._RAC01	0.44347	0.767346	0.309259	0.644358
1203561	Corynebacterium_sp._KPL1824	0.0545121	0.498753	0.0293886	0.302214
1203631	Propionibacterium_sp._KPL2003	0.20059	0.649478	0.311262	0.644358
1564113	Sphingomonas_sp._Ant_H11	0.782022	0.887189	0.665554	0.829336
40520	Blautia_obeum	0.2555	0.6842	0.160187	0.540753
40545	Sutterella_wadsworthensis	0.871687	0.931919	0.934845	0.97108
56946	Afipia_broomeae	0.164875	0.616296	0.245079	0.617405
384638	[Bacteroides]_pectinophilus	0.731177	0.866523	0.623016	0.808835
237258	Cloacibacterium_normanense	0.216207	0.65096	0.13239	0.493444
204516	Bacteroides_massiliensis	0.438888	0.767346	0.306049	0.644358
925409	Asinibacterium_sp._OR53	0.170859	0.622015	0.557054	0.790617
712437	Porphyromonas_sp._oral_taxon_278	0.137499	0.585003	0.0792211	0.391204
335659	Bradyrhizobium_sp._S23321	0.332519	0.720278	0.419842	0.713166
172043	Brevundimonas_nasdae	0.699059	0.853421	0.629081	0.812641
270351	Methylobacterium_aquaticum	0.93308	0.965492	0.881213	0.957621
106588	Pseudoflavonifractor_capillosus	0.616232	0.810545	0.473065	0.734193
106649	Acinetobacter_guillouiae	0.433968	0.767346	0.620855	0.808835
41276	Brevundimonas_vesicularis	0.413883	0.747777	0.283854	0.629394
1450439	Bacteroides_sp._UW	0.139912	0.585003	0.0814715	0.391204
1581680	Candidatus_Methylopumilus_turicensis	0.49621	0.783874	0.556174	0.790617
1827469	Brevundimonas_sp._GW460-12-10-14-LB2	0.448065	0.767346	0.313881	0.644358
74426	Collinsella_aerofaciens	0.757476	0.876005	0.634561	0.814291
271155	Flavobacterium_antarcticum	0.386877	0.728008	0.261593	0.617405
910237	Escherichia_sp._TW15838	0.0319416	0.498753	0.0174554	0.289434
1287094	Mesorhizobium_sp._L103C565B0	0.636026	0.814131	0.495754	0.743027
1090573	Sphingobium_czechense	0.0175784	0.423603	0.0091696	0.226594
1729581	Flavobacterium_sp._TAB_87	0.453485	0.767346	0.318039	0.644358
1451265	Citrobacter_sp._JT3	0.976495	0.983558	0.955411	0.980044
189753	Bradyrhizobium_sp._Ec3.3	0.138665	0.585003	0.0811741	0.391204
386414	Prevotella_timonensis	0.0598748	0.498753	0.0321525	0.302214
1730094	Methylobacterium_sp._GXS13	0.537354	0.800285	0.395744	0.697562
1549858	Sphingomonas_taxi	0.0962718	0.548764	0.473205	0.734193
1566387	Mesorhizobium_sp._UASWS1009	0.709669	0.853748	0.855536	0.949833
190148	Bradyrhizobium_paxllaeri	0.689817	0.848338	0.798903	0.911153
1484693	Rhodoferax_saidenbachensis	0.988767	0.99124	0.978347	0.984926
1697787	Clostridia_bacterium_UC5.1-1D10	0.0752438	0.517417	0.0471919	0.3377
157688	Leptotrichia_hofstadii	0.0829789	0.537433	0.0505898	0.342979
1714344	Curvibacter_sp._PAE-UM	0.353085	0.720278	0.233893	0.617405
239935	Akkermansia_muciniphila	0.464265	0.767346	0.327774	0.649715
76122	Alloprevotella_tannerae	0.714196	0.857343	0.583278	0.798245
59803	Sphingomonas_echinoides	0.00774663	0.380102	0.00414501	0.210979
108980	Acinetobacter_ursingii	0.298258	0.707138	0.191041	0.572264
1812935	Enterobacter_cloacae_complex_'Hoffmann_cluster_IV'	0.337048	0.720278	0.635936	0.814291
469610	Burkholderiales_bacterium_1_1_47	0.49664	0.783874	0.421655	0.713166
453246	Sphingobium_sp._TCM1	0.254493	0.6842	0.204486	0.579324
453247	Sphingomonas_sp._TDK1	0.552534	0.810118	0.437843	0.724078
43768	Corynebacterium_matruchotii	0.36142	0.720278	0.240748	0.617405
1207055	Sphingobium_sp._C100	0.27909	0.704954	0.177132	0.569192
158500	Novosphingobium_resinovorum	0.689051	0.848338	0.577116	0.798245
1715092	Streptococcus_sp._HMSC070B10	0.144432	0.585003	0.084205	0.391402
1747903	Janthinobacterium_sp._S3-2	0.0580557	0.498753	0.0317368	0.302214
1518501	Bradyrhizobium_valentinum	0.104641	0.561439	0.0594057	0.359663
1715161	Rothia_sp._HMSC061D12	0.742868	0.870644	0.616697	0.808835
1469502	Burkholderiales_bacterium_GJ-E10	0.663029	0.839335	0.52509	0.765731
191579	Fluviicola_taffensis	0.128507	0.585003	0.35847	0.679141
420994	Sphingobium_ummariense	0.0540951	0.498753	0.0298163	0.302214
158899	Collimonas_fungivorans	0.813176	0.900475	0.701354	0.847406
290052	Acetivibrio_ethanolgignens	0.122974	0.585003	0.0713104	0.38563
748811	Sulfuritalea_hydrogenivorans	0.180298	0.636591	0.37581	0.690389
1813821	Shigella_sp._PAMC_28760	0.00182093	0.169043	0.150125	0.532609
1076522	Asinibacterium_sp._OR43	0.320734	0.717995	0.214534	0.591563
28052	Lachnospira_pectinoschiza	0.34007	0.720278	0.763576	0.887916
1813946	Acidovorax_sp._GW101-3H11	0.0728189	0.517417	0.040542	0.319788
28066	Rhodoferax_fermentans	0.0212942	0.423603	0.0109839	0.226594
28117	Alistipes_putredinis	0.559727	0.810118	0.60688	0.808835
28118	Odoribacter_splanchnicus	0.144938	0.585003	0.303701	0.644358
28123	Porphyromonas_asaccharolytica	0.0456064	0.498753	0.0246606	0.302214
28125	Prevotella_bivia	0.0680525	0.498753	0.0377137	0.30474
28130	Prevotella_disiens	0.55861	0.810118	0.416321	0.713166
28131	Prevotella_intermedia	0.00517664	0.314823	0.00280112	0.173358
1469948	Clostridium_sp._KNHs209	0.933737	0.965492	0.881974	0.957621
28212	Sphingomonas_adhaesiva	0.534422	0.79861	0.391871	0.697
28213	Sphingomonas_parapaucimobilis	0.605553	0.810118	0.463209	0.733459
208479	[Clostridium]_bolteae	0.0495621	0.498753	0.0261701	0.302214
1240676	Pseudomonas_sp._PAMC_26793	0.0574987	0.498753	0.0311701	0.302214
487174	Barnesiella_intestinihominis	0.47712	0.777063	0.839318	0.948002
28446	[Clostridium]_propionicum	0.0913902	0.547359	0.0517239	0.342979
585543	Bacteroides_sp._D20	0.694052	0.851514	0.559739	0.791306
1454008	Aeromonas_sp._HZM	0.578057	0.810118	0.940761	0.973984
1650661	Clostridium_phoceensis	0.206397	0.649478	0.12543	0.482443
225324	Enhydrobacter_aerosaccus	0.356348	0.720278	0.504381	0.747182
1192054	Paracoccus_sp._228	0.744034	0.870644	0.618421	0.808835
1470590	Stenotrophomonas_sp._RIT309	0.526443	0.79861	0.384663	0.697
1470591	Sphingomonas_sp._RIT328	0.350218	0.720278	0.270724	0.620549
1945864	Hydrogenophaga_sp._A37	0.677871	0.848338	0.541453	0.785389
45634	Streptococcus_cristatus	0.778548	0.887189	0.658545	0.826148
160386	Corynebacterium_casei	0.567207	0.810118	0.424362	0.713166
29322	[Eubacterium]_cellulosolvens	0.624526	0.812171	0.481913	0.735177
29448	Bradyrhizobium_elkanii	0.511297	0.788155	0.392624	0.697
1274631	Bradyrhizobium_icense	0.0602182	0.498753	0.0330502	0.302214
45851	Butyrivibrio_crossotus	0.506712	0.786805	0.370898	0.684073
291644	Bacteroides_salyersiae	0.0513295	0.498753	0.0280005	0.302214
144185	Leifsonia_aquatica	0.0784307	0.530822	0.0435962	0.33214
1209355	Acinetobacter_sp._MDS7A	0.409258	0.744957	0.280154	0.624183
46228	Ruminococcus_lactaris	0.168401	0.621189	0.10011	0.4302
95607	Rhodopseudomonas_sp._B29	0.637273	0.814131	0.496241	0.743027
13690	Sphingobium_yanoikuyae	0.33345	0.720278	0.218824	0.595978
46503	Parabacteroides_merdae	0.589813	0.810118	0.447714	0.730085
46506	Bacteroides_stercoris	0.597383	0.810118	0.566832	0.794005
652706	Oribacterium_sp._oral_taxon_078	0.94137	0.969715	0.894915	0.961422
259537	Dechloromonas_aromatica	0.604623	0.810118	0.617187	0.808835
1144307	Sphingobium_sp._AP49	0.564545	0.810118	0.42108	0.713166
1144343	Phyllobacterium_sp._YR531	0.804347	0.896904	0.687073	0.842951
505382	Sphingomonas_sp._sph1	0.106108	0.56288	0.0606615	0.360369
1504823	bacterium_LF-3	0.324718	0.720278	0.501198	0.744446
407152	Ochrobactrum_cytisi	0.889293	0.941704	0.846206	0.948808
341694	Peptostreptococcus_stomatis	0.215653	0.65096	0.192125	0.572264
1390395	Sphingomonas_sp._LK11	0.424602	0.758023	0.294093	0.642356
358220	Acidovorax_sp._KKS102	0.574473	0.810118	0.580521	0.798245
571254	Ochrobactrum_rhizosphaerae	0.843718	0.922868	0.917733	0.97108
1423323	Flavobacterium_sp._AED	0.989158	0.99124	0.979072	0.984926
1619951	Burkholderiaceae_bacterium_26	0.566657	0.810118	0.423775	0.713166
1701910	Agrobacterium_sp._SUL3	0.461716	0.767346	0.403502	0.705534
1095771	Ruminococcus_sp._JC304	0.846637	0.922868	0.969087	0.984926
96345	Flavobacterium_psychrophilum	0.605566	0.810118	0.462947	0.733459
161899	Corynebacterium_singulare	0.136623	0.585003	0.0793792	0.391204
1112214	Sphingomonas_sp._PAMC_26605	0.086209	0.539533	0.0485027	0.3377
882856	Pseudonocardia_sp._P2	0.60826	0.810118	0.551604	0.790617
178356	Flavobacterium_xinjiangense	0.223841	0.664682	0.137676	0.507853
1259798	Pseudomonas_sp._LAMO17WK12:I2	0.687727	0.848338	0.56735	0.794005
1522072	Sphingobium_sp._ba1	0.0848498	0.539533	0.0477046	0.3377
391598	Flavobacteria_bacterium_BAL38	0.511693	0.788155	0.370607	0.684073
211460	Afipia_massiliensis	0.342578	0.720278	0.225675	0.60725
522773	Sphingobium_lactosutens	0.426467	0.75892	0.29523	0.642356
47671	Lautropia_mirabilis	0.29236	0.704954	0.188065	0.569305
47678	Bacteroides_caccae	0.192501	0.642055	0.115864	0.460972
211589	Herbaspirillum_chlorophenolicum	0.5543	0.810118	0.412538	0.711404
473781	Sphingomonas_sp._LH128	0.12771	0.585003	0.0739475	0.391204
457392	Bacteroides_sp._3_2_5	0.0170594	0.423603	0.0088808	0.226594
457401	Escherichia_sp._4_1_40B	0.463261	0.767346	0.327622	0.649715
457412	Ruminococcus_sp._5_1_39BFAA	0.373294	0.728008	0.250642	0.617405
457421	Clostridiales_bacterium_1_7_47FAA	0.00394826	0.274898	0.00220417	0.173358
47920	Acidovorax_delafieldii	0.377047	0.728008	0.253542	0.617405
1276756	Acidovorax_sp._JHL-9	0.323179	0.720042	0.509543	0.752825
1096546	Methylobacterium_sp._GXF4	0.208124	0.649478	0.363635	0.680965
1686378	Citrobacter_sp._MGH103	0.617004	0.810545	0.475066	0.735033
1735676	Sphingomonas_sp._Leaf10	0.94186	0.969715	0.895831	0.961422
80878	Acidovorax_temperans	0.953416	0.974409	0.989315	0.990145
1735695	Sphingomonas_sp._Leaf28	0.864536	0.929626	0.777172	0.898101
310297	Bacteroides_plebeius	0.919428	0.956647	0.859731	0.949833
310298	Bacteroides_coprocola	0.0614815	0.498753	0.0336889	0.302214
588932	Brevundimonas_naejangsanensis	0.155373	0.609456	0.0915698	0.411326
1506582	Pseudomonas_sp._11/12A	0.107868	0.566814	0.0616488	0.360369
32013	Comamonas_terrigena	0.549486	0.810118	0.407556	0.707192
1768757	Sphingomonas_sp._CCH10-B3	0.000848971	0.110971	0.000467538	0.0552507
1768786	Sphingomonas_sp._CCH5-D11	0.157736	0.610881	0.479478	0.735177
1768778	Sphingomonas_sp._CCH9-F2	0.400477	0.737127	0.668929	0.829829
1768783	Sphingomonas_sp._CCH19-C6	0.248965	0.68105	0.15518	0.534514
1768781	Sphingobium_sp._CCH11-B1	0.245477	0.68105	0.164823	0.553051
1768805	Erythrobacteraceae_bacterium_CCH12-C2	0.452826	0.767346	0.317385	0.644358
540060	Limnohabitans_planktonicus	0.0148613	0.423603	0.00764825	0.226594
1703332	Lachnospiraceae_bacterium_TF01-11	0.826268	0.91026	0.723388	0.864651
1736224	Serratia_sp._Leaf51	0.386215	0.728008	0.260913	0.617405
1736305	Agreia_sp._Leaf244	0.18172	0.636591	0.109689	0.455947
1736309	Sphingomonas_sp._Leaf257	0.383603	0.728008	0.259056	0.617405
1736299	Sphingomonas_sp._Leaf198	0.49592	0.783874	0.725199	0.864959
1736350	Sphingomonas_sp._Leaf357	0.28955	0.704954	0.184962	0.569192
1736351	Flavobacterium_sp._Leaf359	0.758051	0.876005	0.635548	0.814291
1736343	Sphingomonas_sp._Leaf339	0.503354	0.786805	0.425907	0.713166
1736341	Leifsonia_sp._Leaf336	0.72952	0.866523	0.933717	0.97108
1736321	Agreia_sp._Leaf283	0.064547	0.498753	0.0352674	0.302214
1736382	Methylobacterium_sp._Leaf456	0.0358183	0.498753	0.0200527	0.289434
1736352	Methylobacterium_sp._Leaf361	0.249142	0.68105	0.155795	0.534514
1736444	Acinetobacter_sp._Root1280	0.920014	0.956647	0.875418	0.954222
1523430	Rhodopseudomonas_sp._AAP120	0.867576	0.930323	0.780755	0.900374
1523425	Novosphingobium_sp._AAP83	0.177354	0.634105	0.105829	0.443209
1523503	Pseudomonas_sp._ML96	0.642051	0.818358	0.901632	0.962587
1736480	Achromobacter_sp._Root170	0.603577	0.810118	0.593839	0.806752
1736527	Acidovorax_sp._Root402	0.400983	0.737127	0.273929	0.622768
229204	Flavobacterium_frigoris	0.442714	0.767346	0.309008	0.644358
1736565	Acidovorax_sp._Root568	0.582537	0.810118	0.748779	0.878042
1736544	Bosea_sp._Root483D1	0.566684	0.810118	0.42318	0.713166
1736590	Acidovorax_sp._Root70	0.318283	0.717995	0.409895	0.709041
1720194	Clostridium_sp._AT4	0.13676	0.585003	0.261103	0.617405
1736577	Rhizobium_sp._Root651	0.285984	0.704954	0.182636	0.569192
999425	Streptococcus_sp._F0442	0.688852	0.848338	0.624415	0.808835
147645	Paracoccus_yeei	0.0157743	0.423603	0.00815614	0.226594
1835254	Polynucleobacter_duraquae	0.0376157	0.498753	0.0201487	0.289434
1032527	Pedosphaera_parvula	0.346394	0.720278	0.228666	0.609534
1933777	Microbacterium_sp._CSI-V	0.183583	0.639097	0.110537	0.456069
529	Ochrobactrum_anthropi	0.412582	0.747777	0.649621	0.820811
853	Faecalibacterium_prausnitzii	0.368341	0.722416	0.246504	0.617405
901	Desulfovibrio_piger	0.16476	0.616296	0.0975193	0.427203
1819727	Polynucleobacter_sp._MWH-Adler-W8	0.320652	0.717995	0.364075	0.680965
1309	Streptococcus_mutans	0.150597	0.597724	0.0881041	0.40557
50715	Acidisphaera_rubrifaciens	0.0287905	0.485948	0.0153739	0.267602
1579	Lactobacillus_acidophilus	0.507115	0.786805	0.366694	0.680965
1580	Lactobacillus_brevis	0.486512	0.783874	0.514056	0.755852
1582	Lactobacillus_casei	0.343642	0.720278	0.603527	0.808835
1596	Lactobacillus_gasseri	0.211235	0.649478	0.12938	0.490236
576610	Polynucleobacter_necessarius	0.136674	0.585003	0.241645	0.617405
1117702	Novosphingobium_fuchskuhlense	0.678332	0.848338	0.874415	0.954222
52765	Caldicellulosiruptor_kristjanssonii	0.595621	0.810118	0.453092	0.732534
52766	Caldicellulosiruptor_lactoaceticus	0.469161	0.769473	0.355269	0.677688
36805	Microbacterium_aurum	0.598922	0.810118	0.456742	0.733459
135517	Geobacillus_vulcani	0.328519	0.720278	0.275117	0.622928
332249	Truepera_radiovictrix	0.211422	0.649478	0.128873	0.490236
135719	Sphingobium_amiense	0.612316	0.810118	0.470577	0.734193
1545044	Paracoccus_sanguinis	0.119734	0.585003	0.0691494	0.377951
529884	Rhodoluna_lacicola	0.0464681	0.498753	0.0253376	0.302214
1759059	Caulobacteraceae_bacterium_OTSz_A_272	0.016357	0.423603	0.00855082	0.226594
579490	Paracoccus_sp._S4493	0.716986	0.858842	0.586154	0.800215
88688	Caulobacter_segnis	0.885723	0.940101	0.936212	0.97108
712357	Leptotrichia_sp._oral_taxon_212	0.164321	0.616296	0.0979486	0.427203
40681	Sphingomonas_asaccharolytica	0.332273	0.720278	0.672574	0.83157
40682	Sphingomonas_mali	0.282651	0.704954	0.181064	0.569192
40683	Sphingomonas_pruni	0.0656934	0.498753	0.132884	0.493444
1581076	Streptococcus_sp._HMSC10A01	0.250087	0.68105	0.156096	0.534514
450749	Veillonella_sp._6_1_27	0.846653	0.922868	0.874016	0.954222
1335760	Sphingobium_sp._YL23	0.769311	0.881639	0.649894	0.820811
1123067	Rubellimicrobium_mesophilum	0.469696	0.769473	0.332591	0.654604
255205	Pseudoclavibacter_helvolus	0.620956	0.812171	0.479647	0.735177
1353277	Rhizobium_freirei	0.518415	0.79329	0.730711	0.869671
452623	Pseudoclavibacter_soli	0.558338	0.810118	0.414842	0.713166
1485002	Acinetobacter_sp._ETR1	0.038997	0.498753	0.0207852	0.289434
43263	Pseudomonas_alcaligenes	0.0205528	0.423603	0.0109095	0.226594
469609	Streptococcus_sp._2_1_36FAA	0.0575152	0.498753	0.0314659	0.302214
43669	Brachybacterium_faecium	0.380935	0.728008	0.255773	0.617405
93064	Sphingomonas_koreensis	0.452314	0.767346	0.317399	0.644358
257003	Sphingomonas_phyllosphaerae	0.77084	0.881639	0.958303	0.980664
306205	Rheinheimera_texasensis	0.204721	0.649478	0.123906	0.482443
535712	Candidatus_Rhodoluna_planktonica	0.289302	0.704954	0.184715	0.569192
454194	Pyrinomonas_methylaliphatogenes	0.305377	0.716549	0.197173	0.579324
257708	Roseomonas_gilardii	0.213555	0.650001	0.130533	0.491263
160791	Sphingomonas_wittichii	0.0424765	0.498753	0.0226326	0.300151
1078480	Haemophilus_sputorum	0.364665	0.720278	0.243658	0.617405
95606	Sphingomonas-like_bacterium_B12	0.273097	0.704954	0.453724	0.732534
1030157	Sphingomonas_sp._KC8	0.131004	0.585003	0.0761495	0.391204
162426	Microbacterium_hominis	0.951352	0.974409	0.911575	0.968965
97138	Clostridium_sp._ASF356	0.26087	0.695239	0.184236	0.569192
1735677	Microbacterium_sp._Leaf203	0.606016	0.810118	0.847339	0.948808
1735693	Sphingobium_sp._Leaf26	0.020382	0.423603	0.010922	0.226594
1768765	Methylobacterium_sp._CCH5-D2	0.358662	0.720278	0.238853	0.617405
1768806	Rhodospirillaceae_bacterium_CCH5-H10	0.063633	0.498753	0.0350728	0.302214
1736347	Microbacterium_sp._Leaf347	0.944875	0.971025	0.90072	0.962587
1736481	Mesorhizobium_sp._Root172	0.0169758	0.423603	0.00900846	0.226594
1736556	Microbacterium_sp._Root553	0.487375	0.783874	0.348368	0.673753
1310601	Acinetobacter_sp._479375	0.610405	0.810118	0.457905	0.733459
56	Sorangium_cellulosum	0.271314	0.704954	0.622336	0.808835
393310	Skermanella_aerolata	0.125527	0.585003	0.0801941	0.391204
204	Campylobacter_showae	0.221188	0.662373	0.322128	0.649715
245	Flavobacterium_aquatile	0.205605	0.649478	0.376801	0.690389
249	Terrimonas_ferruginea	0.44594	0.767346	0.311232	0.644358
824	Campylobacter_gracilis	0.0956537	0.548764	0.0537357	0.34667
827	Campylobacter_ureolyticus	0.0190741	0.423603	0.00983	0.226594
1737983	Labrys_sp._WJW	0.0492719	0.498753	0.0268239	0.302214
165096	Weissella_koreensis	0.112919	0.571781	0.0645135	0.363373
1377	Aerococcus_viridans	0.393063	0.733018	0.266739	0.619868
1535	[Clostridium]_leptum	0.826915	0.91026	0.945137	0.974891
1587	Lactobacillus_helveticus	0.20655	0.649478	0.125591	0.482443
1597	Lactobacillus_paracasei	0.309642	0.716549	0.20085	0.579324
1622	Lactobacillus_murinus	0.794762	0.892505	0.840778	0.948002
1659	Actinomyces_israelii	0.586095	0.810118	0.596886	0.806956
1660	Actinomyces_odontolyticus	0.191105	0.641238	0.114753	0.459837
1778	Mycobacterium_gordonae	0.133271	0.585003	0.0771849	0.391204
1673725	Peptoniphilus_sp._EL1	0.0551877	0.498753	0.256972	0.617405
100886	Catenibacterium_mitsuokai	0.834564	0.916868	0.748492	0.878042
2718	Cardiobacterium_hominis	0.442473	0.767346	0.308403	0.644358
1379270	Gemmatimonas_phototrophica	0.188734	0.640996	0.113221	0.459146
1871035	Negativibacillus_massiliensis	0.464082	0.767346	0.327652	0.649715
1838286	Lacunisphaera_limnophila	0.603759	0.810118	0.46133	0.733459
363832	Solirubrobacter_soli	0.549278	0.810118	0.667099	0.829407
1379870	Spirosoma_radiotolerans	0.0800521	0.530822	0.0447187	0.33214
102148	Solobacterium_moorei	0.364279	0.720278	0.60517	0.808835
397278	Marmoricola_aequoreus	0.0529593	0.498753	0.0289517	0.302214
1904640	Betaproteobacteria_bacterium_GR16-43	0.580951	0.810118	0.438087	0.724078
1381123	Aliihoeflea_sp._2WW	0.296906	0.707138	0.902101	0.962587
1119528	Methyloversatilis_discipulorum	0.934291	0.965492	0.883772	0.957706
1840518	Gardnerella_sp._30-4	0.377816	0.728008	0.253781	0.617405
38304	Corynebacterium_tuberculostearicum	0.80906	0.897702	0.700647	0.847406
1054213	Acetobacteraceae_bacterium_AT-5844	0.397375	0.737127	0.270348	0.620549
693988	Bilophila_sp._4_1_30	0.0134334	0.423603	0.00731371	0.226594
1579343	Streptococcus_sp._263_SSPC	0.247731	0.68105	0.154564	0.534514
137732	Granulicatella_elegans	0.18865	0.640996	0.113756	0.459146
39490	Eubacterium_ramulus	0.0619323	0.498753	0.0340938	0.302214
1776384	Emergencia_timonensis	0.414835	0.747777	0.284753	0.629394
301953	Caldicellulosiruptor_acetigenus	0.463642	0.767346	0.32714	0.649715
1449048	Mycobacterium_sp._UNC280MFTsu5.1	0.498189	0.783874	0.468538	0.73375
40519	Ruminococcus_callidus	0.271941	0.704954	0.699643	0.847406
40542	Leptotrichia_buccalis	0.0911358	0.547359	0.0540703	0.34667
1581131	Actinomyces_sp._HMSC08A01	0.860599	0.92898	0.771402	0.895147
468056	Flavobacterium_fluvii	0.742642	0.870644	0.616477	0.808835
1484116	Hymenobacter_sp._PAMC_26554	0.400987	0.737127	0.273142	0.622768
173480	Gemmatimonas_aurantiaca	0.116121	0.577497	0.0668287	0.372236
501496	Porphyromonas_bennonis	0.976234	0.983558	0.975707	0.984926
665939	Campylobacter_sp._10_1_50	0.87964	0.938619	0.966843	0.984518
43769	Corynebacterium_propinquum	0.893287	0.944138	0.819464	0.929616
1387353	Paludisphaera_borealis	0.250656	0.68105	0.15642	0.534514
44008	Enterococcus_cecorum	0.393487	0.733018	0.267088	0.619868
404937	Anoxybacillus_thermarum	0.848845	0.923245	0.75467	0.883091
44676	Geothrix_fermentans	0.362452	0.720278	0.763548	0.887916
437898	Sutterella_parvirubra	0.920579	0.956647	0.927447	0.97108
44749	Sporobacter_termitidis	0.62287	0.812171	0.501149	0.744446
1650663	Fournierella_massiliensis	0.0258189	0.463908	0.0137571	0.255423
1945862	Flavobacterium_sp._A45	0.500146	0.784736	0.807686	0.918124
1225476	Candidatus_Rickettsiella_isopodorum	0.286899	0.704954	0.18315	0.569192
1128427	filamentous_cyanobacterium_ESFC-1	0.203414	0.649478	0.259571	0.617405
1849383	Psychrobacter_sp._SHUES1	0.225539	0.664682	0.138806	0.508603
1816677	Butyricimonas_sp._Marseille-P2440	0.276908	0.704954	0.311948	0.644358
1227267	Leptotrichia_sp._oral_taxon_879	0.0574097	0.498753	0.0320961	0.302214
1882918	Pajaroellobacter_abortibovis	0.459976	0.767346	0.500596	0.744446
1850526	Arachidicoccus_sp._BS20	0.705777	0.853748	0.618672	0.808835
441501	Corynebacterium_massiliense	0.304751	0.716549	0.196362	0.579324
48292	Hyphomicrobium_zavarzinii	0.0558145	0.498753	0.0305286	0.302214
1490484	Mycobacterium_sp._ST-F2	0.0372917	0.498753	0.0198265	0.289434
540746	Rudaea_cellulosilytica	0.177595	0.634105	0.557832	0.790617
344881	Flavobacterium_soli	0.326982	0.720278	0.213881	0.591563
1852381	Duodenibacillus_massiliensis	0.336735	0.720278	0.247648	0.617405
280093	Flavobacterium_granuli	0.110569	0.570251	0.674569	0.83157
83655	Leclercia_adecarboxylata	0.750836	0.872827	0.714421	0.857613
214851	Subdoligranulum_variabile	0.0339451	0.498753	0.0180273	0.289434
706438	Actinomyces_sp._oral_taxon_171	0.688487	0.848338	0.548826	0.790397
1492898	Flavisolibacter_sp._LCS9	0.516031	0.791817	0.746442	0.878042
280871	Mycobacterium_llatzerense	0.701736	0.853421	0.694582	0.847406
215690	Thermomonas_fusca	0.974965	0.983558	0.950602	0.976911
445220	Reyranella_massiliensis	0.296906	0.707138	0.344741	0.672383
249352	Flavobacterium_fryxellicola	0.591444	0.810118	0.448275	0.730085
544580	Actinomyces_oris	0.785404	0.887797	0.661779	0.828339
1298857	Solirubrobacter_sp._URHD0082	0.405875	0.743659	0.277707	0.62372
184870	Varibaculum_cambriense	0.31301	0.716549	0.202921	0.579324
185294	Prevotella_paludivivens	0.561242	0.810118	0.747027	0.878042
54299	Chroococcidiopsis_thermalis	0.453477	0.767346	0.31813	0.644358
218538	Dialister_invisus	0.735338	0.869603	0.94748	0.975502
1955701	Spirosoma_sp._209	0.135329	0.585003	0.0789094	0.391204
1105029	Actinomyces_sp._ICM39	0.238906	0.68105	0.642564	0.817141
253239	Ethanoligenens_harbinense	0.468203	0.769473	0.331098	0.653977
56689	Mycobacterium_mucogenicum	0.472818	0.772315	0.334989	0.657003
1302690	Cnuella_takakiae	0.534481	0.79861	0.392923	0.697
1827278	Aliterella_atlantica	0.610397	0.810118	0.468968	0.73375
1892844	Hyphomicrobium_sp._CS1BSMeth3	0.918907	0.956647	0.856476	0.949833
1172186	Mycobacterium_sp._360MFTsu5.1	0.577802	0.810118	0.573633	0.798245
1206085	Jatrophihabitans_endophyticus	0.227174	0.664682	0.139706	0.508603
157687	Leptotrichia_wadei	0.00078902	0.110971	0.000362682	0.0552507
1697794	Clostridia_bacterium_UC5.1-1D1	0.00818891	0.380102	0.00416654	0.210979
551990	Flavobacterium_glycines	0.104402	0.561439	0.0587661	0.359663
912594	Mycobacterium_iranicum	0.386037	0.728008	0.26095	0.617405
1699078	Geobacillus_sp._PA-3	0.24437	0.68105	0.152549	0.534514
552398	Ruminococcaceae_bacterium_D16	0.162567	0.616296	0.349885	0.674345
651609	Actinomyces_sp._oral_taxon_180	0.36172	0.720278	0.241385	0.617405
29321	Turicella_otitidis	0.805639	0.896904	0.868381	0.952142
29379	Staphylococcus_auricularis	0.104829	0.561439	0.0592087	0.359663
29391	Gemella_morbillorum	0.197079	0.649478	0.119115	0.470546
29394	Dolosigranulum_pigrum	0.0184476	0.423603	0.00949103	0.226594
29405	Microlunatus_phosphovorus	0.49222	0.783874	0.788452	0.903637
29466	Veillonella_parvula	0.51223	0.788155	0.596169	0.806956
554283	Flavobacterium_chungangense	0.670527	0.846901	0.563476	0.794005
521720	Pseudomonas_caeni	0.280379	0.704954	0.178113	0.569192
1636152	Planctomyces_sp._SH-PL62	0.291507	0.704954	0.186814	0.56925
1505605	Hymenobacter_sp._IS2118	0.159027	0.610881	0.0936334	0.41723
457416	Veillonella_sp._3_1_44	0.730899	0.866523	0.705718	0.848995
1178516	Spirosoma_montaniterrae	0.200367	0.649478	0.120953	0.474442
261292	Nitrosomonas_sp._Is79A3	0.140465	0.585003	0.308849	0.644358
32057	Calothrix_sp._PCC_7103	0.886091	0.940101	0.887275	0.959636
1768770	Caulobacter_sp._CCH5-E12	0.633863	0.814131	0.49278	0.743027
1768768	Caulobacter_sp._CCH9-E1	0.815732	0.901513	0.697797	0.847406
392734	Terriglobus_roseus	0.31264	0.716549	0.20292	0.579324
1736504	Mycobacterium_sp._Root265	0.353197	0.720278	0.270214	0.620549
229205	Flavobacterium_micromati	0.0889971	0.547359	0.0501931	0.342979
378211	Methyloversatilis_universalis	0.610193	0.810118	0.92269	0.97108
1422	Geobacillus_stearothermophilus	0.806731	0.896904	0.69818	0.847406
427683	Methylobacterium_platani	0.802643	0.896904	0.691375	0.846365
1739414	Staphylococcus_sp._HMSC066C03	0.329596	0.720278	0.216371	0.593689
1743159	Polynucleobacter_yangtzensis	0.151309	0.597724	0.0899152	0.410514
712119	Actinomyces_sp._oral_taxon_175	0.703358	0.85353	0.718631	0.860812
1187852	Methylobacterium_tarhaniae	0.918912	0.956647	0.858621	0.949833
114	Gemmata_obscuriglobus	0.423811	0.758023	0.292761	0.641999
461393	Actinomyces_massiliensis	0.689941	0.848338	0.553913	0.790617
1739387	Actinomyces_sp._HMSC075C01	0.912063	0.956647	0.848306	0.948808
1739406	Actinomyces_sp._HMSC035G02	0.229118	0.664682	0.141666	0.512118
2756	Brochothrix_thermosphacta	0.804176	0.896904	0.734843	0.872724
364298	Janibacter_hoylei	0.345611	0.720278	0.314905	0.644358
496058	Spirosoma_panaciterrae	0.139224	0.585003	0.0810397	0.391204
1581063	Lactobacillus_sp._HMSC25A02	0.224485	0.664682	0.266371	0.619868
1581133	Actinomyces_sp._HMSC08A09	0.541121	0.803746	0.861159	0.949833
927083	Sandaracinus_amylolyticus	0.625885	0.812171	0.483078	0.735177
75659	Duganella_zoogloeoides	0.312091	0.716549	0.308453	0.644358
503361	Flavobacterium_sasangense	0.0145289	0.423603	0.00749972	0.226594
52769	Actinomyces_gerencseriae	0.458745	0.767346	0.799917	0.911153
55211	Erwinia_persicina	0.531285	0.79861	0.38945	0.697
712117	Actinomyces_sp._oral_taxon_170	0.186638	0.640996	0.606231	0.808835
712359	Leptotrichia_sp._oral_taxon_215	0.313892	0.716549	0.207348	0.580178
419005	Prevotella_amnii	0.450595	0.767346	0.353467	0.676567
1736457	Mycobacterium_sp._Root135	0.490284	0.783874	0.463514	0.733459
452982	Roseomonas_aerilata	0.288306	0.704954	0.184793	0.569192
1283293	Pseudomonas_sp._URIL14HWK12:I6	0.957509	0.9768	0.920742	0.97108
61592	Corynebacterium_durum	0.530191	0.79861	0.388531	0.697

## Sheet: Dendritic_cells_resting_CIBERSORTx_relative
tax_id	name	indep_p	indep_q	greater_high_low_medium_high_medium_low_indep_p	greater_high_low_medium_high_medium_low_indep_q
1179670	Micrococcus_sp._KBS0714	0.0978793	0.738934	0.0551256	0.505979
1261635	Roseburia_sp._831b	0.321406	0.80064	0.446921	0.745019
1261634	Roseburia_sp._499	0.256543	0.786054	0.190304	0.64242
33011	Cutibacterium_granulosum	0.996912	0.999463	0.993648	0.99878
33033	Parvimonas_micra	0.0449313	0.738934	0.211488	0.664433
33038	[Ruminococcus]_gnavus	0.178197	0.738934	0.106619	0.537884
293	Brevundimonas_diminuta	0.568013	0.843164	0.421038	0.743172
1032505	Fusobacterium_sp._OBRC1	0.27341	0.786054	0.365397	0.717788
360807	Roseburia_inulinivorans	0.978759	0.993021	0.959873	0.981008
1163671	Clostridium_sp._12(A)	0.0967544	0.738934	0.0557813	0.505979
1229204	alpha_proteobacterium_L41A	0.654954	0.86417	0.514151	0.776103
406	Methylobacillus_glycogenes	0.872711	0.934808	0.78931	0.904621
470	Acinetobacter_baumannii	0.416423	0.827615	0.286515	0.69903
410072	Coprococcus_comes	0.673181	0.86417	0.535504	0.780826
548	Klebsiella_aerogenes	0.0675891	0.738934	0.0372709	0.454871
562	Escherichia_coli	0.0301088	0.738934	0.0554765	0.505979
575	Raoultella_planticola	0.349101	0.805013	0.231031	0.666587
577	Raoultella_terrigena	0.200284	0.785621	0.12121	0.57215
754331	Escherichia_sp._TW09308	0.63861	0.855062	0.641744	0.84152
754332	Escherichia_sp._TW10509	0.923251	0.960885	0.864915	0.930252
754327	Escherichia_sp._TW09231	0.962174	0.983359	0.954814	0.981008
1229488	beta_proteobacterium_FWI2	0.809889	0.919922	0.84209	0.926965
1229484	alpha_proteobacterium_LLX12A	0.374406	0.811456	0.251034	0.666587
1737424	Blautia_massiliensis	0.134472	0.738934	0.0779378	0.510781
817	Bacteroides_fragilis	0.550817	0.843164	0.861487	0.929979
818	Bacteroides_thetaiotaomicron	0.553658	0.843164	0.41126	0.743172
821	Bacteroides_vulgatus	0.41706	0.827615	0.286724	0.69903
823	Parabacteroides_distasonis	0.354203	0.805013	0.37528	0.717788
851	Fusobacterium_nucleatum	0.579137	0.843164	0.436444	0.743172
860	Fusobacterium_periodonticum	0.0720055	0.738934	0.0397646	0.461435
1737624	Geobacillus_sp._Sah69	0.328919	0.804857	0.215192	0.666587
230310	Curvibacter_gracilis	0.628125	0.84969	0.487035	0.757511
1917876	Blautia_sp._Marseille-P3087	0.411991	0.827615	0.621263	0.836033
1852365	Fusobacterium_massiliense	0.0371582	0.738934	0.0198343	0.454871
986	Flavobacterium_johnsoniae	0.141484	0.738934	0.513041	0.776103
1034	Afipia_clevelandensis	0.458215	0.843164	0.323146	0.717044
1279005	Escherichia_sp._KTE172	0.137186	0.738934	0.430917	0.743172
33889	Brevibacterium_casei	0.0169915	0.738934	0.00881601	0.454871
328814	Alistipes_shahii	0.660464	0.86417	0.802177	0.915556
1245	Leuconostoc_mesenteroides	0.54807	0.843164	0.397302	0.735711
1270	Micrococcus_luteus	0.224559	0.786054	0.138833	0.608897
34062	Moraxella_osloensis	0.106789	0.738934	0.0605929	0.507459
574750	Cupriavidus_sp._SK-4	0.56849	0.843164	0.58099	0.807011
1131812	Flavobacterium_sp._83	0.901291	0.955326	0.831335	0.926557
165179	Prevotella_copri	0.602073	0.843164	0.460124	0.746719
83262	Mycobacterium_immunogenum	0.320411	0.80064	0.208154	0.658759
1502	Clostridium_perfringens	0.604686	0.843164	0.723622	0.876597
1531	[Clostridium]_clostridioforme	0.161762	0.738934	0.161505	0.632111
1033736	Brevibacterium_senegalense	0.35597	0.805013	0.2335	0.666587
1574409	Mesorhizobium_sp._F7	0.338244	0.805013	0.812242	0.917685
722472	Bradyrhizobium_lablabi	0.121752	0.738934	0.321732	0.717044
1590	Lactobacillus_plantarum	0.804062	0.919922	0.693748	0.865434
1656	Actinomyces_viscosus	0.40138	0.824976	0.548718	0.787722
296591	Polaromonas_sp._JS666	0.0502614	0.738934	0.0267675	0.454871
1680	Bifidobacterium_adolescentis	0.292999	0.78691	0.29149	0.705912
1735	Holdemanella_biformis	0.293855	0.78691	0.188084	0.638796
280332	Bradyrhizobium_jicamae	0.758068	0.896483	0.840795	0.926965
1807	Mycobacterium_obuense	0.323418	0.80064	0.221479	0.666587
1492738	Flavobacterium_seoulense	0.171388	0.738934	0.102045	0.536217
1492737	Flavobacterium_gilvum	0.738107	0.886257	0.969273	0.983507
214856	Alistipes_finegoldii	0.519473	0.843164	0.523282	0.780569
411486	Clostridium_sp._M62/1	0.360787	0.805013	0.241376	0.666587
411484	Clostridium_sp._SS2/1	0.13448	0.738934	0.0782014	0.510781
1378168	Firmicutes_bacterium_ASF500	0.281313	0.786054	0.179306	0.632111
1263547	Oscillibacter_ruminantium	0.132404	0.738934	0.0768826	0.510781
182337	Erwinia_billingiae	0.464131	0.843164	0.328274	0.717053
1673721	Intestinimonas_massiliensis	0.248018	0.786054	0.154778	0.632111
1739277	Propionibacterium_sp._HMSC078F01	0.92176	0.960885	0.910657	0.951662
1739316	Propionibacterium_sp._HMSC069G10	0.826333	0.919922	0.722435	0.876597
166486	Roseburia_intestinalis	0.259149	0.786054	0.303232	0.717044
936562	Fusobacterium_sp._CM21	0.133599	0.738934	0.220611	0.666587
936563	Fusobacterium_sp._CM22	0.0214843	0.738934	0.0114165	0.454871
936561	Fusobacterium_sp._CM1	0.259087	0.786054	0.162501	0.632111
68259	Streptomyces_purpurogeneiscleroticus	0.978342	0.993021	0.959094	0.981008
658082	Lachnospiraceae_bacterium_2_1_58FAA	0.17066	0.738934	0.1019	0.536217
1739435	Fusobacterium_sp._HMSC065F01	0.0342948	0.738934	0.0182924	0.454871
1739460	Staphylococcus_sp._HMSC055B03	0.830584	0.919922	0.728096	0.876597
1739515	Propionibacterium_sp._HMSC062D05	0.568824	0.843164	0.424354	0.743172
674529	Bacteroides_faecis	0.561564	0.843164	0.417521	0.743172
281362	Dechloromonas_denitrificans	0.857049	0.927551	0.765776	0.889724
674703	Rhodoplanes_sp._Z2-YC6860	0.302043	0.793574	0.194681	0.647433
1100720	Limnohabitans_sp._Rim28	0.300969	0.793574	0.193819	0.647433
1100721	Limnohabitans_sp._Rim47	0.809262	0.919922	0.699498	0.865434
1182732	Escherichia_sp._KTE159	0.0831958	0.738934	0.0468556	0.492426
1510458	Pseudoruegeria_sabulilitoris	0.563858	0.843164	0.426848	0.743172
592978	Ruminococcus_faecis	0.811696	0.919922	0.703845	0.865434
576611	Polynucleobacter_asymbioticus	0.460315	0.843164	0.324667	0.717044
1805471	Clostridium_sp._Marseille-P2415	0.110794	0.738934	0.0663273	0.510781
1870993	Tyzzerella_sp._Marseille-P3062	0.885305	0.942859	0.806256	0.916499
543913	beta_proteobacterium_CB	0.626465	0.84969	0.809777	0.917685
1871020	Clostridium_sp._Marseille-P3244	0.155525	0.738934	0.320281	0.717044
1805476	Blautia_sp._Marseille-P2398	0.0810546	0.738934	0.0453905	0.492426
1297617	Intestinimonas_butyriciproducens	0.0533854	0.738934	0.0290451	0.454871
281920	Porphyromonas_uenonis	0.449541	0.843164	0.623405	0.836033
1150298	Fusicatenibacter_saccharivorans	0.735794	0.886257	0.608546	0.833332
1592790	Sphingobium_phenoxybenzoativorans	0.584138	0.843164	0.44181	0.743469
1461752	Sphingobium_sp._Ant17	0.825512	0.919922	0.72285	0.876597
364029	Comamonas_sp._E6	0.475728	0.843164	0.338143	0.717788
69322	Flavobacterium_xanthum	0.836533	0.919922	0.947718	0.975747
1560345	Sphingomonas_panacis	0.519478	0.843164	0.378868	0.717788
298794	Methylobacterium_variabile	0.0962968	0.738934	0.0541376	0.505979
36807	Microbacterium_laevaniformans	0.0268461	0.738934	0.0141603	0.454871
397260	Sphingomonas_sanxanigenens	0.79432	0.919922	0.791484	0.905249
1380355	Bradyrhizobium_sp._URHD0069	0.106084	0.738934	0.162843	0.632111
512030	Acidovorax_sp._NO-1	0.280398	0.786054	0.314709	0.717044
1380362	Ralstonia_sp._UNC404CL21Col	0.777539	0.909851	0.658623	0.854155
1806490	Achromobacter_sp._ATCC35328	0.242604	0.786054	0.151164	0.632111
86182	Curvibacter_lanceolatus	0.445678	0.843164	0.499837	0.764861
69823	Selenomonas_sputigena	0.106778	0.738934	0.0603351	0.507459
1609975	Clostridium_sp._FS41	0.67142	0.86417	0.533926	0.780569
626940	Phascolarctobacterium_succinatutens	0.0451794	0.738934	0.0238952	0.454871
1528099	Lawsonella_clevelandensis	0.481211	0.843164	0.36794	0.717788
1298867	Bradyrhizobium_sp._URHA0002	0.59647	0.843164	0.561875	0.795816
168384	Marvinbryantia_formatexigens	0.27217	0.786054	0.349541	0.717788
1888892	Sphingomonas_sp._MCT13	0.209478	0.786054	0.130123	0.598995
1692501	Methylobacterium_sp._ARG-1	0.162396	0.738934	0.168849	0.632111
1332080	Sphingobium_baderi	0.0439891	0.738934	0.0236601	0.454871
54291	Raoultella_ornithinolytica	0.479886	0.843164	0.483397	0.757511
1938609	Flavobacterium_sp._LM4	0.140421	0.738934	0.0815225	0.510781
709797	Bradyrhizobiaceae_bacterium_SG-6C	0.163324	0.738934	0.357975	0.717788
1938610	Flavobacterium_sp._LM5	0.0408253	0.738934	0.0217824	0.454871
1217710	Acinetobacter_sp._NIPH_899	0.0619576	0.738934	0.0340447	0.454871
1381597	Sphingomonas_sp._ERG5	0.433768	0.843164	0.301126	0.717044
103817	Janibacter_terrae	0.428709	0.837863	0.455165	0.745019
38284	Corynebacterium_accolens	0.768156	0.904573	0.643932	0.841948
38303	Corynebacterium_pseudogenitalium	0.182069	0.738934	0.10884	0.537884
333367	[Clostridium]_asparagiforme	0.916689	0.960885	0.855218	0.929979
415425	Flavobacterium_terrae	0.605504	0.843164	0.463851	0.746719
55197	Flavobacterium_branchiophilum	0.450312	0.843164	0.315899	0.717044
1661051	Pseudomonas_sp._NBRC_111136	0.705081	0.867836	0.572216	0.800778
1661032	Pseudomonas_sp._NBRC_111117	0.684354	0.86417	0.917235	0.953171
1661037	Pseudomonas_sp._NBRC_111122	0.628642	0.84969	0.485777	0.757511
989370	Bradyrhizobium_manausense	0.269831	0.786054	0.170614	0.632111
1906854	Brevundimonas_sp._ZS04	0.517181	0.843164	0.376418	0.717788
202955	Acinetobacter_tjernbergiae	0.759838	0.896674	0.635295	0.838529
202956	Acinetobacter_towneri	0.0956742	0.738934	0.0536075	0.505979
301301	Roseburia_hominis	0.54426	0.843164	0.750301	0.882289
301302	Roseburia_faecis	0.473273	0.843164	0.747346	0.881932
1743157	Polynucleobacter_sinensis	0.701506	0.866384	0.567172	0.797765
1743168	Polynucleobacter_wuianus	0.678878	0.86417	0.540433	0.782189
88431	Dorea_longicatena	0.154416	0.738934	0.0909374	0.527494
399742	Enterobacter_sp._638	0.361317	0.805013	0.661137	0.854155
1776082	Shigella_sp._SF-2015	0.038186	0.738934	0.230832	0.666587
1415630	Pseudomonas_sp._TKP	0.660273	0.86417	0.521395	0.780569
1038867	Bradyrhizobium_sp._WSM3983	0.249969	0.786054	0.371612	0.717788
39485	[Eubacterium]_eligens	0.964365	0.983794	0.994934	0.99878
39486	Dorea_formicigenerans	0.955839	0.978681	0.922128	0.956471
39488	[Eubacterium]_hallii	0.396224	0.820435	0.439966	0.743172
39491	[Eubacterium]_rectale	0.282246	0.786054	0.693571	0.865434
39496	Eubacterium_ventriosum	0.743325	0.886257	0.616533	0.835197
121428	Sphingobium_xenophagum	0.467378	0.843164	0.330602	0.717788
350893	Flavobacterium_daejeonense	0.548799	0.843164	0.53344	0.780569
1284775	Prevotella_sp._S7-1-8	0.136332	0.738934	0.0795932	0.510781
1055487	Methylotenera_versatilis	0.822185	0.919922	0.897193	0.942391
563996	Sphingomonas_hankookensis	0.12433	0.738934	0.248379	0.666587
1678129	Limnohabitans_sp._103DPR2	0.478281	0.843164	0.340232	0.717788
1678128	Limnohabitans_sp._63ED37-2	0.461475	0.843164	0.326244	0.717044
1235797	Oscillibacter_sp._1-3	0.367747	0.809626	0.245573	0.666587
351091	Oscillibacter_valericigenes	0.0240867	0.738934	0.0126587	0.454871
56193	Sphingobium_chungbukense	0.277298	0.786054	0.17596	0.632111
39950	Dialister_pneumosintes	0.111921	0.738934	0.0637741	0.507459
39956	Methylobacterium_mesophilicum	0.383721	0.818373	0.25816	0.67828
1449061	Ochrobactrum_sp._UNC390CL2Tsu3S39	0.876813	0.937399	0.84878	0.928822
1449059	Mycobacterium_sp._UNC410CL29Cvi84	0.177086	0.738934	0.10636	0.537884
1449057	Methylobacterium_sp._UNCCL110	0.743086	0.886257	0.615013	0.835197
1449065	Phyllobacterium_sp._UNC302MFCol5.2	0.258753	0.786054	0.162291	0.632111
1907940	Enhydrobacter_sp._H5	0.0387006	0.738934	0.0215975	0.454871
40215	Acinetobacter_junii	0.019086	0.738934	0.0101343	0.454871
1203577	Propionibacterium_sp._KPL1854	0.255249	0.786054	0.228022	0.666587
1203559	Corynebacterium_sp._KPL1818	0.825764	0.919922	0.830955	0.926557
1203556	Actinomyces_sp._HPA0247	0.406428	0.827615	0.277975	0.69903
1842533	Acidovorax_sp._RAC01	0.423493	0.833518	0.411869	0.743172
1203561	Corynebacterium_sp._KPL1824	0.736231	0.886257	0.602516	0.831575
1203631	Propionibacterium_sp._KPL2003	0.826098	0.919922	0.718067	0.876597
1564113	Sphingomonas_sp._Ant_H11	0.903872	0.955326	0.835152	0.926653
40520	Blautia_obeum	0.644867	0.859308	0.667021	0.858038
40545	Sutterella_wadsworthensis	0.630602	0.84969	0.489233	0.757511
56946	Afipia_broomeae	0.16104	0.738934	0.345729	0.717788
384638	[Bacteroides]_pectinophilus	0.528909	0.843164	0.388287	0.726876
237258	Cloacibacterium_normanense	0.574756	0.843164	0.431972	0.743172
204516	Bacteroides_massiliensis	0.155321	0.738934	0.0918616	0.527494
925409	Asinibacterium_sp._OR53	0.0282687	0.738934	0.0153126	0.454871
712437	Porphyromonas_sp._oral_taxon_278	0.871181	0.934808	0.785309	0.901891
335659	Bradyrhizobium_sp._S23321	0.86023	0.928581	0.8322	0.926557
172043	Brevundimonas_nasdae	0.416103	0.827615	0.285147	0.69903
270351	Methylobacterium_aquaticum	0.556941	0.843164	0.779654	0.897528
106588	Pseudoflavonifractor_capillosus	0.0424663	0.738934	0.0224375	0.454871
106649	Acinetobacter_guillouiae	0.373645	0.811456	0.250776	0.666587
41276	Brevundimonas_vesicularis	0.671152	0.86417	0.533034	0.780569
1450439	Bacteroides_sp._UW	0.237257	0.786054	0.505417	0.769172
1581680	Candidatus_Methylopumilus_turicensis	0.883806	0.942859	0.803782	0.915556
1827469	Brevundimonas_sp._GW460-12-10-14-LB2	0.495771	0.843164	0.355983	0.717788
74426	Collinsella_aerofaciens	0.631213	0.84969	0.690325	0.865434
271155	Flavobacterium_antarcticum	0.313369	0.80064	0.201933	0.657758
910237	Escherichia_sp._TW15838	0.333745	0.804857	0.883241	0.937147
1287094	Mesorhizobium_sp._L103C565B0	0.101622	0.738934	0.0580554	0.505979
1090573	Sphingobium_czechense	0.574149	0.843164	0.431316	0.743172
1729581	Flavobacterium_sp._TAB_87	0.334635	0.804857	0.219671	0.666587
1451265	Citrobacter_sp._JT3	0.296097	0.78912	0.250773	0.666587
189753	Bradyrhizobium_sp._Ec3.3	0.535524	0.843164	0.529291	0.780569
386414	Prevotella_timonensis	0.219358	0.786054	0.134974	0.601445
1730094	Methylobacterium_sp._GXS13	0.698163	0.86417	0.564129	0.795816
1549858	Sphingomonas_taxi	0.072594	0.738934	0.0406383	0.46195
1566387	Mesorhizobium_sp._UASWS1009	0.0779367	0.738934	0.396823	0.735711
190148	Bradyrhizobium_paxllaeri	0.335237	0.804857	0.306213	0.717044
1484693	Rhodoferax_saidenbachensis	0.414556	0.827615	0.284077	0.69903
1697787	Clostridia_bacterium_UC5.1-1D10	0.101325	0.738934	0.0576093	0.505979
157688	Leptotrichia_hofstadii	0.153059	0.738934	0.0901836	0.527494
1714344	Curvibacter_sp._PAE-UM	0.110532	0.738934	0.0631926	0.507459
239935	Akkermansia_muciniphila	0.558142	0.843164	0.879887	0.937088
76122	Alloprevotella_tannerae	0.0356283	0.738934	0.0193274	0.454871
59803	Sphingomonas_echinoides	0.271828	0.786054	0.839107	0.926965
108980	Acinetobacter_ursingii	0.334317	0.804857	0.489594	0.757511
1812935	Enterobacter_cloacae_complex_'Hoffmann_cluster_IV'	0.866187	0.933203	0.872701	0.934797
469610	Burkholderiales_bacterium_1_1_47	0.811079	0.919922	0.702898	0.865434
453246	Sphingobium_sp._TCM1	0.377254	0.81446	0.254033	0.670598
453247	Sphingomonas_sp._TDK1	0.496617	0.843164	0.357239	0.717788
43768	Corynebacterium_matruchotii	0.806745	0.919922	0.681004	0.865434
1207055	Sphingobium_sp._C100	0.838995	0.919922	0.741252	0.876597
158500	Novosphingobium_resinovorum	0.928813	0.961615	0.883307	0.937147
1715092	Streptococcus_sp._HMSC070B10	0.0521715	0.738934	0.0281945	0.454871
1747903	Janthinobacterium_sp._S3-2	0.391349	0.818373	0.264301	0.684723
1518501	Bradyrhizobium_valentinum	0.360903	0.805013	0.31198	0.717044
1715161	Rothia_sp._HMSC061D12	0.238453	0.786054	0.14821	0.6254
1469502	Burkholderiales_bacterium_GJ-E10	0.789621	0.919922	0.771718	0.893653
191579	Fluviicola_taffensis	0.731485	0.886257	0.603153	0.831575
420994	Sphingobium_ummariense	0.927122	0.961615	0.87208	0.934797
158899	Collimonas_fungivorans	0.991726	0.9989	0.983158	0.993864
290052	Acetivibrio_ethanolgignens	0.0494095	0.738934	0.251317	0.666587
748811	Sulfuritalea_hydrogenivorans	0.525144	0.843164	0.629105	0.836033
1813821	Shigella_sp._PAMC_28760	0.110194	0.738934	0.0626529	0.507459
1076522	Asinibacterium_sp._OR43	0.741677	0.886257	0.912489	0.951791
28052	Lachnospira_pectinoschiza	0.74303	0.886257	0.616951	0.835197
1813946	Acidovorax_sp._GW101-3H11	0.455264	0.843164	0.320288	0.717044
28066	Rhodoferax_fermentans	0.620629	0.84969	0.478304	0.756862
28117	Alistipes_putredinis	0.520708	0.843164	0.852255	0.928975
28118	Odoribacter_splanchnicus	0.618756	0.84969	0.879425	0.937088
28123	Porphyromonas_asaccharolytica	0.217292	0.786054	0.132932	0.601445
28125	Prevotella_bivia	0.544357	0.843164	0.401608	0.740714
28130	Prevotella_disiens	0.341401	0.805013	0.224634	0.666587
28131	Prevotella_intermedia	0.524408	0.843164	0.382788	0.722132
1469948	Clostridium_sp._KNHs209	0.316482	0.80064	0.205757	0.658759
28212	Sphingomonas_adhaesiva	0.998544	0.999463	0.996987	0.99878
28213	Sphingomonas_parapaucimobilis	0.259243	0.786054	0.163022	0.632111
208479	[Clostridium]_bolteae	0.590464	0.843164	0.671234	0.861469
1240676	Pseudomonas_sp._PAMC_26793	0.663346	0.86417	0.524192	0.780569
487174	Barnesiella_intestinihominis	0.803166	0.919922	0.693063	0.865434
28446	[Clostridium]_propionicum	0.152886	0.738934	0.0905065	0.527494
585543	Bacteroides_sp._D20	0.68774	0.86417	0.763233	0.889374
1454008	Aeromonas_sp._HZM	0.607115	0.8433	0.555111	0.790446
1650661	Clostridium_phoceensis	0.34424	0.805013	0.226342	0.666587
225324	Enhydrobacter_aerosaccus	0.303924	0.794485	0.199631	0.654084
1192054	Paracoccus_sp._228	0.186121	0.745821	0.11195	0.542227
1470590	Stenotrophomonas_sp._RIT309	0.0953365	0.738934	0.0538688	0.505979
1470591	Sphingomonas_sp._RIT328	0.999463	0.999463	0.999603	0.999603
1945864	Hydrogenophaga_sp._A37	0.0655894	0.738934	0.0370238	0.454871
45634	Streptococcus_cristatus	0.774923	0.909804	0.750817	0.882289
160386	Corynebacterium_casei	0.265771	0.786054	0.244322	0.666587
29322	[Eubacterium]_cellulosolvens	0.259296	0.786054	0.231051	0.666587
29448	Bradyrhizobium_elkanii	0.168856	0.738934	0.100659	0.536217
1274631	Bradyrhizobium_icense	0.172171	0.738934	0.376692	0.717788
45851	Butyrivibrio_crossotus	0.633073	0.84969	0.492538	0.757856
291644	Bacteroides_salyersiae	0.605365	0.843164	0.462512	0.746719
144185	Leifsonia_aquatica	0.911154	0.960613	0.84677	0.928822
1209355	Acinetobacter_sp._MDS7A	0.346743	0.805013	0.512088	0.776103
46228	Ruminococcus_lactaris	0.582175	0.843164	0.439738	0.743172
95607	Rhodopseudomonas_sp._B29	0.795211	0.919922	0.681252	0.865434
13690	Sphingobium_yanoikuyae	0.270294	0.786054	0.171258	0.632111
46503	Parabacteroides_merdae	0.0692039	0.738934	0.0383823	0.454871
46506	Bacteroides_stercoris	0.317099	0.80064	0.206057	0.658759
652706	Oribacterium_sp._oral_taxon_078	0.246076	0.786054	0.153326	0.632111
259537	Dechloromonas_aromatica	0.585231	0.843164	0.841818	0.926965
1144307	Sphingobium_sp._AP49	0.126463	0.738934	0.073584	0.510781
1144343	Phyllobacterium_sp._YR531	0.573837	0.843164	0.675084	0.864418
505382	Sphingomonas_sp._sph1	0.798905	0.919922	0.686389	0.865434
1504823	bacterium_LF-3	0.273776	0.786054	0.173854	0.632111
407152	Ochrobactrum_cytisi	0.122218	0.738934	0.096766	0.536217
341694	Peptostreptococcus_stomatis	0.115325	0.738934	0.0662443	0.510781
1390395	Sphingomonas_sp._LK11	0.837213	0.919922	0.738732	0.876597
358220	Acidovorax_sp._KKS102	0.386549	0.818373	0.261008	0.682542
571254	Ochrobactrum_rhizosphaerae	0.388131	0.818373	0.625185	0.836033
1423323	Flavobacterium_sp._AED	0.306479	0.794485	0.198659	0.654084
1619951	Burkholderiaceae_bacterium_26	0.631608	0.84969	0.491006	0.757592
1701910	Agrobacterium_sp._SUL3	0.553421	0.843164	0.699635	0.865434
1095771	Ruminococcus_sp._JC304	0.837491	0.919922	0.737894	0.876597
96345	Flavobacterium_psychrophilum	0.495131	0.843164	0.355432	0.717788
161899	Corynebacterium_singulare	0.491683	0.843164	0.739565	0.876597
1112214	Sphingomonas_sp._PAMC_26605	0.582681	0.843164	0.440299	0.743172
882856	Pseudonocardia_sp._P2	0.737121	0.886257	0.606401	0.833332
178356	Flavobacterium_xinjiangense	0.490731	0.843164	0.373169	0.717788
1259798	Pseudomonas_sp._LAMO17WK12:I2	0.0129451	0.738934	0.00675187	0.454871
1522072	Sphingobium_sp._ba1	0.109171	0.738934	0.0622614	0.507459
391598	Flavobacteria_bacterium_BAL38	0.170481	0.738934	0.101076	0.536217
211460	Afipia_massiliensis	0.435974	0.843164	0.409714	0.743172
522773	Sphingobium_lactosutens	0.136082	0.738934	0.0791035	0.510781
47671	Lautropia_mirabilis	0.18225	0.738934	0.362783	0.717788
47678	Bacteroides_caccae	0.847182	0.925256	0.752956	0.88294
211589	Herbaspirillum_chlorophenolicum	0.389789	0.818373	0.263299	0.684723
473781	Sphingomonas_sp._LH128	0.58434	0.843164	0.878882	0.937088
457392	Bacteroides_sp._3_2_5	0.477909	0.843164	0.731618	0.876597
457401	Escherichia_sp._4_1_40B	0.686931	0.86417	0.550516	0.78827
457412	Ruminococcus_sp._5_1_39BFAA	0.516973	0.843164	0.740356	0.876597
457421	Clostridiales_bacterium_1_7_47FAA	0.168722	0.738934	0.10015	0.536217
47920	Acidovorax_delafieldii	0.933741	0.964924	0.885194	0.937363
1276756	Acidovorax_sp._JHL-9	0.280297	0.786054	0.178358	0.632111
1096546	Methylobacterium_sp._GXF4	0.696271	0.86417	0.810685	0.917685
1686378	Citrobacter_sp._MGH103	0.0270987	0.738934	0.245793	0.666587
1735676	Sphingomonas_sp._Leaf10	0.180912	0.738934	0.108491	0.537884
80878	Acidovorax_temperans	0.671293	0.86417	0.533362	0.780569
1735695	Sphingomonas_sp._Leaf28	0.0152798	0.738934	0.00790963	0.454871
310297	Bacteroides_plebeius	0.400249	0.824976	0.273209	0.698061
310298	Bacteroides_coprocola	0.500191	0.843164	0.375715	0.717788
588932	Brevundimonas_naejangsanensis	0.653085	0.86417	0.533848	0.780569
1506582	Pseudomonas_sp._11/12A	0.334543	0.804857	0.219473	0.666587
32013	Comamonas_terrigena	0.0244937	0.738934	0.0129156	0.454871
1768757	Sphingomonas_sp._CCH10-B3	0.0337777	0.738934	0.0178677	0.454871
1768786	Sphingomonas_sp._CCH5-D11	0.273982	0.786054	0.173755	0.632111
1768778	Sphingomonas_sp._CCH9-F2	0.453071	0.843164	0.3182	0.717044
1768783	Sphingomonas_sp._CCH19-C6	0.261512	0.786054	0.164606	0.632111
1768781	Sphingobium_sp._CCH11-B1	0.285649	0.78691	0.182351	0.634808
1768805	Erythrobacteraceae_bacterium_CCH12-C2	0.411734	0.827615	0.282503	0.69903
540060	Limnohabitans_planktonicus	0.4523	0.843164	0.317963	0.717044
1703332	Lachnospiraceae_bacterium_TF01-11	0.805372	0.919922	0.696174	0.865434
1736224	Serratia_sp._Leaf51	0.984167	0.994884	0.969381	0.983507
1736305	Agreia_sp._Leaf244	0.142015	0.738934	0.083449	0.510781
1736309	Sphingomonas_sp._Leaf257	0.216714	0.786054	0.133165	0.601445
1736299	Sphingomonas_sp._Leaf198	0.697621	0.86417	0.942317	0.971983
1736350	Sphingomonas_sp._Leaf357	0.447917	0.843164	0.313344	0.717044
1736351	Flavobacterium_sp._Leaf359	0.647441	0.860679	0.498478	0.764861
1736343	Sphingomonas_sp._Leaf339	0.347138	0.805013	0.229518	0.666587
1736341	Leifsonia_sp._Leaf336	0.838021	0.919922	0.735063	0.876597
1736321	Agreia_sp._Leaf283	0.125266	0.738934	0.0719987	0.510781
1736382	Methylobacterium_sp._Leaf456	0.0372093	0.738934	0.0197105	0.454871
1736352	Methylobacterium_sp._Leaf361	0.0824644	0.738934	0.0749361	0.510781
1736444	Acinetobacter_sp._Root1280	0.912324	0.960613	0.850816	0.928975
1523430	Rhodopseudomonas_sp._AAP120	0.583297	0.843164	0.44028	0.743172
1523425	Novosphingobium_sp._AAP83	0.00688382	0.738934	0.00329543	0.454871
1523503	Pseudomonas_sp._ML96	0.852923	0.926078	0.902815	0.94524
1736480	Achromobacter_sp._Root170	0.536311	0.843164	0.637448	0.839382
1736527	Acidovorax_sp._Root402	0.00889728	0.738934	0.00455668	0.454871
229204	Flavobacterium_frigoris	0.363066	0.805687	0.242492	0.666587
1736565	Acidovorax_sp._Root568	0.238975	0.786054	0.324348	0.717044
1736544	Bosea_sp._Root483D1	0.938524	0.966281	0.890601	0.939517
1736590	Acidovorax_sp._Root70	0.85761	0.927551	0.766728	0.889724
1720194	Clostridium_sp._AT4	0.061189	0.738934	0.0339037	0.454871
1736577	Rhizobium_sp._Root651	0.942561	0.968647	0.896379	0.942391
999425	Streptococcus_sp._F0442	0.921218	0.960885	0.861524	0.929979
147645	Paracoccus_yeei	0.661254	0.86417	0.521688	0.780569
1835254	Polynucleobacter_duraquae	0.598062	0.843164	0.455381	0.745019
1032527	Pedosphaera_parvula	0.496982	0.843164	0.360236	0.717788
1933777	Microbacterium_sp._CSI-V	0.0565391	0.738934	0.0307061	0.454871
529	Ochrobactrum_anthropi	0.119712	0.738934	0.0688786	0.510781
853	Faecalibacterium_prausnitzii	0.29204	0.78691	0.237162	0.666587
901	Desulfovibrio_piger	0.83519	0.919922	0.7361	0.876597
1819727	Polynucleobacter_sp._MWH-Adler-W8	0.615348	0.849224	0.473104	0.752764
1309	Streptococcus_mutans	0.67148	0.86417	0.662468	0.854155
50715	Acidisphaera_rubrifaciens	0.851305	0.926078	0.778702	0.897528
1579	Lactobacillus_acidophilus	0.142008	0.738934	0.0831176	0.510781
1580	Lactobacillus_brevis	0.615954	0.849224	0.474363	0.752764
1582	Lactobacillus_casei	0.066948	0.738934	0.0374576	0.454871
1596	Lactobacillus_gasseri	0.924658	0.960885	0.856848	0.929979
576610	Polynucleobacter_necessarius	0.754171	0.893773	0.630769	0.836033
1117702	Novosphingobium_fuchskuhlense	0.49175	0.843164	0.353418	0.717788
52765	Caldicellulosiruptor_kristjanssonii	0.517266	0.843164	0.376855	0.717788
52766	Caldicellulosiruptor_lactoaceticus	0.288606	0.78691	0.184608	0.635669
36805	Microbacterium_aurum	0.871945	0.934808	0.816167	0.919929
135517	Geobacillus_vulcani	0.0687552	0.738934	0.037757	0.454871
332249	Truepera_radiovictrix	0.204794	0.786054	0.124437	0.577593
135719	Sphingobium_amiense	0.851781	0.926078	0.758615	0.885846
1545044	Paracoccus_sanguinis	0.179117	0.738934	0.107837	0.537884
529884	Rhodoluna_lacicola	0.59888	0.843164	0.456107	0.745019
1759059	Caulobacteraceae_bacterium_OTSz_A_272	0.53304	0.843164	0.847963	0.928822
579490	Paracoccus_sp._S4493	0.393052	0.818373	0.284148	0.69903
88688	Caulobacter_segnis	0.470508	0.843164	0.738259	0.876597
712357	Leptotrichia_sp._oral_taxon_212	0.0345845	0.738934	0.0181922	0.454871
40681	Sphingomonas_asaccharolytica	0.181475	0.738934	0.109122	0.537884
40682	Sphingomonas_mali	0.177034	0.738934	0.134249	0.601445
40683	Sphingomonas_pruni	0.0045816	0.738934	0.00223638	0.454871
1581076	Streptococcus_sp._HMSC10A01	0.0690906	0.738934	0.0381435	0.454871
450749	Veillonella_sp._6_1_27	0.695837	0.86417	0.555689	0.790446
1335760	Sphingobium_sp._YL23	0.50772	0.843164	0.367434	0.717788
1123067	Rubellimicrobium_mesophilum	0.53727	0.843164	0.388885	0.726876
255205	Pseudoclavibacter_helvolus	0.715803	0.874347	0.584566	0.809958
1353277	Rhizobium_freirei	0.797763	0.919922	0.698423	0.865434
452623	Pseudoclavibacter_soli	0.228878	0.786054	0.141246	0.614643
1485002	Acinetobacter_sp._ETR1	0.498201	0.843164	0.358565	0.717788
43263	Pseudomonas_alcaligenes	0.750353	0.891144	0.642093	0.84152
469609	Streptococcus_sp._2_1_36FAA	0.554208	0.843164	0.41201	0.743172
43669	Brachybacterium_faecium	0.565152	0.843164	0.41557	0.743172
93064	Sphingomonas_koreensis	0.161767	0.738934	0.0958586	0.536217
257003	Sphingomonas_phyllosphaerae	0.983337	0.994884	0.968091	0.983507
306205	Rheinheimera_texasensis	0.680553	0.86417	0.610648	0.833654
535712	Candidatus_Rhodoluna_planktonica	0.357905	0.805013	0.360714	0.717788
454194	Pyrinomonas_methylaliphatogenes	0.233727	0.786054	0.14449	0.614795
257708	Roseomonas_gilardii	0.690644	0.86417	0.543181	0.782189
160791	Sphingomonas_wittichii	0.322552	0.80064	0.532405	0.780569
1078480	Haemophilus_sputorum	0.183075	0.738934	0.110569	0.540236
95606	Sphingomonas-like_bacterium_B12	0.473999	0.843164	0.335244	0.717788
1030157	Sphingomonas_sp._KC8	0.744647	0.886257	0.647239	0.842318
162426	Microbacterium_hominis	0.677195	0.86417	0.540192	0.782189
97138	Clostridium_sp._ASF356	0.276535	0.786054	0.176143	0.632111
1735677	Microbacterium_sp._Leaf203	0.413904	0.827615	0.28474	0.69903
1735693	Sphingobium_sp._Leaf26	0.547633	0.843164	0.817531	0.919929
1768765	Methylobacterium_sp._CCH5-D2	0.488385	0.843164	0.66098	0.854155
1768806	Rhodospirillaceae_bacterium_CCH5-H10	0.560068	0.843164	0.416748	0.743172
1736347	Microbacterium_sp._Leaf347	0.168986	0.738934	0.1004	0.536217
1736481	Mesorhizobium_sp._Root172	0.268727	0.786054	0.170498	0.632111
1736556	Microbacterium_sp._Root553	0.388176	0.818373	0.482501	0.757511
1310601	Acinetobacter_sp._479375	0.452696	0.843164	0.326982	0.717044
56	Sorangium_cellulosum	0.269842	0.786054	0.181122	0.634496
393310	Skermanella_aerolata	0.532754	0.843164	0.383754	0.722132
204	Campylobacter_showae	0.0121036	0.738934	0.00614423	0.454871
245	Flavobacterium_aquatile	0.480479	0.843164	0.342412	0.717788
249	Terrimonas_ferruginea	0.271478	0.786054	0.452097	0.745019
824	Campylobacter_gracilis	0.351529	0.805013	0.232731	0.666587
827	Campylobacter_ureolyticus	0.314628	0.80064	0.203932	0.658759
1737983	Labrys_sp._WJW	0.993614	0.998995	0.985382	0.994307
165096	Weissella_koreensis	0.605368	0.843164	0.463031	0.746719
1377	Aerococcus_viridans	0.203258	0.786054	0.123696	0.577593
1535	[Clostridium]_leptum	0.355551	0.805013	0.2359	0.666587
1587	Lactobacillus_helveticus	0.0841605	0.738934	0.0467585	0.492426
1597	Lactobacillus_paracasei	0.694681	0.86417	0.82075	0.921689
1622	Lactobacillus_murinus	0.803988	0.919922	0.693135	0.865434
1659	Actinomyces_israelii	0.4592	0.843164	0.625555	0.836033
1660	Actinomyces_odontolyticus	0.06567	0.738934	0.0358828	0.454871
1778	Mycobacterium_gordonae	0.681228	0.86417	0.530391	0.780569
1673725	Peptoniphilus_sp._EL1	0.714131	0.874222	0.579403	0.806819
100886	Catenibacterium_mitsuokai	0.286158	0.78691	0.455196	0.745019
2718	Cardiobacterium_hominis	0.3514	0.805013	0.286533	0.69903
1379270	Gemmatimonas_phototrophica	0.392088	0.818373	0.266166	0.686364
1871035	Negativibacillus_massiliensis	0.902988	0.955326	0.833402	0.926557
1838286	Lacunisphaera_limnophila	0.627054	0.84969	0.48596	0.757511
363832	Solirubrobacter_soli	0.597242	0.843164	0.454772	0.745019
1379870	Spirosoma_radiotolerans	0.813248	0.919922	0.730854	0.876597
102148	Solobacterium_moorei	0.0602055	0.738934	0.0331906	0.454871
397278	Marmoricola_aequoreus	0.233728	0.786054	0.144593	0.614795
1904640	Betaproteobacteria_bacterium_GR16-43	0.290449	0.78691	0.185836	0.635669
1381123	Aliihoeflea_sp._2WW	0.238957	0.786054	0.433573	0.743172
1119528	Methyloversatilis_discipulorum	0.577061	0.843164	0.432949	0.743172
1840518	Gardnerella_sp._30-4	0.644556	0.859308	0.503993	0.769107
38304	Corynebacterium_tuberculostearicum	0.0445459	0.738934	0.0242454	0.454871
1054213	Acetobacteraceae_bacterium_AT-5844	0.490349	0.843164	0.35126	0.717788
693988	Bilophila_sp._4_1_30	0.187597	0.746369	0.113262	0.543853
1579343	Streptococcus_sp._263_SSPC	0.393759	0.818373	0.433453	0.743172
137732	Granulicatella_elegans	0.0654711	0.738934	0.0373014	0.454871
39490	Eubacterium_ramulus	0.801361	0.919922	0.690272	0.865434
1776384	Emergencia_timonensis	0.291031	0.78691	0.186022	0.635669
301953	Caldicellulosiruptor_acetigenus	0.0879028	0.738934	0.0490828	0.505979
1449048	Mycobacterium_sp._UNC280MFTsu5.1	0.355795	0.805013	0.23542	0.666587
40519	Ruminococcus_callidus	0.427762	0.837863	0.696721	0.865434
40542	Leptotrichia_buccalis	0.0528614	0.738934	0.0289425	0.454871
1581131	Actinomyces_sp._HMSC08A01	0.420515	0.830593	0.312439	0.717044
468056	Flavobacterium_fluvii	0.325771	0.802896	0.212332	0.664433
1484116	Hymenobacter_sp._PAMC_26554	0.248034	0.786054	0.154933	0.632111
173480	Gemmatimonas_aurantiaca	0.474809	0.843164	0.337874	0.717788
501496	Porphyromonas_bennonis	0.682246	0.86417	0.860722	0.929979
665939	Campylobacter_sp._10_1_50	0.988005	0.996955	0.995411	0.99878
43769	Corynebacterium_propinquum	0.417522	0.827615	0.287393	0.69903
1387353	Paludisphaera_borealis	0.271045	0.786054	0.171219	0.632111
44008	Enterococcus_cecorum	0.130752	0.738934	0.0759903	0.510781
404937	Anoxybacillus_thermarum	0.134653	0.738934	0.0780675	0.510781
44676	Geothrix_fermentans	0.540142	0.843164	0.397574	0.735711
437898	Sutterella_parvirubra	0.234404	0.786054	0.177164	0.632111
44749	Sporobacter_termitidis	0.581298	0.843164	0.438062	0.743172
1650663	Fournierella_massiliensis	0.102882	0.738934	0.0581376	0.505979
1945862	Flavobacterium_sp._A45	0.275038	0.786054	0.174138	0.632111
1225476	Candidatus_Rickettsiella_isopodorum	0.0960693	0.738934	0.0539861	0.505979
1128427	filamentous_cyanobacterium_ESFC-1	0.0390572	0.738934	0.0207228	0.454871
1849383	Psychrobacter_sp._SHUES1	0.409274	0.827615	0.280444	0.69903
1816677	Butyricimonas_sp._Marseille-P2440	0.268537	0.786054	0.270273	0.693743
1227267	Leptotrichia_sp._oral_taxon_879	0.141012	0.738934	0.0825625	0.510781
1882918	Pajaroellobacter_abortibovis	0.350009	0.805013	0.235915	0.666587
1850526	Arachidicoccus_sp._BS20	0.144796	0.738934	0.340941	0.717788
441501	Corynebacterium_massiliense	0.842964	0.922458	0.915022	0.952649
48292	Hyphomicrobium_zavarzinii	0.442527	0.843164	0.308543	0.717044
1490484	Mycobacterium_sp._ST-F2	0.352529	0.805013	0.297731	0.717044
540746	Rudaea_cellulosilytica	0.924087	0.960885	0.865117	0.930252
344881	Flavobacterium_soli	0.705798	0.867836	0.572181	0.800778
1852381	Duodenibacillus_massiliensis	0.955827	0.978681	0.940008	0.9714
280093	Flavobacterium_granuli	0.268001	0.786054	0.168653	0.632111
83655	Leclercia_adecarboxylata	0.0789001	0.738934	0.0444137	0.492426
214851	Subdoligranulum_variabile	0.444309	0.843164	0.310393	0.717044
706438	Actinomyces_sp._oral_taxon_171	0.270572	0.786054	0.421867	0.743172
1492898	Flavisolibacter_sp._LCS9	0.978615	0.993021	0.962032	0.981413
280871	Mycobacterium_llatzerense	0.519932	0.843164	0.374048	0.717788
215690	Thermomonas_fusca	0.113711	0.738934	0.0673779	0.510781
445220	Reyranella_massiliensis	0.775865	0.909804	0.731127	0.876597
249352	Flavobacterium_fryxellicola	0.318002	0.80064	0.250539	0.666587
544580	Actinomyces_oris	0.369423	0.810112	0.47156	0.752764
1298857	Solirubrobacter_sp._URHD0082	0.124804	0.738934	0.0721041	0.510781
184870	Varibaculum_cambriense	0.678946	0.86417	0.54233	0.782189
185294	Prevotella_paludivivens	0.590718	0.843164	0.44769	0.745019
54299	Chroococcidiopsis_thermalis	0.064969	0.738934	0.0358391	0.454871
218538	Dialister_invisus	0.301756	0.793574	0.334279	0.717788
1955701	Spirosoma_sp._209	0.603944	0.843164	0.564358	0.795816
1105029	Actinomyces_sp._ICM39	0.143166	0.738934	0.345652	0.717788
253239	Ethanoligenens_harbinense	0.160525	0.738934	0.0950352	0.536217
56689	Mycobacterium_mucogenicum	0.22125	0.786054	0.136374	0.60286
1302690	Cnuella_takakiae	0.666673	0.86417	0.646161	0.842318
1827278	Aliterella_atlantica	0.67409	0.86417	0.608916	0.833332
1892844	Hyphomicrobium_sp._CS1BSMeth3	0.450934	0.843164	0.314387	0.717044
1172186	Mycobacterium_sp._360MFTsu5.1	0.548361	0.843164	0.406552	0.743172
1206085	Jatrophihabitans_endophyticus	0.719502	0.876943	0.573627	0.800778
157687	Leptotrichia_wadei	0.139704	0.738934	0.0815588	0.510781
1697794	Clostridia_bacterium_UC5.1-1D1	0.318343	0.80064	0.20734	0.658759
551990	Flavobacterium_glycines	0.174997	0.738934	0.105439	0.537884
912594	Mycobacterium_iranicum	0.14542	0.738934	0.0851435	0.510963
1699078	Geobacillus_sp._PA-3	0.443728	0.843164	0.309375	0.717044
552398	Ruminococcaceae_bacterium_D16	0.371836	0.811456	0.249516	0.666587
651609	Actinomyces_sp._oral_taxon_180	0.625975	0.84969	0.484633	0.757511
29321	Turicella_otitidis	0.130282	0.738934	0.0755578	0.510781
29379	Staphylococcus_auricularis	0.0677323	0.738934	0.0377777	0.454871
29391	Gemella_morbillorum	0.476101	0.843164	0.335414	0.717788
29394	Dolosigranulum_pigrum	0.601022	0.843164	0.458576	0.746719
29405	Microlunatus_phosphovorus	0.691139	0.86417	0.556292	0.790446
29466	Veillonella_parvula	0.552717	0.843164	0.617776	0.835197
554283	Flavobacterium_chungangense	0.507226	0.843164	0.434495	0.743172
521720	Pseudomonas_caeni	0.306668	0.794485	0.195276	0.647433
1636152	Planctomyces_sp._SH-PL62	0.146374	0.738934	0.0853134	0.510963
1505605	Hymenobacter_sp._IS2118	0.367679	0.809626	0.245612	0.666587
457416	Veillonella_sp._3_1_44	0.257115	0.786054	0.403322	0.741421
1178516	Spirosoma_montaniterrae	0.504022	0.843164	0.46929	0.752764
261292	Nitrosomonas_sp._Is79A3	0.91517	0.960885	0.97655	0.988979
32057	Calothrix_sp._PCC_7103	0.562197	0.843164	0.419583	0.743172
1768770	Caulobacter_sp._CCH5-E12	0.489309	0.843164	0.347852	0.717788
1768768	Caulobacter_sp._CCH9-E1	0.711394	0.872789	0.779899	0.897528
392734	Terriglobus_roseus	0.61462	0.849224	0.471882	0.752764
1736504	Mycobacterium_sp._Root265	0.00122939	0.684768	0.000581531	0.323913
229205	Flavobacterium_micromati	0.215921	0.786054	0.691735	0.865434
378211	Methyloversatilis_universalis	0.560521	0.843164	0.898401	0.942391
1422	Geobacillus_stearothermophilus	0.673934	0.86417	0.887581	0.938107
427683	Methylobacterium_platani	0.592246	0.843164	0.630837	0.836033
1739414	Staphylococcus_sp._HMSC066C03	0.0498276	0.738934	0.0266814	0.454871
1743159	Polynucleobacter_yangtzensis	0.935516	0.964968	0.925294	0.957972
712119	Actinomyces_sp._oral_taxon_175	0.385673	0.818373	0.374126	0.717788
1187852	Methylobacterium_tarhaniae	0.144284	0.738934	0.143539	0.614795
114	Gemmata_obscuriglobus	0.273698	0.786054	0.173951	0.632111
461393	Actinomyces_massiliensis	0.219658	0.786054	0.219283	0.666587
1739387	Actinomyces_sp._HMSC075C01	0.0901017	0.738934	0.351732	0.717788
1739406	Actinomyces_sp._HMSC035G02	0.733611	0.886257	0.628	0.836033
2756	Brochothrix_thermosphacta	0.0277679	0.738934	0.0150468	0.454871
364298	Janibacter_hoylei	0.838697	0.919922	0.757163	0.885846
496058	Spirosoma_panaciterrae	0.597488	0.843164	0.449168	0.745019
1581063	Lactobacillus_sp._HMSC25A02	0.268879	0.786054	0.16998	0.632111
1581133	Actinomyces_sp._HMSC08A09	0.24617	0.786054	0.30385	0.717044
927083	Sandaracinus_amylolyticus	0.113741	0.738934	0.377713	0.717788
75659	Duganella_zoogloeoides	0.266498	0.786054	0.631903	0.836033
503361	Flavobacterium_sasangense	0.818454	0.919922	0.712691	0.874381
52769	Actinomyces_gerencseriae	0.194945	0.770103	0.117379	0.558804
55211	Erwinia_persicina	0.557255	0.843164	0.414593	0.743172
712117	Actinomyces_sp._oral_taxon_170	0.830098	0.919922	0.9578	0.981008
712359	Leptotrichia_sp._oral_taxon_215	0.586004	0.843164	0.444341	0.745019
419005	Prevotella_amnii	0.57682	0.843164	0.54346	0.782189
1736457	Mycobacterium_sp._Root135	0.899129	0.955326	0.82849	0.926557
452982	Roseomonas_aerilata	0.691919	0.86417	0.702609	0.865434
1283293	Pseudomonas_sp._URIL14HWK12:I6	0.835814	0.919922	0.735978	0.876597
61592	Corynebacterium_durum	0.491927	0.843164	0.352298	0.717788

## Sheet: B_cells_memory_CIBERSORTx_relative
tax_id	name	indep_p	indep_q	greater_absent_present_indep_p	greater_absent_present_indep_q
1179670	Micrococcus_sp._KBS0714	0.372263	0.770819	0.813869	0.999068
1261635	Roseburia_sp._831b	0.0140294	0.358193	0.0070147	0.408283
1261634	Roseburia_sp._499	0.19207	0.692981	0.096035	0.610165
33011	Cutibacterium_granulosum	0.192177	0.692981	0.903912	0.999068
33033	Parvimonas_micra	0.229911	0.730111	0.114956	0.610165
33038	[Ruminococcus]_gnavus	0.0343551	0.441704	0.0171776	0.450322
293	Brevundimonas_diminuta	0.987724	0.9928	0.506138	0.841885
1032505	Fusobacterium_sp._OBRC1	0.248573	0.731431	0.124286	0.610165
360807	Roseburia_inulinivorans	0.255694	0.731431	0.127847	0.610165
1163671	Clostridium_sp._12(A)	0.156349	0.648219	0.0781747	0.606519
1229204	alpha_proteobacterium_L41A	0.949533	0.989087	0.474767	0.82366
406	Methylobacillus_glycogenes	0.0255355	0.441704	0.987232	0.999068
470	Acinetobacter_baumannii	0.908308	0.978646	0.454154	0.811902
410072	Coprococcus_comes	0.0122579	0.358193	0.00612893	0.408283
548	Klebsiella_aerogenes	0.356565	0.769811	0.821718	0.999068
562	Escherichia_coli	0.296321	0.731431	0.14816	0.610165
575	Raoultella_planticola	0.625558	0.881992	0.312779	0.723452
577	Raoultella_terrigena	0.816797	0.950174	0.408398	0.783649
754331	Escherichia_sp._TW09308	0.241902	0.731431	0.120951	0.610165
754332	Escherichia_sp._TW10509	0.344932	0.756405	0.827534	0.999068
754327	Escherichia_sp._TW09231	0.0516749	0.495219	0.974163	0.999068
1229488	beta_proteobacterium_FWI2	0.57125	0.864323	0.714375	0.970505
1229484	alpha_proteobacterium_LLX12A	0.321647	0.737274	0.839176	0.999068
1737424	Blautia_massiliensis	0.142023	0.648219	0.0710113	0.606519
817	Bacteroides_fragilis	0.0973091	0.548415	0.0486546	0.512199
818	Bacteroides_thetaiotaomicron	0.0406175	0.461713	0.0203087	0.455161
821	Bacteroides_vulgatus	0.0710572	0.498409	0.0355286	0.455161
823	Parabacteroides_distasonis	0.940621	0.989087	0.52969	0.852708
851	Fusobacterium_nucleatum	0.364883	0.770819	0.182441	0.666767
860	Fusobacterium_periodonticum	0.236898	0.731431	0.118449	0.610165
1737624	Geobacillus_sp._Sah69	0.262796	0.731431	0.131398	0.610165
230310	Curvibacter_gracilis	0.561087	0.863329	0.719456	0.97503
1917876	Blautia_sp._Marseille-P3087	0.0533444	0.495219	0.0266722	0.455161
1852365	Fusobacterium_massiliense	0.0130146	0.358193	0.00650728	0.408283
986	Flavobacterium_johnsoniae	0.849565	0.967704	0.575218	0.877798
1034	Afipia_clevelandensis	0.75011	0.928469	0.375055	0.751459
1279005	Escherichia_sp._KTE172	0.141173	0.648219	0.0705864	0.606519
33889	Brevibacterium_casei	0.687792	0.90996	0.656104	0.92519
328814	Alistipes_shahii	0.18932	0.692981	0.09466	0.610165
1245	Leuconostoc_mesenteroides	0.557187	0.863329	0.721407	0.9753
1270	Micrococcus_luteus	0.020566	0.440587	0.010283	0.450322
34062	Moraxella_osloensis	0.915394	0.978646	0.457697	0.811902
574750	Cupriavidus_sp._SK-4	0.026391	0.441704	0.986804	0.999068
1131812	Flavobacterium_sp._83	0.536001	0.853008	0.268001	0.723452
165179	Prevotella_copri	0.26394	0.731431	0.13197	0.610165
83262	Mycobacterium_immunogenum	0.487201	0.826771	0.243601	0.703034
1502	Clostridium_perfringens	0.190556	0.692981	0.0952782	0.610165
1531	[Clostridium]_clostridioforme	0.0266359	0.441704	0.0133179	0.450322
1033736	Brevibacterium_senegalense	0.311107	0.731431	0.155554	0.610165
1574409	Mesorhizobium_sp._F7	0.972028	0.991144	0.486014	0.825335
722472	Bradyrhizobium_lablabi	0.980872	0.9928	0.509564	0.842217
1590	Lactobacillus_plantarum	0.0904338	0.535868	0.0452169	0.512199
1656	Actinomyces_viscosus	0.273285	0.731431	0.136643	0.610165
296591	Polaromonas_sp._JS666	0.00456829	0.318067	0.997716	0.999068
1680	Bifidobacterium_adolescentis	0.603737	0.87802	0.301869	0.723452
1735	Holdemanella_biformis	0.368783	0.770819	0.184392	0.666767
280332	Bradyrhizobium_jicamae	0.485366	0.826756	0.242683	0.703034
1807	Mycobacterium_obuense	0.275139	0.731431	0.13757	0.610165
1492738	Flavobacterium_seoulense	0.276617	0.731431	0.138309	0.610165
1492737	Flavobacterium_gilvum	0.560452	0.863329	0.280226	0.723452
214856	Alistipes_finegoldii	0.296073	0.731431	0.148037	0.610165
411486	Clostridium_sp._M62/1	0.0279983	0.441704	0.0139992	0.450322
411484	Clostridium_sp._SS2/1	0.30152	0.731431	0.15076	0.610165
1378168	Firmicutes_bacterium_ASF500	0.0327079	0.441704	0.0163539	0.450322
1263547	Oscillibacter_ruminantium	0.0117626	0.358193	0.00588129	0.408283
182337	Erwinia_billingiae	0.370279	0.770819	0.185139	0.666767
1673721	Intestinimonas_massiliensis	0.291339	0.731431	0.145669	0.610165
1739277	Propionibacterium_sp._HMSC078F01	0.19284	0.692981	0.90358	0.999068
1739316	Propionibacterium_sp._HMSC069G10	0.256128	0.731431	0.128064	0.610165
166486	Roseburia_intestinalis	0.00372316	0.318067	0.00186158	0.408283
936562	Fusobacterium_sp._CM21	0.0850622	0.520655	0.0425311	0.493538
936563	Fusobacterium_sp._CM22	0.0355731	0.441704	0.0177865	0.450322
936561	Fusobacterium_sp._CM1	0.0114791	0.358193	0.00573955	0.408283
68259	Streptomyces_purpurogeneiscleroticus	0.20955	0.724964	0.895225	0.999068
658082	Lachnospiraceae_bacterium_2_1_58FAA	0.0634108	0.495219	0.0317054	0.455161
1739435	Fusobacterium_sp._HMSC065F01	0.0655462	0.495219	0.0327731	0.455161
1739460	Staphylococcus_sp._HMSC055B03	0.752226	0.92853	0.623887	0.90261
1739515	Propionibacterium_sp._HMSC062D05	0.148763	0.648219	0.925618	0.999068
674529	Bacteroides_faecis	0.199601	0.70814	0.0998007	0.610165
281362	Dechloromonas_denitrificans	0.236401	0.731431	0.118201	0.610165
674703	Rhodoplanes_sp._Z2-YC6860	0.826585	0.956582	0.586707	0.888033
1100720	Limnohabitans_sp._Rim28	0.0561321	0.495219	0.971934	0.999068
1100721	Limnohabitans_sp._Rim47	0.0925354	0.536898	0.953732	0.999068
1182732	Escherichia_sp._KTE159	0.243651	0.731431	0.121825	0.610165
1510458	Pseudoruegeria_sabulilitoris	0.963977	0.990975	0.518011	0.846136
592978	Ruminococcus_faecis	0.686549	0.90996	0.343275	0.740074
576611	Polynucleobacter_asymbioticus	0.968188	0.990975	0.515906	0.845175
1805471	Clostridium_sp._Marseille-P2415	0.0655992	0.495219	0.0327996	0.455161
1870993	Tyzzerella_sp._Marseille-P3062	0.234889	0.731431	0.117444	0.610165
543913	beta_proteobacterium_CB	0.744744	0.928469	0.627628	0.90333
1871020	Clostridium_sp._Marseille-P3244	0.156479	0.648219	0.0782393	0.606519
1805476	Blautia_sp._Marseille-P2398	0.0560036	0.495219	0.0280018	0.455161
1297617	Intestinimonas_butyriciproducens	0.109839	0.571781	0.0549197	0.536671
281920	Porphyromonas_uenonis	0.458851	0.820627	0.770575	0.999068
1150298	Fusicatenibacter_saccharivorans	0.0322853	0.441704	0.0161427	0.450322
1592790	Sphingobium_phenoxybenzoativorans	0.757931	0.92869	0.621034	0.90261
1461752	Sphingobium_sp._Ant17	0.212878	0.729746	0.893561	0.999068
364029	Comamonas_sp._E6	0.118246	0.584498	0.940877	0.999068
69322	Flavobacterium_xanthum	0.0474091	0.495219	0.0237046	0.455161
1560345	Sphingomonas_panacis	0.265979	0.731431	0.13299	0.610165
298794	Methylobacterium_variabile	0.0093798	0.358193	0.99531	0.999068
36807	Microbacterium_laevaniformans	0.275807	0.731431	0.862097	0.999068
397260	Sphingomonas_sanxanigenens	0.446521	0.815449	0.77674	0.999068
1380355	Bradyrhizobium_sp._URHD0069	0.525586	0.851021	0.737207	0.988471
512030	Acidovorax_sp._NO-1	0.547369	0.861256	0.273685	0.723452
1380362	Ralstonia_sp._UNC404CL21Col	0.00453183	0.318067	0.997734	0.999068
1806490	Achromobacter_sp._ATCC35328	0.973692	0.991144	0.513154	0.843147
86182	Curvibacter_lanceolatus	0.510463	0.843367	0.744768	0.990062
69823	Selenomonas_sputigena	0.221111	0.730111	0.110556	0.610165
1609975	Clostridium_sp._FS41	0.545615	0.861256	0.272808	0.723452
626940	Phascolarctobacterium_succinatutens	0.0324854	0.441704	0.0162427	0.450322
1528099	Lawsonella_clevelandensis	0.43219	0.813277	0.783905	0.999068
1298867	Bradyrhizobium_sp._URHA0002	0.0606911	0.495219	0.969654	0.999068
168384	Marvinbryantia_formatexigens	0.15291	0.648219	0.0764548	0.606519
1888892	Sphingomonas_sp._MCT13	0.913564	0.978646	0.543218	0.859581
1692501	Methylobacterium_sp._ARG-1	0.430993	0.813277	0.784503	0.999068
1332080	Sphingobium_baderi	0.398958	0.78905	0.800521	0.999068
54291	Raoultella_ornithinolytica	0.186909	0.692981	0.0934544	0.610165
1938609	Flavobacterium_sp._LM4	0.784385	0.940163	0.392192	0.772395
709797	Bradyrhizobiaceae_bacterium_SG-6C	0.413634	0.799979	0.206817	0.685017
1938610	Flavobacterium_sp._LM5	0.424729	0.804674	0.787635	0.999068
1217710	Acinetobacter_sp._NIPH_899	0.798554	0.946371	0.399277	0.779823
1381597	Sphingomonas_sp._ERG5	0.462887	0.820627	0.231443	0.702439
103817	Janibacter_terrae	0.222766	0.730111	0.111383	0.610165
38284	Corynebacterium_accolens	0.111336	0.574204	0.944332	0.999068
38303	Corynebacterium_pseudogenitalium	0.697581	0.90996	0.348791	0.740074
333367	[Clostridium]_asparagiforme	0.108213	0.571781	0.0541066	0.536671
415425	Flavobacterium_terrae	0.949241	0.989087	0.52538	0.851953
55197	Flavobacterium_branchiophilum	0.957573	0.989087	0.478786	0.82366
1661051	Pseudomonas_sp._NBRC_111136	0.713852	0.919111	0.356926	0.744081
1661032	Pseudomonas_sp._NBRC_111117	0.324071	0.738471	0.162035	0.621286
1661037	Pseudomonas_sp._NBRC_111122	0.533258	0.853008	0.266629	0.723452
989370	Bradyrhizobium_manausense	0.627707	0.881992	0.686147	0.948347
1906854	Brevundimonas_sp._ZS04	0.783721	0.940163	0.608139	0.899143
202955	Acinetobacter_tjernbergiae	0.958226	0.989087	0.479113	0.82366
202956	Acinetobacter_towneri	0.356573	0.769811	0.178287	0.662038
301301	Roseburia_hominis	0.00342764	0.318067	0.00171382	0.408283
301302	Roseburia_faecis	0.0722652	0.498409	0.0361326	0.455161
1743157	Polynucleobacter_sinensis	0.482262	0.826756	0.758869	0.993955
1743168	Polynucleobacter_wuianus	0.0895905	0.535868	0.955205	0.999068
88431	Dorea_longicatena	0.0254728	0.441704	0.0127364	0.450322
399742	Enterobacter_sp._638	0.891218	0.978522	0.445609	0.811125
1776082	Shigella_sp._SF-2015	0.442822	0.815449	0.221411	0.700593
1415630	Pseudomonas_sp._TKP	0.18562	0.692981	0.0928102	0.610165
1038867	Bradyrhizobium_sp._WSM3983	0.153918	0.648219	0.923041	0.999068
39485	[Eubacterium]_eligens	0.454439	0.820627	0.22722	0.702439
39486	Dorea_formicigenerans	0.0657876	0.495219	0.0328938	0.455161
39488	[Eubacterium]_hallii	0.118579	0.584498	0.0592893	0.559731
39491	[Eubacterium]_rectale	0.134269	0.628471	0.0671347	0.606519
39496	Eubacterium_ventriosum	0.721032	0.921568	0.360516	0.744081
121428	Sphingobium_xenophagum	0.481231	0.826756	0.759384	0.993955
350893	Flavobacterium_daejeonense	0.399694	0.78905	0.199847	0.684331
1284775	Prevotella_sp._S7-1-8	0.800824	0.947046	0.400412	0.779823
1055487	Methylotenera_versatilis	0.476611	0.826756	0.238305	0.703034
563996	Sphingomonas_hankookensis	0.275196	0.731431	0.862402	0.999068
1678129	Limnohabitans_sp._103DPR2	0.0796381	0.498409	0.960181	0.999068
1678128	Limnohabitans_sp._63ED37-2	0.0835927	0.517346	0.958204	0.999068
1235797	Oscillibacter_sp._1-3	0.0751792	0.498409	0.0375896	0.455161
351091	Oscillibacter_valericigenes	0.0401278	0.461713	0.0200639	0.455161
56193	Sphingobium_chungbukense	0.306175	0.731431	0.846913	0.999068
39950	Dialister_pneumosintes	0.315772	0.731431	0.157886	0.61432
39956	Methylobacterium_mesophilicum	0.132905	0.627355	0.933548	0.999068
1449061	Ochrobactrum_sp._UNC390CL2Tsu3S39	0.0101502	0.358193	0.994925	0.999068
1449059	Mycobacterium_sp._UNC410CL29Cvi84	0.695251	0.90996	0.347625	0.740074
1449057	Methylobacterium_sp._UNCCL110	0.617569	0.881992	0.308784	0.723452
1449065	Phyllobacterium_sp._UNC302MFCol5.2	0.969626	0.990975	0.484813	0.825335
1907940	Enhydrobacter_sp._H5	0.310375	0.731431	0.155187	0.610165
40215	Acinetobacter_junii	0.818164	0.950174	0.409082	0.783649
1203577	Propionibacterium_sp._KPL1854	0.479624	0.826756	0.760188	0.993955
1203559	Corynebacterium_sp._KPL1818	0.493968	0.828735	0.753016	0.993955
1203556	Actinomyces_sp._HPA0247	0.120082	0.586715	0.939959	0.999068
1842533	Acidovorax_sp._RAC01	0.484531	0.826756	0.242265	0.703034
1203561	Corynebacterium_sp._KPL1824	0.868416	0.969515	0.434208	0.805003
1203631	Propionibacterium_sp._KPL2003	0.913595	0.978646	0.543203	0.859581
1564113	Sphingomonas_sp._Ant_H11	0.652176	0.885572	0.326088	0.72348
40520	Blautia_obeum	0.0673701	0.495219	0.0336851	0.455161
40545	Sutterella_wadsworthensis	0.307408	0.731431	0.153704	0.610165
56946	Afipia_broomeae	0.481972	0.826756	0.240986	0.703034
384638	[Bacteroides]_pectinophilus	0.0309278	0.441704	0.0154639	0.450322
237258	Cloacibacterium_normanense	0.377794	0.773442	0.188897	0.670849
204516	Bacteroides_massiliensis	0.29339	0.731431	0.146695	0.610165
925409	Asinibacterium_sp._OR53	0.868323	0.969515	0.434162	0.805003
712437	Porphyromonas_sp._oral_taxon_278	0.109494	0.571781	0.0547472	0.536671
335659	Bradyrhizobium_sp._S23321	0.891518	0.978522	0.554241	0.86474
172043	Brevundimonas_nasdae	0.0354166	0.441704	0.982292	0.999068
270351	Methylobacterium_aquaticum	0.256366	0.731431	0.871817	0.999068
106588	Pseudoflavonifractor_capillosus	0.230951	0.730111	0.115476	0.610165
106649	Acinetobacter_guillouiae	0.463543	0.820627	0.231771	0.702439
41276	Brevundimonas_vesicularis	0.0282034	0.441704	0.985898	0.999068
1450439	Bacteroides_sp._UW	0.269474	0.731431	0.134737	0.610165
1581680	Candidatus_Methylopumilus_turicensis	0.23201	0.730111	0.883995	0.999068
1827469	Brevundimonas_sp._GW460-12-10-14-LB2	0.728666	0.921753	0.635667	0.907391
74426	Collinsella_aerofaciens	0.442627	0.815449	0.221314	0.700593
271155	Flavobacterium_antarcticum	0.555258	0.863329	0.277629	0.723452
910237	Escherichia_sp._TW15838	0.155915	0.648219	0.0779573	0.606519
1287094	Mesorhizobium_sp._L103C565B0	0.668394	0.897097	0.334197	0.735762
1090573	Sphingobium_czechense	0.317399	0.731431	0.841301	0.999068
1729581	Flavobacterium_sp._TAB_87	0.551385	0.862803	0.275693	0.723452
1451265	Citrobacter_sp._JT3	0.753493	0.92853	0.623253	0.90261
189753	Bradyrhizobium_sp._Ec3.3	0.699837	0.91077	0.349919	0.740074
386414	Prevotella_timonensis	0.528465	0.851239	0.264232	0.723452
1730094	Methylobacterium_sp._GXS13	0.117758	0.584498	0.941121	0.999068
1549858	Sphingomonas_taxi	0.730893	0.921753	0.634554	0.907391
1566387	Mesorhizobium_sp._UASWS1009	0.862307	0.969515	0.568846	0.87576
190148	Bradyrhizobium_paxllaeri	0.0124194	0.358193	0.99379	0.999068
1484693	Rhodoferax_saidenbachensis	0.0330833	0.441704	0.983458	0.999068
1697787	Clostridia_bacterium_UC5.1-1D10	0.0577493	0.495219	0.0288747	0.455161
157688	Leptotrichia_hofstadii	0.566008	0.864323	0.283004	0.723452
1714344	Curvibacter_sp._PAE-UM	0.858524	0.969515	0.570738	0.87576
239935	Akkermansia_muciniphila	0.137211	0.636889	0.0686056	0.606519
76122	Alloprevotella_tannerae	0.547058	0.861256	0.273529	0.723452
59803	Sphingomonas_echinoides	0.0779475	0.498409	0.961026	0.999068
108980	Acinetobacter_ursingii	0.818821	0.950174	0.409411	0.783649
1812935	Enterobacter_cloacae_complex_'Hoffmann_cluster_IV'	0.261571	0.731431	0.130785	0.610165
469610	Burkholderiales_bacterium_1_1_47	0.187107	0.692981	0.0935534	0.610165
453246	Sphingobium_sp._TCM1	0.00186356	0.318067	0.999068	0.999068
453247	Sphingomonas_sp._TDK1	0.40998	0.797901	0.79501	0.999068
43768	Corynebacterium_matruchotii	0.418143	0.800363	0.209071	0.685017
1207055	Sphingobium_sp._C100	0.98489	0.9928	0.507555	0.841885
158500	Novosphingobium_resinovorum	0.55145	0.862803	0.275725	0.723452
1715092	Streptococcus_sp._HMSC070B10	0.287751	0.731431	0.143876	0.610165
1747903	Janthinobacterium_sp._S3-2	0.898066	0.978646	0.449033	0.811902
1518501	Bradyrhizobium_valentinum	0.0578414	0.495219	0.971079	0.999068
1715161	Rothia_sp._HMSC061D12	0.853733	0.969515	0.573134	0.877021
1469502	Burkholderiales_bacterium_GJ-E10	0.333029	0.739032	0.833486	0.999068
191579	Fluviicola_taffensis	0.306207	0.731431	0.846897	0.999068
420994	Sphingobium_ummariense	0.109237	0.571781	0.945382	0.999068
158899	Collimonas_fungivorans	0.716946	0.920136	0.358473	0.744081
290052	Acetivibrio_ethanolgignens	0.0249192	0.441704	0.0124596	0.450322
748811	Sulfuritalea_hydrogenivorans	0.492586	0.828735	0.753707	0.993955
1813821	Shigella_sp._PAMC_28760	0.721371	0.921568	0.360685	0.744081
1076522	Asinibacterium_sp._OR43	0.450802	0.820577	0.774599	0.999068
28052	Lachnospira_pectinoschiza	0.640983	0.884805	0.320492	0.72348
1813946	Acidovorax_sp._GW101-3H11	0.697223	0.90996	0.651389	0.923215
28066	Rhodoferax_fermentans	0.0538589	0.495219	0.973071	0.999068
28117	Alistipes_putredinis	0.0743936	0.498409	0.0371968	0.455161
28118	Odoribacter_splanchnicus	0.0475427	0.495219	0.0237713	0.455161
28123	Porphyromonas_asaccharolytica	0.258135	0.731431	0.870933	0.999068
28125	Prevotella_bivia	0.757524	0.92869	0.378762	0.75456
28130	Prevotella_disiens	0.706402	0.915037	0.353201	0.742389
28131	Prevotella_intermedia	0.254258	0.731431	0.127129	0.610165
1469948	Clostridium_sp._KNHs209	0.12341	0.597735	0.0617052	0.57283
28212	Sphingomonas_adhaesiva	0.511774	0.843367	0.744113	0.990062
28213	Sphingomonas_parapaucimobilis	0.559042	0.863329	0.279521	0.723452
208479	[Clostridium]_bolteae	0.306879	0.731431	0.15344	0.610165
1240676	Pseudomonas_sp._PAMC_26793	0.171988	0.669913	0.914006	0.999068
487174	Barnesiella_intestinihominis	0.88016	0.972716	0.44008	0.806331
28446	[Clostridium]_propionicum	0.399488	0.78905	0.199744	0.684331
585543	Bacteroides_sp._D20	0.625354	0.881992	0.312677	0.723452
1454008	Aeromonas_sp._HZM	0.167689	0.667164	0.916155	0.999068
1650661	Clostridium_phoceensis	0.0135885	0.358193	0.00679423	0.408283
225324	Enhydrobacter_aerosaccus	0.294491	0.731431	0.147245	0.610165
1192054	Paracoccus_sp._228	0.904233	0.978646	0.547884	0.862065
1470590	Stenotrophomonas_sp._RIT309	0.489828	0.826771	0.244914	0.703182
1470591	Sphingomonas_sp._RIT328	0.284955	0.731431	0.857522	0.999068
1945864	Hydrogenophaga_sp._A37	0.0398167	0.461713	0.980092	0.999068
45634	Streptococcus_cristatus	0.330945	0.739032	0.165472	0.624745
160386	Corynebacterium_casei	0.105206	0.571781	0.947397	0.999068
29322	[Eubacterium]_cellulosolvens	0.0538362	0.495219	0.0269181	0.455161
29448	Bradyrhizobium_elkanii	0.328679	0.739032	0.83566	0.999068
1274631	Bradyrhizobium_icense	0.633376	0.883301	0.683312	0.947631
45851	Butyrivibrio_crossotus	0.258204	0.731431	0.129102	0.610165
291644	Bacteroides_salyersiae	0.641936	0.884805	0.320968	0.72348
144185	Leifsonia_aquatica	0.995827	0.997618	0.502087	0.841885
1209355	Acinetobacter_sp._MDS7A	0.52253	0.851003	0.261265	0.723452
46228	Ruminococcus_lactaris	0.966891	0.990975	0.483445	0.825335
95607	Rhodopseudomonas_sp._B29	0.0154338	0.358193	0.992283	0.999068
13690	Sphingobium_yanoikuyae	0.795369	0.94519	0.602316	0.898016
46503	Parabacteroides_merdae	0.325701	0.738471	0.162851	0.621286
46506	Bacteroides_stercoris	0.224212	0.730111	0.112106	0.610165
652706	Oribacterium_sp._oral_taxon_078	0.242583	0.731431	0.121292	0.610165
259537	Dechloromonas_aromatica	0.859749	0.969515	0.570125	0.87576
1144307	Sphingobium_sp._AP49	0.648959	0.885211	0.67552	0.94302
1144343	Phyllobacterium_sp._YR531	0.574742	0.864323	0.712629	0.970505
505382	Sphingomonas_sp._sph1	0.186111	0.692981	0.906944	0.999068
1504823	bacterium_LF-3	0.310301	0.731431	0.15515	0.610165
407152	Ochrobactrum_cytisi	0.618639	0.881992	0.69068	0.948849
341694	Peptostreptococcus_stomatis	0.0273837	0.441704	0.0136918	0.450322
1390395	Sphingomonas_sp._LK11	0.790823	0.94519	0.604589	0.898016
358220	Acidovorax_sp._KKS102	0.692978	0.90996	0.346489	0.740074
571254	Ochrobactrum_rhizosphaerae	0.957624	0.989087	0.478812	0.82366
1423323	Flavobacterium_sp._AED	0.701542	0.91086	0.350771	0.740074
1619951	Burkholderiaceae_bacterium_26	0.61945	0.881992	0.309725	0.723452
1701910	Agrobacterium_sp._SUL3	0.0684593	0.495219	0.96577	0.999068
1095771	Ruminococcus_sp._JC304	0.217654	0.730111	0.108827	0.610165
96345	Flavobacterium_psychrophilum	0.539389	0.855953	0.269694	0.723452
161899	Corynebacterium_singulare	0.776851	0.940163	0.388426	0.76994
1112214	Sphingomonas_sp._PAMC_26605	0.400524	0.78905	0.200262	0.684331
882856	Pseudonocardia_sp._P2	0.437794	0.815449	0.781103	0.999068
178356	Flavobacterium_xinjiangense	0.616759	0.881992	0.691621	0.948849
1259798	Pseudomonas_sp._LAMO17WK12:I2	0.763476	0.930539	0.618262	0.90261
1522072	Sphingobium_sp._ba1	0.779007	0.940163	0.610497	0.899594
391598	Flavobacteria_bacterium_BAL38	0.359651	0.770819	0.179825	0.66333
211460	Afipia_massiliensis	0.511158	0.843367	0.744421	0.990062
522773	Sphingobium_lactosutens	0.64348	0.884805	0.32174	0.72348
47671	Lautropia_mirabilis	0.316758	0.731431	0.841621	0.999068
47678	Bacteroides_caccae	0.152576	0.648219	0.0762881	0.606519
211589	Herbaspirillum_chlorophenolicum	0.326147	0.738471	0.836927	0.999068
473781	Sphingomonas_sp._LH128	0.0316289	0.441704	0.984186	0.999068
457392	Bacteroides_sp._3_2_5	0.0776613	0.498409	0.0388307	0.460185
457401	Escherichia_sp._4_1_40B	0.456835	0.820627	0.771582	0.999068
457412	Ruminococcus_sp._5_1_39BFAA	0.0146601	0.358193	0.00733003	0.408283
457421	Clostridiales_bacterium_1_7_47FAA	0.79586	0.94519	0.39793	0.779823
47920	Acidovorax_delafieldii	0.654639	0.885572	0.327319	0.72348
1276756	Acidovorax_sp._JHL-9	0.224215	0.730111	0.112107	0.610165
1096546	Methylobacterium_sp._GXF4	0.00278924	0.318067	0.998605	0.999068
1686378	Citrobacter_sp._MGH103	0.145002	0.648219	0.0725011	0.606519
1735676	Sphingomonas_sp._Leaf10	0.0121971	0.358193	0.993901	0.999068
80878	Acidovorax_temperans	0.748218	0.928469	0.374109	0.751459
1735695	Sphingomonas_sp._Leaf28	0.124506	0.597841	0.937747	0.999068
310297	Bacteroides_plebeius	0.317638	0.731431	0.158819	0.61432
310298	Bacteroides_coprocola	0.107209	0.571781	0.0536047	0.536671
588932	Brevundimonas_naejangsanensis	0.270054	0.731431	0.864973	0.999068
1506582	Pseudomonas_sp._11/12A	0.581234	0.867956	0.290617	0.723452
32013	Comamonas_terrigena	0.481043	0.826756	0.240522	0.703034
1768757	Sphingomonas_sp._CCH10-B3	0.267834	0.731431	0.866083	0.999068
1768786	Sphingomonas_sp._CCH5-D11	0.31198	0.731431	0.84401	0.999068
1768778	Sphingomonas_sp._CCH9-F2	0.291348	0.731431	0.854326	0.999068
1768783	Sphingomonas_sp._CCH19-C6	0.524047	0.851003	0.262023	0.723452
1768781	Sphingobium_sp._CCH11-B1	0.975129	0.991144	0.512436	0.843147
1768805	Erythrobacteraceae_bacterium_CCH12-C2	0.0739023	0.498409	0.0369512	0.455161
540060	Limnohabitans_planktonicus	0.051845	0.495219	0.974077	0.999068
1703332	Lachnospiraceae_bacterium_TF01-11	0.289254	0.731431	0.144627	0.610165
1736224	Serratia_sp._Leaf51	0.662421	0.891229	0.668789	0.940162
1736305	Agreia_sp._Leaf244	0.0639199	0.495219	0.96804	0.999068
1736309	Sphingomonas_sp._Leaf257	0.163173	0.667164	0.0815865	0.610165
1736299	Sphingomonas_sp._Leaf198	0.00383054	0.318067	0.998085	0.999068
1736350	Sphingomonas_sp._Leaf357	0.594248	0.87802	0.297124	0.723452
1736351	Flavobacterium_sp._Leaf359	0.442972	0.815449	0.221486	0.700593
1736343	Sphingomonas_sp._Leaf339	0.733126	0.921786	0.366563	0.747896
1736341	Leifsonia_sp._Leaf336	0.207647	0.722871	0.103823	0.610165
1736321	Agreia_sp._Leaf283	0.104891	0.571781	0.947555	0.999068
1736382	Methylobacterium_sp._Leaf456	0.86905	0.969515	0.434525	0.805003
1736352	Methylobacterium_sp._Leaf361	0.4009	0.78905	0.79955	0.999068
1736444	Acinetobacter_sp._Root1280	0.562637	0.863329	0.281318	0.723452
1523430	Rhodopseudomonas_sp._AAP120	0.00858314	0.358193	0.995708	0.999068
1523425	Novosphingobium_sp._AAP83	0.305258	0.731431	0.847371	0.999068
1523503	Pseudomonas_sp._ML96	0.422099	0.804674	0.211049	0.685526
1736480	Achromobacter_sp._Root170	0.595648	0.87802	0.297824	0.723452
1736527	Acidovorax_sp._Root402	0.351626	0.765061	0.824187	0.999068
229204	Flavobacterium_frigoris	0.573117	0.864323	0.286559	0.723452
1736565	Acidovorax_sp._Root568	0.815288	0.950174	0.592356	0.892823
1736544	Bosea_sp._Root483D1	0.362483	0.770819	0.818759	0.999068
1736590	Acidovorax_sp._Root70	0.411127	0.797901	0.205563	0.685017
1720194	Clostridium_sp._AT4	0.0613246	0.495219	0.0306623	0.455161
1736577	Rhizobium_sp._Root651	0.835015	0.958977	0.417508	0.790993
999425	Streptococcus_sp._F0442	0.282839	0.731431	0.858581	0.999068
147645	Paracoccus_yeei	0.0197977	0.440587	0.990101	0.999068
1835254	Polynucleobacter_duraquae	0.523505	0.851003	0.738248	0.988471
1032527	Pedosphaera_parvula	0.89539	0.978522	0.552305	0.86474
1933777	Microbacterium_sp._CSI-V	0.0990872	0.551915	0.950456	0.999068
529	Ochrobactrum_anthropi	0.0880864	0.533306	0.955957	0.999068
853	Faecalibacterium_prausnitzii	0.0616203	0.495219	0.0308102	0.455161
901	Desulfovibrio_piger	0.0450743	0.495219	0.0225372	0.455161
1819727	Polynucleobacter_sp._MWH-Adler-W8	0.869813	0.969515	0.565094	0.87576
1309	Streptococcus_mutans	0.950407	0.989087	0.475203	0.82366
50715	Acidisphaera_rubrifaciens	0.175545	0.677003	0.0877725	0.610165
1579	Lactobacillus_acidophilus	0.464089	0.820627	0.232045	0.702439
1580	Lactobacillus_brevis	0.298266	0.731431	0.850867	0.999068
1582	Lactobacillus_casei	0.0482989	0.495219	0.975851	0.999068
1596	Lactobacillus_gasseri	0.644938	0.884805	0.322469	0.72348
576610	Polynucleobacter_necessarius	0.229368	0.730111	0.885316	0.999068
1117702	Novosphingobium_fuchskuhlense	0.9589	0.989087	0.52055	0.847797
52765	Caldicellulosiruptor_kristjanssonii	0.925247	0.98111	0.537377	0.857647
52766	Caldicellulosiruptor_lactoaceticus	0.809753	0.950174	0.595124	0.892823
36805	Microbacterium_aurum	0.397625	0.78905	0.801188	0.999068
135517	Geobacillus_vulcani	0.166515	0.667164	0.0832576	0.610165
332249	Truepera_radiovictrix	0.570458	0.864323	0.285229	0.723452
135719	Sphingobium_amiense	0.228602	0.730111	0.885699	0.999068
1545044	Paracoccus_sanguinis	0.731445	0.921753	0.365723	0.747896
529884	Rhodoluna_lacicola	0.379084	0.773442	0.810458	0.999068
1759059	Caulobacteraceae_bacterium_OTSz_A_272	0.601448	0.87802	0.699276	0.956995
579490	Paracoccus_sp._S4493	0.895954	0.978522	0.447977	0.811902
88688	Caulobacter_segnis	0.926506	0.98111	0.463253	0.816557
712357	Leptotrichia_sp._oral_taxon_212	0.581174	0.867956	0.290587	0.723452
40681	Sphingomonas_asaccharolytica	0.271906	0.731431	0.135953	0.610165
40682	Sphingomonas_mali	0.157109	0.648219	0.921446	0.999068
40683	Sphingomonas_pruni	0.908759	0.978646	0.545621	0.860937
1581076	Streptococcus_sp._HMSC10A01	0.400377	0.78905	0.200188	0.684331
450749	Veillonella_sp._6_1_27	0.999109	0.999109	0.499555	0.84064
1335760	Sphingobium_sp._YL23	0.628317	0.881992	0.314159	0.723452
1123067	Rubellimicrobium_mesophilum	0.714497	0.919111	0.357249	0.744081
255205	Pseudoclavibacter_helvolus	0.602344	0.87802	0.301172	0.723452
1353277	Rhizobium_freirei	0.33127	0.739032	0.834365	0.999068
452623	Pseudoclavibacter_soli	0.814508	0.950174	0.407254	0.783649
1485002	Acinetobacter_sp._ETR1	0.248622	0.731431	0.124311	0.610165
43263	Pseudomonas_alcaligenes	0.627841	0.881992	0.313921	0.723452
469609	Streptococcus_sp._2_1_36FAA	0.5205	0.851003	0.26025	0.723452
43669	Brachybacterium_faecium	0.827779	0.956582	0.413889	0.789508
93064	Sphingomonas_koreensis	0.371091	0.770819	0.185546	0.666767
257003	Sphingomonas_phyllosphaerae	0.748688	0.928469	0.374344	0.751459
306205	Rheinheimera_texasensis	0.375717	0.773442	0.812142	0.999068
535712	Candidatus_Rhodoluna_planktonica	0.0672021	0.495219	0.966399	0.999068
454194	Pyrinomonas_methylaliphatogenes	0.228641	0.730111	0.11432	0.610165
257708	Roseomonas_gilardii	0.598901	0.87802	0.299451	0.723452
160791	Sphingomonas_wittichii	0.0109189	0.358193	0.994541	0.999068
1078480	Haemophilus_sputorum	0.87085	0.969515	0.435425	0.805003
95606	Sphingomonas-like_bacterium_B12	0.650002	0.885211	0.325001	0.72348
1030157	Sphingomonas_sp._KC8	0.372238	0.770819	0.813881	0.999068
162426	Microbacterium_hominis	0.728557	0.921753	0.635721	0.907391
97138	Clostridium_sp._ASF356	0.934639	0.987844	0.532681	0.855052
1735677	Microbacterium_sp._Leaf203	0.169162	0.668249	0.915419	0.999068
1735693	Sphingobium_sp._Leaf26	0.067657	0.495219	0.966172	0.999068
1768765	Methylobacterium_sp._CCH5-D2	0.351294	0.765061	0.824353	0.999068
1768806	Rhodospirillaceae_bacterium_CCH5-H10	0.0531299	0.495219	0.973435	0.999068
1736347	Microbacterium_sp._Leaf347	0.910761	0.978646	0.45538	0.811902
1736481	Mesorhizobium_sp._Root172	0.644095	0.884805	0.677953	0.944049
1736556	Microbacterium_sp._Root553	0.0365188	0.442195	0.981741	0.999068
1310601	Acinetobacter_sp._479375	0.829695	0.956812	0.585152	0.888033
56	Sorangium_cellulosum	0.317785	0.731431	0.841107	0.999068
393310	Skermanella_aerolata	0.945424	0.989087	0.472712	0.82366
204	Campylobacter_showae	0.171217	0.669913	0.0856085	0.610165
245	Flavobacterium_aquatile	0.925329	0.98111	0.537335	0.857647
249	Terrimonas_ferruginea	0.966003	0.990975	0.483001	0.825335
824	Campylobacter_gracilis	0.0557618	0.495219	0.0278809	0.455161
827	Campylobacter_ureolyticus	0.217891	0.730111	0.108946	0.610165
1737983	Labrys_sp._WJW	0.634327	0.883301	0.317164	0.72348
165096	Weissella_koreensis	0.213552	0.729746	0.106776	0.610165
1377	Aerococcus_viridans	0.483398	0.826756	0.241699	0.703034
1535	[Clostridium]_leptum	0.782848	0.940163	0.608576	0.899143
1587	Lactobacillus_helveticus	0.409796	0.797901	0.204898	0.685017
1597	Lactobacillus_paracasei	0.378428	0.773442	0.189214	0.670849
1622	Lactobacillus_murinus	0.304469	0.731431	0.847765	0.999068
1659	Actinomyces_israelii	0.151347	0.648219	0.924327	0.999068
1660	Actinomyces_odontolyticus	0.00368663	0.318067	0.998157	0.999068
1778	Mycobacterium_gordonae	0.479123	0.826756	0.239562	0.703034
1673725	Peptoniphilus_sp._EL1	0.87582	0.969845	0.43791	0.805003
100886	Catenibacterium_mitsuokai	0.988445	0.9928	0.494222	0.834188
2718	Cardiobacterium_hominis	0.697148	0.90996	0.348574	0.740074
1379270	Gemmatimonas_phototrophica	0.957806	0.989087	0.478903	0.82366
1871035	Negativibacillus_massiliensis	0.150188	0.648219	0.075094	0.606519
1838286	Lacunisphaera_limnophila	0.48874	0.826771	0.75563	0.993955
363832	Solirubrobacter_soli	0.682224	0.909088	0.341112	0.740074
1379870	Spirosoma_radiotolerans	0.528777	0.851239	0.735612	0.988471
102148	Solobacterium_moorei	0.861037	0.969515	0.569482	0.87576
397278	Marmoricola_aequoreus	0.64718	0.885211	0.32359	0.72348
1904640	Betaproteobacteria_bacterium_GR16-43	0.867942	0.969515	0.433971	0.805003
1381123	Aliihoeflea_sp._2WW	0.811065	0.950174	0.594468	0.892823
1119528	Methyloversatilis_discipulorum	0.571609	0.864323	0.714196	0.970505
1840518	Gardnerella_sp._30-4	0.768868	0.933027	0.615566	0.902478
38304	Corynebacterium_tuberculostearicum	0.726069	0.921753	0.636965	0.907391
1054213	Acetobacteraceae_bacterium_AT-5844	0.462593	0.820627	0.231296	0.702439
693988	Bilophila_sp._4_1_30	0.228225	0.730111	0.114112	0.610165
1579343	Streptococcus_sp._263_SSPC	0.587978	0.875678	0.293989	0.723452
137732	Granulicatella_elegans	0.28221	0.731431	0.141105	0.610165
39490	Eubacterium_ramulus	0.176239	0.677003	0.0881197	0.610165
1776384	Emergencia_timonensis	0.0974741	0.548415	0.048737	0.512199
301953	Caldicellulosiruptor_acetigenus	0.443843	0.815449	0.778079	0.999068
1449048	Mycobacterium_sp._UNC280MFTsu5.1	0.807432	0.950174	0.596284	0.892823
40519	Ruminococcus_callidus	0.983697	0.9928	0.491848	0.832704
40542	Leptotrichia_buccalis	0.612794	0.881992	0.306397	0.723452
1581131	Actinomyces_sp._HMSC08A01	0.908716	0.978646	0.454358	0.811902
468056	Flavobacterium_fluvii	0.156802	0.648219	0.0784011	0.606519
1484116	Hymenobacter_sp._PAMC_26554	0.287454	0.731431	0.143727	0.610165
173480	Gemmatimonas_aurantiaca	0.793437	0.94519	0.603282	0.898016
501496	Porphyromonas_bennonis	0.838602	0.959703	0.419301	0.791697
665939	Campylobacter_sp._10_1_50	0.423377	0.804674	0.211688	0.685526
43769	Corynebacterium_propinquum	0.746912	0.928469	0.626544	0.90333
1387353	Paludisphaera_borealis	0.0356853	0.441704	0.982157	0.999068
44008	Enterococcus_cecorum	0.116204	0.584498	0.941898	0.999068
404937	Anoxybacillus_thermarum	0.370843	0.770819	0.814578	0.999068
44676	Geothrix_fermentans	0.808054	0.950174	0.404027	0.783649
437898	Sutterella_parvirubra	0.44526	0.815449	0.22263	0.700593
44749	Sporobacter_termitidis	0.167319	0.667164	0.0836595	0.610165
1650663	Fournierella_massiliensis	0.0956023	0.548415	0.0478012	0.512199
1945862	Flavobacterium_sp._A45	0.74643	0.928469	0.373215	0.751459
1225476	Candidatus_Rickettsiella_isopodorum	0.416996	0.800363	0.208498	0.685017
1128427	filamentous_cyanobacterium_ESFC-1	0.622238	0.881992	0.688881	0.948849
1849383	Psychrobacter_sp._SHUES1	0.499605	0.835675	0.249802	0.713538
1816677	Butyricimonas_sp._Marseille-P2440	0.207535	0.722871	0.103768	0.610165
1227267	Leptotrichia_sp._oral_taxon_879	0.923762	0.98111	0.461881	0.816557
1882918	Pajaroellobacter_abortibovis	0.903199	0.978646	0.451599	0.811902
1850526	Arachidicoccus_sp._BS20	0.19679	0.702641	0.901605	0.999068
441501	Corynebacterium_massiliense	0.464023	0.820627	0.232012	0.702439
48292	Hyphomicrobium_zavarzinii	0.149442	0.648219	0.925279	0.999068
1490484	Mycobacterium_sp._ST-F2	0.343024	0.755195	0.828488	0.999068
540746	Rudaea_cellulosilytica	0.74022	0.928469	0.37011	0.751459
344881	Flavobacterium_soli	0.628637	0.881992	0.314319	0.723452
1852381	Duodenibacillus_massiliensis	0.655037	0.885572	0.672481	0.941136
280093	Flavobacterium_granuli	0.113998	0.582538	0.0569988	0.547385
83655	Leclercia_adecarboxylata	0.504896	0.839484	0.252448	0.713774
214851	Subdoligranulum_variabile	0.20729	0.722871	0.103645	0.610165
706438	Actinomyces_sp._oral_taxon_171	0.758624	0.92869	0.379312	0.75456
1492898	Flavisolibacter_sp._LCS9	0.165158	0.667164	0.082579	0.610165
280871	Mycobacterium_llatzerense	0.760804	0.929315	0.619598	0.90261
215690	Thermomonas_fusca	0.253956	0.731431	0.126978	0.610165
445220	Reyranella_massiliensis	0.0150043	0.358193	0.992498	0.999068
249352	Flavobacterium_fryxellicola	0.674436	0.90303	0.337218	0.739489
544580	Actinomyces_oris	0.628493	0.881992	0.314246	0.723452
1298857	Solirubrobacter_sp._URHD0082	0.337761	0.746558	0.16888	0.631318
184870	Varibaculum_cambriense	0.989235	0.9928	0.505382	0.841885
185294	Prevotella_paludivivens	0.946756	0.989087	0.473378	0.82366
54299	Chroococcidiopsis_thermalis	0.88473	0.975831	0.442365	0.80786
218538	Dialister_invisus	0.434718	0.81528	0.217359	0.699821
1955701	Spirosoma_sp._209	0.479654	0.826756	0.760173	0.993955
1105029	Actinomyces_sp._ICM39	0.659805	0.889858	0.670097	0.940162
253239	Ethanoligenens_harbinense	0.471803	0.826756	0.235901	0.703034
56689	Mycobacterium_mucogenicum	0.192584	0.692981	0.903708	0.999068
1302690	Cnuella_takakiae	0.602449	0.87802	0.301224	0.723452
1827278	Aliterella_atlantica	0.503285	0.83931	0.251642	0.713774
1892844	Hyphomicrobium_sp._CS1BSMeth3	0.462419	0.820627	0.231209	0.702439
1172186	Mycobacterium_sp._360MFTsu5.1	0.0789338	0.498409	0.960533	0.999068
1206085	Jatrophihabitans_endophyticus	0.289955	0.731431	0.144977	0.610165
157687	Leptotrichia_wadei	0.575698	0.864323	0.287849	0.723452
1697794	Clostridia_bacterium_UC5.1-1D1	0.0125464	0.358193	0.00627319	0.408283
551990	Flavobacterium_glycines	0.784875	0.940163	0.392438	0.772395
912594	Mycobacterium_iranicum	0.625715	0.881992	0.312857	0.723452
1699078	Geobacillus_sp._PA-3	0.589781	0.876021	0.29489	0.723452
552398	Ruminococcaceae_bacterium_D16	0.332001	0.739032	0.166001	0.624745
651609	Actinomyces_sp._oral_taxon_180	0.597	0.87802	0.2985	0.723452
29321	Turicella_otitidis	0.312131	0.731431	0.843935	0.999068
29379	Staphylococcus_auricularis	0.129168	0.614928	0.935416	0.999068
29391	Gemella_morbillorum	0.680552	0.909034	0.340276	0.740074
29394	Dolosigranulum_pigrum	0.220396	0.730111	0.110198	0.610165
29405	Microlunatus_phosphovorus	0.444461	0.815449	0.777769	0.999068
29466	Veillonella_parvula	0.639555	0.884805	0.319777	0.72348
554283	Flavobacterium_chungangense	0.384039	0.777854	0.80798	0.999068
521720	Pseudomonas_caeni	0.558951	0.863329	0.279476	0.723452
1636152	Planctomyces_sp._SH-PL62	0.0314112	0.441704	0.984294	0.999068
1505605	Hymenobacter_sp._IS2118	0.38059	0.77368	0.190295	0.670849
457416	Veillonella_sp._3_1_44	0.0695465	0.496633	0.0347733	0.455161
1178516	Spirosoma_montaniterrae	0.361964	0.770819	0.819018	0.999068
261292	Nitrosomonas_sp._Is79A3	0.571988	0.864323	0.285994	0.723452
32057	Calothrix_sp._PCC_7103	0.51985	0.851003	0.259925	0.723452
1768770	Caulobacter_sp._CCH5-E12	0.685137	0.90996	0.342568	0.740074
1768768	Caulobacter_sp._CCH9-E1	0.693374	0.90996	0.653313	0.923592
392734	Terriglobus_roseus	0.292883	0.731431	0.146441	0.610165
1736504	Mycobacterium_sp._Root265	0.0519652	0.495219	0.974017	0.999068
229205	Flavobacterium_micromati	0.730403	0.921753	0.365201	0.747896
378211	Methyloversatilis_universalis	0.411103	0.797901	0.205551	0.685017
1422	Geobacillus_stearothermophilus	0.0923178	0.536898	0.0461589	0.512199
427683	Methylobacterium_platani	0.632144	0.883301	0.683928	0.947631
1739414	Staphylococcus_sp._HMSC066C03	0.282729	0.731431	0.858636	0.999068
1743159	Polynucleobacter_yangtzensis	0.368699	0.770819	0.81565	0.999068
712119	Actinomyces_sp._oral_taxon_175	0.915305	0.978646	0.457652	0.811902
1187852	Methylobacterium_tarhaniae	0.94106	0.989087	0.52947	0.852708
114	Gemmata_obscuriglobus	0.307783	0.731431	0.153891	0.610165
461393	Actinomyces_massiliensis	0.5357	0.853008	0.73215	0.987428
1739387	Actinomyces_sp._HMSC075C01	0.918747	0.980349	0.540627	0.859581
1739406	Actinomyces_sp._HMSC035G02	0.834999	0.958977	0.417499	0.790993
2756	Brochothrix_thermosphacta	0.842525	0.961653	0.421263	0.792714
364298	Janibacter_hoylei	0.394611	0.78905	0.197306	0.684331
496058	Spirosoma_panaciterrae	0.873419	0.969515	0.436709	0.805003
1581063	Lactobacillus_sp._HMSC25A02	0.312513	0.731431	0.843744	0.999068
1581133	Actinomyces_sp._HMSC08A09	0.839094	0.959703	0.580453	0.883367
927083	Sandaracinus_amylolyticus	0.947678	0.989087	0.526161	0.851953
75659	Duganella_zoogloeoides	0.0781996	0.498409	0.9609	0.999068
503361	Flavobacterium_sasangense	0.415222	0.800271	0.207611	0.685017
52769	Actinomyces_gerencseriae	0.873782	0.969515	0.563109	0.87576
55211	Erwinia_persicina	0.308154	0.731431	0.154077	0.610165
712117	Actinomyces_sp._oral_taxon_170	0.073593	0.498409	0.0367965	0.455161
712359	Leptotrichia_sp._oral_taxon_215	0.71282	0.919111	0.64359	0.914489
419005	Prevotella_amnii	0.533725	0.853008	0.266862	0.723452
1736457	Mycobacterium_sp._Root135	0.244452	0.731431	0.877774	0.999068
452982	Roseomonas_aerilata	0.892738	0.978522	0.553631	0.86474
1283293	Pseudomonas_sp._URIL14HWK12:I6	0.984296	0.9928	0.507852	0.841885
61592	Corynebacterium_durum	0.768611	0.933027	0.615694	0.902478

## Sheet: Eosinophils_CIBERSORTx_relative
tax_id	name	indep_p	indep_q	greater_absent_present_indep_p	greater_absent_present_indep_q
1179670	Micrococcus_sp._KBS0714	0.518825	0.911997	0.740587	0.932471
1261635	Roseburia_sp._831b	0.988458	0.993314	0.505771	0.851102
1261634	Roseburia_sp._499	0.207362	0.844094	0.103681	0.676075
33011	Cutibacterium_granulosum	0.960706	0.991267	0.519647	0.851286
33033	Parvimonas_micra	0.376586	0.863874	0.188293	0.676075
33038	[Ruminococcus]_gnavus	0.600183	0.942283	0.300091	0.737439
293	Brevundimonas_diminuta	0.440398	0.863874	0.779801	0.948008
1032505	Fusobacterium_sp._OBRC1	0.546753	0.939943	0.273377	0.737439
360807	Roseburia_inulinivorans	0.740591	0.960186	0.629704	0.880803
1163671	Clostridium_sp._12(A)	0.852398	0.975347	0.426199	0.793956
1229204	alpha_proteobacterium_L41A	0.0410422	0.836231	0.979479	0.992519
406	Methylobacillus_glycogenes	0.0384104	0.836231	0.0192052	0.629253
470	Acinetobacter_baumannii	0.869251	0.979711	0.565375	0.860421
410072	Coprococcus_comes	0.920179	0.991267	0.539911	0.851286
548	Klebsiella_aerogenes	0.988457	0.993314	0.505772	0.851102
562	Escherichia_coli	0.952847	0.991267	0.523577	0.851286
575	Raoultella_planticola	0.419829	0.863874	0.790086	0.948008
577	Raoultella_terrigena	0.955036	0.991267	0.477518	0.836883
754331	Escherichia_sp._TW09308	0.114288	0.836231	0.942856	0.98955
754332	Escherichia_sp._TW10509	0.969156	0.991267	0.484578	0.838765
754327	Escherichia_sp._TW09231	0.365371	0.863874	0.817314	0.9645
1229488	beta_proteobacterium_FWI2	0.606203	0.942283	0.303101	0.737439
1229484	alpha_proteobacterium_LLX12A	0.593648	0.942283	0.703176	0.905717
1737424	Blautia_massiliensis	0.272497	0.844094	0.136248	0.676075
817	Bacteroides_fragilis	0.799407	0.975347	0.600296	0.876838
818	Bacteroides_thetaiotaomicron	0.907184	0.991267	0.546408	0.857322
821	Bacteroides_vulgatus	0.650498	0.957323	0.325249	0.753885
823	Parabacteroides_distasonis	0.181408	0.844094	0.0907039	0.676075
851	Fusobacterium_nucleatum	0.879534	0.981765	0.439767	0.813788
860	Fusobacterium_periodonticum	0.106915	0.836231	0.946543	0.98955
1737624	Geobacillus_sp._Sah69	0.118975	0.836231	0.940513	0.98955
230310	Curvibacter_gracilis	0.859	0.976519	0.5705	0.860421
1917876	Blautia_sp._Marseille-P3087	0.323625	0.844094	0.161812	0.676075
1852365	Fusobacterium_massiliense	0.197784	0.844094	0.901108	0.987462
986	Flavobacterium_johnsoniae	0.212778	0.844094	0.893611	0.987274
1034	Afipia_clevelandensis	0.60897	0.942283	0.304485	0.737439
1279005	Escherichia_sp._KTE172	0.48797	0.897388	0.756015	0.937862
33889	Brevibacterium_casei	0.842173	0.975347	0.421086	0.792515
328814	Alistipes_shahii	0.975161	0.991267	0.512419	0.851286
1245	Leuconostoc_mesenteroides	0.499137	0.908958	0.750431	0.933014
1270	Micrococcus_luteus	0.713216	0.957323	0.643392	0.883347
34062	Moraxella_osloensis	0.709069	0.957323	0.354535	0.758634
574750	Cupriavidus_sp._SK-4	0.0613933	0.836231	0.0306966	0.654803
1131812	Flavobacterium_sp._83	0.128334	0.844094	0.0641668	0.676075
165179	Prevotella_copri	0.575367	0.942283	0.287683	0.737439
83262	Mycobacterium_immunogenum	0.252815	0.844094	0.873593	0.986106
1502	Clostridium_perfringens	0.578417	0.942283	0.289209	0.737439
1531	[Clostridium]_clostridioforme	0.0741973	0.836231	0.962901	0.98955
1033736	Brevibacterium_senegalense	0.556193	0.942283	0.721903	0.915946
1574409	Mesorhizobium_sp._F7	0.841542	0.975347	0.420771	0.792515
722472	Bradyrhizobium_lablabi	0.779782	0.967381	0.389891	0.789938
1590	Lactobacillus_plantarum	0.184622	0.844094	0.907689	0.988457
1656	Actinomyces_viscosus	0.116812	0.836231	0.941594	0.98955
296591	Polaromonas_sp._JS666	0.42755	0.863874	0.786225	0.948008
1680	Bifidobacterium_adolescentis	0.801185	0.975347	0.400593	0.792515
1735	Holdemanella_biformis	0.196696	0.844094	0.0983482	0.676075
280332	Bradyrhizobium_jicamae	0.230506	0.844094	0.115253	0.676075
1807	Mycobacterium_obuense	0.163211	0.844094	0.918394	0.98955
1492738	Flavobacterium_seoulense	0.963827	0.991267	0.518086	0.851286
1492737	Flavobacterium_gilvum	0.607839	0.942283	0.303919	0.737439
214856	Alistipes_finegoldii	0.649286	0.957323	0.324643	0.753885
411486	Clostridium_sp._M62/1	0.859188	0.976519	0.570406	0.860421
411484	Clostridium_sp._SS2/1	0.323675	0.844094	0.838162	0.979951
1378168	Firmicutes_bacterium_ASF500	0.167186	0.844094	0.0835929	0.676075
1263547	Oscillibacter_ruminantium	0.702181	0.957323	0.351091	0.758634
182337	Erwinia_billingiae	0.50745	0.91058	0.253725	0.713742
1673721	Intestinimonas_massiliensis	0.0752376	0.836231	0.0376188	0.654803
1739277	Propionibacterium_sp._HMSC078F01	0.666516	0.957323	0.666742	0.886337
1739316	Propionibacterium_sp._HMSC069G10	0.420309	0.863874	0.210154	0.676075
166486	Roseburia_intestinalis	0.780275	0.967381	0.609862	0.876838
936562	Fusobacterium_sp._CM21	0.273039	0.844094	0.863481	0.986106
936563	Fusobacterium_sp._CM22	0.676471	0.957323	0.661765	0.883347
936561	Fusobacterium_sp._CM1	0.709863	0.957323	0.645068	0.883347
68259	Streptomyces_purpurogeneiscleroticus	0.921267	0.991267	0.539367	0.851286
658082	Lachnospiraceae_bacterium_2_1_58FAA	0.422316	0.863874	0.211158	0.676075
1739435	Fusobacterium_sp._HMSC065F01	0.150213	0.844094	0.924894	0.98955
1739460	Staphylococcus_sp._HMSC055B03	0.434474	0.863874	0.782763	0.948008
1739515	Propionibacterium_sp._HMSC062D05	0.234231	0.844094	0.882884	0.986106
674529	Bacteroides_faecis	0.781381	0.967381	0.39069	0.789938
281362	Dechloromonas_denitrificans	0.375532	0.863874	0.187766	0.676075
674703	Rhodoplanes_sp._Z2-YC6860	0.644274	0.957323	0.677863	0.894715
1100720	Limnohabitans_sp._Rim28	0.00966919	0.769391	0.0048346	0.448812
1100721	Limnohabitans_sp._Rim47	0.0215954	0.836231	0.0107977	0.629253
1182732	Escherichia_sp._KTE159	0.320753	0.844094	0.839623	0.979951
1510458	Pseudoruegeria_sabulilitoris	0.388289	0.863874	0.194144	0.676075
592978	Ruminococcus_faecis	0.849851	0.975347	0.424925	0.793956
576611	Polynucleobacter_asymbioticus	0.552849	0.942283	0.276425	0.737439
1805471	Clostridium_sp._Marseille-P2415	0.0744525	0.836231	0.0372263	0.654803
1870993	Tyzzerella_sp._Marseille-P3062	0.578746	0.942283	0.710627	0.909929
543913	beta_proteobacterium_CB	0.0845899	0.836231	0.0422949	0.676075
1871020	Clostridium_sp._Marseille-P3244	0.710375	0.957323	0.355188	0.758634
1805476	Blautia_sp._Marseille-P2398	0.302963	0.844094	0.151482	0.676075
1297617	Intestinimonas_butyriciproducens	0.319755	0.844094	0.159878	0.676075
281920	Porphyromonas_uenonis	0.832928	0.975347	0.416464	0.792515
1150298	Fusicatenibacter_saccharivorans	0.622949	0.953249	0.688525	0.90083
1592790	Sphingobium_phenoxybenzoativorans	0.810125	0.975347	0.405062	0.792515
1461752	Sphingobium_sp._Ant17	0.850374	0.975347	0.574813	0.860421
364029	Comamonas_sp._E6	0.250027	0.844094	0.125014	0.676075
69322	Flavobacterium_xanthum	0.593648	0.942283	0.296824	0.737439
1560345	Sphingomonas_panacis	0.443089	0.863874	0.221544	0.676075
298794	Methylobacterium_variabile	0.20523	0.844094	0.102615	0.676075
36807	Microbacterium_laevaniformans	0.279064	0.844094	0.139532	0.676075
397260	Sphingomonas_sanxanigenens	0.613817	0.944465	0.306909	0.740035
1380355	Bradyrhizobium_sp._URHD0069	0.715917	0.957323	0.357958	0.758634
512030	Acidovorax_sp._NO-1	0.246865	0.844094	0.123432	0.676075
1380362	Ralstonia_sp._UNC404CL21Col	0.00126392	0.704001	0.000631958	0.352001
1806490	Achromobacter_sp._ATCC35328	0.432945	0.863874	0.783528	0.948008
86182	Curvibacter_lanceolatus	0.97649	0.991267	0.488245	0.838765
69823	Selenomonas_sputigena	0.0475405	0.836231	0.97623	0.992519
1609975	Clostridium_sp._FS41	0.918668	0.991267	0.459334	0.830933
626940	Phascolarctobacterium_succinatutens	0.246593	0.844094	0.876703	0.986106
1528099	Lawsonella_clevelandensis	0.930123	0.991267	0.534939	0.851286
1298867	Bradyrhizobium_sp._URHA0002	0.0504339	0.836231	0.025217	0.638448
168384	Marvinbryantia_formatexigens	0.157484	0.844094	0.0787422	0.676075
1888892	Sphingomonas_sp._MCT13	0.36153	0.863874	0.180765	0.676075
1692501	Methylobacterium_sp._ARG-1	0.222531	0.844094	0.888734	0.986106
1332080	Sphingobium_baderi	0.121569	0.836231	0.0607843	0.676075
54291	Raoultella_ornithinolytica	0.396208	0.863874	0.801896	0.956083
1938609	Flavobacterium_sp._LM4	0.433241	0.863874	0.21662	0.676075
709797	Bradyrhizobiaceae_bacterium_SG-6C	0.44493	0.863874	0.222465	0.676075
1938610	Flavobacterium_sp._LM5	0.431227	0.863874	0.784387	0.948008
1217710	Acinetobacter_sp._NIPH_899	0.340461	0.856574	0.170231	0.676075
1381597	Sphingomonas_sp._ERG5	0.436759	0.863874	0.21838	0.676075
103817	Janibacter_terrae	0.0389119	0.836231	0.980544	0.992519
38284	Corynebacterium_accolens	0.713787	0.957323	0.356894	0.758634
38303	Corynebacterium_pseudogenitalium	0.566747	0.942283	0.283374	0.737439
333367	[Clostridium]_asparagiforme	0.510056	0.91058	0.744972	0.932471
415425	Flavobacterium_terrae	0.57408	0.942283	0.28704	0.737439
55197	Flavobacterium_branchiophilum	0.314989	0.844094	0.157495	0.676075
1661051	Pseudomonas_sp._NBRC_111136	0.138646	0.844094	0.0693229	0.676075
1661032	Pseudomonas_sp._NBRC_111117	0.693021	0.957323	0.34651	0.758634
1661037	Pseudomonas_sp._NBRC_111122	0.87112	0.979711	0.56444	0.860421
989370	Bradyrhizobium_manausense	0.6896	0.957323	0.6552	0.883347
1906854	Brevundimonas_sp._ZS04	0.282194	0.844094	0.858903	0.984523
202955	Acinetobacter_tjernbergiae	0.313848	0.844094	0.156924	0.676075
202956	Acinetobacter_towneri	0.215528	0.844094	0.892236	0.987274
301301	Roseburia_hominis	0.45877	0.875119	0.770615	0.948008
301302	Roseburia_faecis	0.758694	0.967381	0.620653	0.879654
1743157	Polynucleobacter_sinensis	0.746862	0.962969	0.373431	0.773239
1743168	Polynucleobacter_wuianus	0.104091	0.836231	0.0520456	0.676075
88431	Dorea_longicatena	0.727672	0.960186	0.636164	0.881451
399742	Enterobacter_sp._638	0.847622	0.975347	0.576189	0.860421
1776082	Shigella_sp._SF-2015	0.69284	0.957323	0.65358	0.883347
1415630	Pseudomonas_sp._TKP	0.485538	0.897388	0.242769	0.700634
1038867	Bradyrhizobium_sp._WSM3983	0.0228617	0.836231	0.0114309	0.629253
39485	[Eubacterium]_eligens	0.532228	0.924839	0.733886	0.929033
39486	Dorea_formicigenerans	0.544342	0.938695	0.272171	0.737439
39488	[Eubacterium]_hallii	0.315063	0.844094	0.842469	0.979951
39491	[Eubacterium]_rectale	0.850107	0.975347	0.574947	0.860421
39496	Eubacterium_ventriosum	0.509999	0.91058	0.254999	0.713742
121428	Sphingobium_xenophagum	0.770084	0.967381	0.614958	0.876838
350893	Flavobacterium_daejeonense	0.488166	0.897388	0.244083	0.700795
1284775	Prevotella_sp._S7-1-8	0.652374	0.957323	0.326187	0.753885
1055487	Methylotenera_versatilis	0.0962446	0.836231	0.0481223	0.676075
563996	Sphingomonas_hankookensis	0.826127	0.975347	0.586937	0.867186
1678129	Limnohabitans_sp._103DPR2	0.0155209	0.836231	0.00776047	0.617512
1678128	Limnohabitans_sp._63ED37-2	0.00952203	0.769391	0.00476101	0.448812
1235797	Oscillibacter_sp._1-3	0.292413	0.844094	0.146207	0.676075
351091	Oscillibacter_valericigenes	0.296182	0.844094	0.148091	0.676075
56193	Sphingobium_chungbukense	0.144469	0.844094	0.0722344	0.676075
39950	Dialister_pneumosintes	0.194679	0.844094	0.90266	0.987462
39956	Methylobacterium_mesophilicum	0.604255	0.942283	0.302127	0.737439
1449061	Ochrobactrum_sp._UNC390CL2Tsu3S39	0.595409	0.942283	0.702296	0.905717
1449059	Mycobacterium_sp._UNC410CL29Cvi84	0.6509	0.957323	0.67455	0.892457
1449057	Methylobacterium_sp._UNCCL110	0.686875	0.957323	0.343438	0.758634
1449065	Phyllobacterium_sp._UNC302MFCol5.2	0.39279	0.863874	0.196395	0.676075
1907940	Enhydrobacter_sp._H5	0.249501	0.844094	0.875249	0.986106
40215	Acinetobacter_junii	0.521634	0.911997	0.739183	0.932471
1203577	Propionibacterium_sp._KPL1854	0.124682	0.844094	0.937659	0.98955
1203559	Corynebacterium_sp._KPL1818	0.914865	0.991267	0.457432	0.830933
1203556	Actinomyces_sp._HPA0247	0.0945251	0.836231	0.0472625	0.676075
1842533	Acidovorax_sp._RAC01	0.332039	0.852285	0.83398	0.979951
1203561	Corynebacterium_sp._KPL1824	0.936679	0.991267	0.46834	0.83329
1203631	Propionibacterium_sp._KPL2003	0.807388	0.975347	0.403694	0.792515
1564113	Sphingomonas_sp._Ant_H11	0.517425	0.911997	0.258713	0.720116
40520	Blautia_obeum	0.938022	0.991267	0.469011	0.83329
40545	Sutterella_wadsworthensis	0.521905	0.911997	0.260952	0.720116
56946	Afipia_broomeae	0.737065	0.960186	0.631468	0.880803
384638	[Bacteroides]_pectinophilus	0.778166	0.967381	0.610917	0.876838
237258	Cloacibacterium_normanense	0.0851254	0.836231	0.957437	0.98955
204516	Bacteroides_massiliensis	0.159748	0.844094	0.920126	0.98955
925409	Asinibacterium_sp._OR53	0.399163	0.863874	0.199581	0.676075
712437	Porphyromonas_sp._oral_taxon_278	0.409037	0.863874	0.204518	0.676075
335659	Bradyrhizobium_sp._S23321	0.306052	0.844094	0.153026	0.676075
172043	Brevundimonas_nasdae	0.609016	0.942283	0.304508	0.737439
270351	Methylobacterium_aquaticum	0.158338	0.844094	0.0791691	0.676075
106588	Pseudoflavonifractor_capillosus	0.118536	0.836231	0.0592682	0.676075
106649	Acinetobacter_guillouiae	0.193389	0.844094	0.0966944	0.676075
41276	Brevundimonas_vesicularis	0.97424	0.991267	0.51288	0.851286
1450439	Bacteroides_sp._UW	0.874639	0.980229	0.56268	0.860421
1581680	Candidatus_Methylopumilus_turicensis	0.121606	0.836231	0.0608032	0.676075
1827469	Brevundimonas_sp._GW460-12-10-14-LB2	0.157548	0.844094	0.921226	0.98955
74426	Collinsella_aerofaciens	0.67932	0.957323	0.66034	0.883347
271155	Flavobacterium_antarcticum	0.428163	0.863874	0.214081	0.676075
910237	Escherichia_sp._TW15838	0.479304	0.894723	0.760348	0.941142
1287094	Mesorhizobium_sp._L103C565B0	0.254593	0.844094	0.127296	0.676075
1090573	Sphingobium_czechense	0.439262	0.863874	0.219631	0.676075
1729581	Flavobacterium_sp._TAB_87	0.380589	0.863874	0.190295	0.676075
1451265	Citrobacter_sp._JT3	0.0773169	0.836231	0.961342	0.98955
189753	Bradyrhizobium_sp._Ec3.3	0.607121	0.942283	0.303561	0.737439
386414	Prevotella_timonensis	0.682901	0.957323	0.34145	0.758634
1730094	Methylobacterium_sp._GXS13	0.423583	0.863874	0.211792	0.676075
1549858	Sphingomonas_taxi	0.453459	0.869282	0.226729	0.680003
1566387	Mesorhizobium_sp._UASWS1009	0.630076	0.957081	0.684962	0.89982
190148	Bradyrhizobium_paxllaeri	0.00551571	0.769391	0.00275786	0.448812
1484693	Rhodoferax_saidenbachensis	0.955579	0.991267	0.47779	0.836883
1697787	Clostridia_bacterium_UC5.1-1D10	0.928532	0.991267	0.535734	0.851286
157688	Leptotrichia_hofstadii	0.917477	0.991267	0.458739	0.830933
1714344	Curvibacter_sp._PAE-UM	0.381014	0.863874	0.190507	0.676075
239935	Akkermansia_muciniphila	0.827223	0.975347	0.586388	0.867186
76122	Alloprevotella_tannerae	0.16544	0.844094	0.91728	0.98955
59803	Sphingomonas_echinoides	0.860809	0.976519	0.569595	0.860421
108980	Acinetobacter_ursingii	0.952907	0.991267	0.523546	0.851286
1812935	Enterobacter_cloacae_complex_'Hoffmann_cluster_IV'	0.657934	0.957323	0.328967	0.757168
469610	Burkholderiales_bacterium_1_1_47	0.0196296	0.836231	0.990185	0.992519
453246	Sphingobium_sp._TCM1	0.451701	0.869282	0.774149	0.948008
453247	Sphingomonas_sp._TDK1	0.865493	0.977849	0.567254	0.860421
43768	Corynebacterium_matruchotii	0.93875	0.991267	0.469375	0.83329
1207055	Sphingobium_sp._C100	0.972216	0.991267	0.486108	0.838765
158500	Novosphingobium_resinovorum	0.97881	0.991267	0.489405	0.838765
1715092	Streptococcus_sp._HMSC070B10	0.38656	0.863874	0.19328	0.676075
1747903	Janthinobacterium_sp._S3-2	0.894793	0.98693	0.447396	0.822442
1518501	Bradyrhizobium_valentinum	0.704894	0.957323	0.647553	0.883347
1715161	Rothia_sp._HMSC061D12	0.25178	0.844094	0.12589	0.676075
1469502	Burkholderiales_bacterium_GJ-E10	0.0559656	0.836231	0.972017	0.9916
191579	Fluviicola_taffensis	0.595587	0.942283	0.297793	0.737439
420994	Sphingobium_ummariense	0.840086	0.975347	0.420043	0.792515
158899	Collimonas_fungivorans	0.277631	0.844094	0.138815	0.676075
290052	Acetivibrio_ethanolgignens	0.606206	0.942283	0.303103	0.737439
748811	Sulfuritalea_hydrogenivorans	0.0367857	0.836231	0.0183929	0.629253
1813821	Shigella_sp._PAMC_28760	0.720455	0.957323	0.639773	0.883347
1076522	Asinibacterium_sp._OR43	0.996543	0.996543	0.501728	0.849431
28052	Lachnospira_pectinoschiza	0.311037	0.844094	0.844482	0.979951
1813946	Acidovorax_sp._GW101-3H11	0.00889893	0.769391	0.00444946	0.448812
28066	Rhodoferax_fermentans	0.0327517	0.836231	0.0163758	0.629253
28117	Alistipes_putredinis	0.0886578	0.836231	0.955671	0.98955
28118	Odoribacter_splanchnicus	0.502073	0.909917	0.748964	0.933014
28123	Porphyromonas_asaccharolytica	0.759705	0.967381	0.379853	0.77786
28125	Prevotella_bivia	0.598282	0.942283	0.700859	0.905717
28130	Prevotella_disiens	0.268473	0.844094	0.865764	0.986106
28131	Prevotella_intermedia	0.945493	0.991267	0.472746	0.83329
1469948	Clostridium_sp._KNHs209	0.675546	0.957323	0.337773	0.758634
28212	Sphingomonas_adhaesiva	0.464112	0.879288	0.232056	0.690927
28213	Sphingomonas_parapaucimobilis	0.336327	0.856574	0.168164	0.676075
208479	[Clostridium]_bolteae	0.41715	0.863874	0.791425	0.948008
1240676	Pseudomonas_sp._PAMC_26793	0.637099	0.957081	0.31855	0.751831
487174	Barnesiella_intestinihominis	0.441167	0.863874	0.779416	0.948008
28446	[Clostridium]_propionicum	0.141708	0.844094	0.0708538	0.676075
585543	Bacteroides_sp._D20	0.674186	0.957323	0.662907	0.883347
1454008	Aeromonas_sp._HZM	0.0272768	0.836231	0.986362	0.992519
1650661	Clostridium_phoceensis	0.444582	0.863874	0.222291	0.676075
225324	Enhydrobacter_aerosaccus	0.781548	0.967381	0.609226	0.876838
1192054	Paracoccus_sp._228	0.379574	0.863874	0.189787	0.676075
1470590	Stenotrophomonas_sp._RIT309	0.252903	0.844094	0.873549	0.986106
1470591	Sphingomonas_sp._RIT328	0.0740338	0.836231	0.0370169	0.654803
1945864	Hydrogenophaga_sp._A37	0.367521	0.863874	0.81624	0.9645
45634	Streptococcus_cristatus	0.938818	0.991267	0.469409	0.83329
160386	Corynebacterium_casei	0.580418	0.942283	0.290209	0.737439
29322	[Eubacterium]_cellulosolvens	0.471368	0.884014	0.235684	0.690927
29448	Bradyrhizobium_elkanii	0.310926	0.844094	0.155463	0.676075
1274631	Bradyrhizobium_icense	0.581256	0.942283	0.709372	0.909929
45851	Butyrivibrio_crossotus	0.565913	0.942283	0.717044	0.913943
291644	Bacteroides_salyersiae	0.574093	0.942283	0.712953	0.910814
144185	Leifsonia_aquatica	0.166705	0.844094	0.0833527	0.676075
1209355	Acinetobacter_sp._MDS7A	0.115286	0.836231	0.942357	0.98955
46228	Ruminococcus_lactaris	0.836781	0.975347	0.418391	0.792515
95607	Rhodopseudomonas_sp._B29	0.720538	0.957323	0.360269	0.758634
13690	Sphingobium_yanoikuyae	0.191722	0.844094	0.904139	0.987462
46503	Parabacteroides_merdae	0.734932	0.960186	0.632534	0.880803
46506	Bacteroides_stercoris	0.930269	0.991267	0.534866	0.851286
652706	Oribacterium_sp._oral_taxon_078	0.959882	0.991267	0.520059	0.851286
259537	Dechloromonas_aromatica	0.0714169	0.836231	0.0357085	0.654803
1144307	Sphingobium_sp._AP49	0.433446	0.863874	0.783277	0.948008
1144343	Phyllobacterium_sp._YR531	0.0457747	0.836231	0.0228874	0.637413
505382	Sphingomonas_sp._sph1	0.596408	0.942283	0.701796	0.905717
1504823	bacterium_LF-3	0.584961	0.942283	0.292481	0.737439
407152	Ochrobactrum_cytisi	0.931007	0.991267	0.534497	0.851286
341694	Peptostreptococcus_stomatis	0.0341533	0.836231	0.982923	0.992519
1390395	Sphingomonas_sp._LK11	0.418478	0.863874	0.209239	0.676075
358220	Acidovorax_sp._KKS102	0.599854	0.942283	0.700073	0.905717
571254	Ochrobactrum_rhizosphaerae	0.204042	0.844094	0.897979	0.987274
1423323	Flavobacterium_sp._AED	0.100774	0.836231	0.949613	0.98955
1619951	Burkholderiaceae_bacterium_26	0.210932	0.844094	0.105466	0.676075
1701910	Agrobacterium_sp._SUL3	0.341365	0.856574	0.170683	0.676075
1095771	Ruminococcus_sp._JC304	0.864539	0.977849	0.43227	0.802581
96345	Flavobacterium_psychrophilum	0.153565	0.844094	0.0767823	0.676075
161899	Corynebacterium_singulare	0.327333	0.844094	0.163666	0.676075
1112214	Sphingomonas_sp._PAMC_26605	0.499356	0.908958	0.249678	0.709544
882856	Pseudonocardia_sp._P2	0.035561	0.836231	0.0177805	0.629253
178356	Flavobacterium_xinjiangense	0.719029	0.957323	0.359514	0.758634
1259798	Pseudomonas_sp._LAMO17WK12:I2	0.857131	0.976519	0.571434	0.860421
1522072	Sphingobium_sp._ba1	0.22338	0.844094	0.88831	0.986106
391598	Flavobacteria_bacterium_BAL38	0.576524	0.942283	0.288262	0.737439
211460	Afipia_massiliensis	0.252156	0.844094	0.126078	0.676075
522773	Sphingobium_lactosutens	0.281946	0.844094	0.859027	0.984523
47671	Lautropia_mirabilis	0.321129	0.844094	0.160564	0.676075
47678	Bacteroides_caccae	0.376025	0.863874	0.811988	0.964087
211589	Herbaspirillum_chlorophenolicum	0.940873	0.991267	0.470436	0.83329
473781	Sphingomonas_sp._LH128	0.185591	0.844094	0.0927954	0.676075
457392	Bacteroides_sp._3_2_5	0.62207	0.953249	0.688965	0.90083
457401	Escherichia_sp._4_1_40B	0.888103	0.985405	0.555949	0.860421
457412	Ruminococcus_sp._5_1_39BFAA	0.68535	0.957323	0.342675	0.758634
457421	Clostridiales_bacterium_1_7_47FAA	0.70256	0.957323	0.64872	0.883347
47920	Acidovorax_delafieldii	0.0290469	0.836231	0.0145235	0.629253
1276756	Acidovorax_sp._JHL-9	0.355399	0.863874	0.177699	0.676075
1096546	Methylobacterium_sp._GXF4	0.191405	0.844094	0.0957025	0.676075
1686378	Citrobacter_sp._MGH103	0.341399	0.856574	0.8293	0.976576
1735676	Sphingomonas_sp._Leaf10	0.626857	0.956601	0.313429	0.751831
80878	Acidovorax_temperans	0.130749	0.844094	0.0653745	0.676075
1735695	Sphingomonas_sp._Leaf28	0.139468	0.844094	0.0697339	0.676075
310297	Bacteroides_plebeius	0.137212	0.844094	0.0686062	0.676075
310298	Bacteroides_coprocola	0.597636	0.942283	0.298818	0.737439
588932	Brevundimonas_naejangsanensis	0.698939	0.957323	0.34947	0.758634
1506582	Pseudomonas_sp._11/12A	0.417707	0.863874	0.791146	0.948008
32013	Comamonas_terrigena	0.78561	0.967381	0.607195	0.876838
1768757	Sphingomonas_sp._CCH10-B3	0.0744868	0.836231	0.0372434	0.654803
1768786	Sphingomonas_sp._CCH5-D11	0.423245	0.863874	0.788377	0.948008
1768778	Sphingomonas_sp._CCH9-F2	0.187323	0.844094	0.0936614	0.676075
1768783	Sphingomonas_sp._CCH19-C6	0.239336	0.844094	0.880332	0.986106
1768781	Sphingobium_sp._CCH11-B1	0.00727758	0.769391	0.996361	0.996361
1768805	Erythrobacteraceae_bacterium_CCH12-C2	0.632592	0.957081	0.316296	0.751831
540060	Limnohabitans_planktonicus	0.00592223	0.769391	0.00296111	0.448812
1703332	Lachnospiraceae_bacterium_TF01-11	0.280761	0.844094	0.140381	0.676075
1736224	Serratia_sp._Leaf51	0.1467	0.844094	0.92665	0.98955
1736305	Agreia_sp._Leaf244	0.0346318	0.836231	0.0173159	0.629253
1736309	Sphingomonas_sp._Leaf257	0.325521	0.844094	0.162761	0.676075
1736299	Sphingomonas_sp._Leaf198	0.063348	0.836231	0.031674	0.654803
1736350	Sphingomonas_sp._Leaf357	0.532986	0.924839	0.266493	0.731215
1736351	Flavobacterium_sp._Leaf359	0.64121	0.957323	0.320605	0.753489
1736343	Sphingomonas_sp._Leaf339	0.258172	0.844094	0.129086	0.676075
1736341	Leifsonia_sp._Leaf336	0.410303	0.863874	0.205151	0.676075
1736321	Agreia_sp._Leaf283	0.0457217	0.836231	0.0228608	0.637413
1736382	Methylobacterium_sp._Leaf456	0.782847	0.967381	0.391423	0.789938
1736352	Methylobacterium_sp._Leaf361	0.0947569	0.836231	0.0473784	0.676075
1736444	Acinetobacter_sp._Root1280	0.612189	0.944465	0.693906	0.905165
1523430	Rhodopseudomonas_sp._AAP120	0.782221	0.967381	0.391111	0.789938
1523425	Novosphingobium_sp._AAP83	0.210173	0.844094	0.105086	0.676075
1523503	Pseudomonas_sp._ML96	0.393738	0.863874	0.196869	0.676075
1736480	Achromobacter_sp._Root170	0.637481	0.957081	0.681259	0.897072
1736527	Acidovorax_sp._Root402	0.225746	0.844094	0.887127	0.986106
229204	Flavobacterium_frigoris	0.36678	0.863874	0.18339	0.676075
1736565	Acidovorax_sp._Root568	0.145782	0.844094	0.0728908	0.676075
1736544	Bosea_sp._Root483D1	0.262424	0.844094	0.131212	0.676075
1736590	Acidovorax_sp._Root70	0.891439	0.98693	0.44572	0.822072
1720194	Clostridium_sp._AT4	0.827405	0.975347	0.413702	0.792515
1736577	Rhizobium_sp._Root651	0.927405	0.991267	0.536298	0.851286
999425	Streptococcus_sp._F0442	0.12792	0.844094	0.93604	0.98955
147645	Paracoccus_yeei	0.241707	0.844094	0.120854	0.676075
1835254	Polynucleobacter_duraquae	0.0359033	0.836231	0.0179517	0.629253
1032527	Pedosphaera_parvula	0.823994	0.975347	0.411997	0.792515
1933777	Microbacterium_sp._CSI-V	0.258557	0.844094	0.129279	0.676075
529	Ochrobactrum_anthropi	0.319747	0.844094	0.840126	0.979951
853	Faecalibacterium_prausnitzii	0.973318	0.991267	0.486659	0.838765
901	Desulfovibrio_piger	0.137365	0.844094	0.931317	0.98955
1819727	Polynucleobacter_sp._MWH-Adler-W8	0.130861	0.844094	0.0654304	0.676075
1309	Streptococcus_mutans	0.393155	0.863874	0.196577	0.676075
50715	Acidisphaera_rubrifaciens	0.234122	0.844094	0.117061	0.676075
1579	Lactobacillus_acidophilus	0.290744	0.844094	0.145372	0.676075
1580	Lactobacillus_brevis	0.197456	0.844094	0.0987278	0.676075
1582	Lactobacillus_casei	0.262068	0.844094	0.868966	0.986106
1596	Lactobacillus_gasseri	0.754937	0.966666	0.377468	0.77583
576610	Polynucleobacter_necessarius	0.0443669	0.836231	0.0221835	0.637413
1117702	Novosphingobium_fuchskuhlense	0.0483746	0.836231	0.0241873	0.638448
52765	Caldicellulosiruptor_kristjanssonii	0.88745	0.985405	0.556275	0.860421
52766	Caldicellulosiruptor_lactoaceticus	0.494986	0.906932	0.247493	0.706942
36805	Microbacterium_aurum	0.984021	0.993314	0.507989	0.851286
135517	Geobacillus_vulcani	0.0290766	0.836231	0.985462	0.992519
332249	Truepera_radiovictrix	0.72186	0.957323	0.36093	0.758634
135719	Sphingobium_amiense	0.878694	0.981765	0.560653	0.860421
1545044	Paracoccus_sanguinis	0.814614	0.975347	0.407307	0.792515
529884	Rhodoluna_lacicola	0.225849	0.844094	0.112925	0.676075
1759059	Caulobacteraceae_bacterium_OTSz_A_272	0.973288	0.991267	0.486644	0.838765
579490	Paracoccus_sp._S4493	0.347033	0.8591	0.173517	0.676075
88688	Caulobacter_segnis	0.66271	0.957323	0.331355	0.758634
712357	Leptotrichia_sp._oral_taxon_212	0.790751	0.97015	0.604625	0.876838
40681	Sphingomonas_asaccharolytica	0.654334	0.957323	0.672833	0.892305
40682	Sphingomonas_mali	0.592853	0.942283	0.296426	0.737439
40683	Sphingomonas_pruni	0.222618	0.844094	0.111309	0.676075
1581076	Streptococcus_sp._HMSC10A01	0.102499	0.836231	0.948751	0.98955
450749	Veillonella_sp._6_1_27	0.480291	0.894723	0.240146	0.70032
1335760	Sphingobium_sp._YL23	0.325321	0.844094	0.16266	0.676075
1123067	Rubellimicrobium_mesophilum	0.960389	0.991267	0.519805	0.851286
255205	Pseudoclavibacter_helvolus	0.24629	0.844094	0.123145	0.676075
1353277	Rhizobium_freirei	0.988311	0.993314	0.494155	0.841894
452623	Pseudoclavibacter_soli	0.505966	0.91058	0.747017	0.932934
1485002	Acinetobacter_sp._ETR1	0.223525	0.844094	0.888237	0.986106
43263	Pseudomonas_alcaligenes	0.881702	0.982216	0.559149	0.860421
469609	Streptococcus_sp._2_1_36FAA	0.307206	0.844094	0.846397	0.980131
43669	Brachybacterium_faecium	0.0607431	0.836231	0.969628	0.9916
93064	Sphingomonas_koreensis	0.0982789	0.836231	0.950861	0.98955
257003	Sphingomonas_phyllosphaerae	0.0805626	0.836231	0.959719	0.98955
306205	Rheinheimera_texasensis	0.443224	0.863874	0.221612	0.676075
535712	Candidatus_Rhodoluna_planktonica	0.167433	0.844094	0.0837166	0.676075
454194	Pyrinomonas_methylaliphatogenes	0.219358	0.844094	0.109679	0.676075
257708	Roseomonas_gilardii	0.308029	0.844094	0.154014	0.676075
160791	Sphingomonas_wittichii	0.326769	0.844094	0.163384	0.676075
1078480	Haemophilus_sputorum	0.262258	0.844094	0.868871	0.986106
95606	Sphingomonas-like_bacterium_B12	0.651833	0.957323	0.325917	0.753885
1030157	Sphingomonas_sp._KC8	0.314863	0.844094	0.157432	0.676075
162426	Microbacterium_hominis	0.831622	0.975347	0.415811	0.792515
97138	Clostridium_sp._ASF356	0.55102	0.942283	0.27551	0.737439
1735677	Microbacterium_sp._Leaf203	0.852772	0.975347	0.573614	0.860421
1735693	Sphingobium_sp._Leaf26	0.273911	0.844094	0.136955	0.676075
1768765	Methylobacterium_sp._CCH5-D2	0.917934	0.991267	0.541033	0.851286
1768806	Rhodospirillaceae_bacterium_CCH5-H10	0.0568915	0.836231	0.0284458	0.654803
1736347	Microbacterium_sp._Leaf347	0.683514	0.957323	0.341757	0.758634
1736481	Mesorhizobium_sp._Root172	0.695273	0.957323	0.347636	0.758634
1736556	Microbacterium_sp._Root553	0.0585293	0.836231	0.0292646	0.654803
1310601	Acinetobacter_sp._479375	0.828577	0.975347	0.414289	0.792515
56	Sorangium_cellulosum	0.247948	0.844094	0.123974	0.676075
393310	Skermanella_aerolata	0.156087	0.844094	0.921957	0.98955
204	Campylobacter_showae	0.74298	0.960186	0.62851	0.880803
245	Flavobacterium_aquatile	0.827057	0.975347	0.413528	0.792515
249	Terrimonas_ferruginea	0.442313	0.863874	0.221156	0.676075
824	Campylobacter_gracilis	0.0583825	0.836231	0.970809	0.9916
827	Campylobacter_ureolyticus	0.120266	0.836231	0.939867	0.98955
1737983	Labrys_sp._WJW	0.822994	0.975347	0.588503	0.867186
165096	Weissella_koreensis	0.0242004	0.836231	0.9879	0.992519
1377	Aerococcus_viridans	0.579798	0.942283	0.289899	0.737439
1535	[Clostridium]_leptum	0.228222	0.844094	0.114111	0.676075
1587	Lactobacillus_helveticus	0.33835	0.856574	0.169175	0.676075
1597	Lactobacillus_paracasei	0.224799	0.844094	0.887601	0.986106
1622	Lactobacillus_murinus	0.252126	0.844094	0.126063	0.676075
1659	Actinomyces_israelii	0.312099	0.844094	0.843951	0.979951
1660	Actinomyces_odontolyticus	0.282615	0.844094	0.141308	0.676075
1778	Mycobacterium_gordonae	0.251977	0.844094	0.125988	0.676075
1673725	Peptoniphilus_sp._EL1	0.188544	0.844094	0.0942718	0.676075
100886	Catenibacterium_mitsuokai	0.676101	0.957323	0.66195	0.883347
2718	Cardiobacterium_hominis	0.437709	0.863874	0.218854	0.676075
1379270	Gemmatimonas_phototrophica	0.59183	0.942283	0.704085	0.905717
1871035	Negativibacillus_massiliensis	0.209375	0.844094	0.895312	0.987274
1838286	Lacunisphaera_limnophila	0.402906	0.863874	0.201453	0.676075
363832	Solirubrobacter_soli	0.102807	0.836231	0.0514033	0.676075
1379870	Spirosoma_radiotolerans	0.111877	0.836231	0.0559384	0.676075
102148	Solobacterium_moorei	0.773462	0.967381	0.613269	0.876838
397278	Marmoricola_aequoreus	0.454149	0.869282	0.227074	0.680003
1904640	Betaproteobacteria_bacterium_GR16-43	0.0894264	0.836231	0.955287	0.98955
1381123	Aliihoeflea_sp._2WW	0.0906877	0.836231	0.954656	0.98955
1119528	Methyloversatilis_discipulorum	0.0442886	0.836231	0.977856	0.992519
1840518	Gardnerella_sp._30-4	0.807552	0.975347	0.403776	0.792515
38304	Corynebacterium_tuberculostearicum	0.306563	0.844094	0.153282	0.676075
1054213	Acetobacteraceae_bacterium_AT-5844	0.740853	0.960186	0.629574	0.880803
693988	Bilophila_sp._4_1_30	0.715195	0.957323	0.357597	0.758634
1579343	Streptococcus_sp._263_SSPC	0.735311	0.960186	0.632344	0.880803
137732	Granulicatella_elegans	0.918949	0.991267	0.459475	0.830933
39490	Eubacterium_ramulus	0.844484	0.975347	0.422242	0.792515
1776384	Emergencia_timonensis	0.977262	0.991267	0.511369	0.851286
301953	Caldicellulosiruptor_acetigenus	0.446671	0.863874	0.223335	0.676075
1449048	Mycobacterium_sp._UNC280MFTsu5.1	0.829072	0.975347	0.414536	0.792515
40519	Ruminococcus_callidus	0.964789	0.991267	0.482394	0.838765
40542	Leptotrichia_buccalis	0.750551	0.963264	0.375275	0.774179
1581131	Actinomyces_sp._HMSC08A01	0.398697	0.863874	0.199348	0.676075
468056	Flavobacterium_fluvii	0.991531	0.993314	0.495765	0.841894
1484116	Hymenobacter_sp._PAMC_26554	0.288883	0.844094	0.855558	0.984523
173480	Gemmatimonas_aurantiaca	0.676002	0.957323	0.661999	0.883347
501496	Porphyromonas_bennonis	0.446388	0.863874	0.223194	0.676075
665939	Campylobacter_sp._10_1_50	0.258135	0.844094	0.870933	0.986106
43769	Corynebacterium_propinquum	0.162929	0.844094	0.0814643	0.676075
1387353	Paludisphaera_borealis	0.393369	0.863874	0.803316	0.956083
44008	Enterococcus_cecorum	0.182801	0.844094	0.9086	0.988457
404937	Anoxybacillus_thermarum	0.513625	0.911112	0.743187	0.932471
44676	Geothrix_fermentans	0.401181	0.863874	0.799409	0.955517
437898	Sutterella_parvirubra	0.104503	0.836231	0.947748	0.98955
44749	Sporobacter_termitidis	0.148051	0.844094	0.0740256	0.676075
1650663	Fournierella_massiliensis	0.225355	0.844094	0.112678	0.676075
1945862	Flavobacterium_sp._A45	0.305839	0.844094	0.15292	0.676075
1225476	Candidatus_Rickettsiella_isopodorum	0.43536	0.863874	0.21768	0.676075
1128427	filamentous_cyanobacterium_ESFC-1	0.522311	0.911997	0.261155	0.720116
1849383	Psychrobacter_sp._SHUES1	0.387089	0.863874	0.193545	0.676075
1816677	Butyricimonas_sp._Marseille-P2440	0.0560989	0.836231	0.971951	0.9916
1227267	Leptotrichia_sp._oral_taxon_879	0.845159	0.975347	0.42258	0.792515
1882918	Pajaroellobacter_abortibovis	0.946141	0.991267	0.52693	0.851286
1850526	Arachidicoccus_sp._BS20	0.739904	0.960186	0.369952	0.771023
441501	Corynebacterium_massiliense	0.684944	0.957323	0.657528	0.883347
48292	Hyphomicrobium_zavarzinii	0.99049	0.993314	0.495245	0.841894
1490484	Mycobacterium_sp._ST-F2	0.193421	0.844094	0.0967103	0.676075
540746	Rudaea_cellulosilytica	0.461061	0.876489	0.769469	0.948008
344881	Flavobacterium_soli	0.564427	0.942283	0.282214	0.737439
1852381	Duodenibacillus_massiliensis	0.118438	0.836231	0.0592191	0.676075
280093	Flavobacterium_granuli	0.410537	0.863874	0.205268	0.676075
83655	Leclercia_adecarboxylata	0.688132	0.957323	0.344066	0.758634
214851	Subdoligranulum_variabile	0.951172	0.991267	0.524414	0.851286
706438	Actinomyces_sp._oral_taxon_171	0.872417	0.979711	0.563791	0.860421
1492898	Flavisolibacter_sp._LCS9	0.778611	0.967381	0.610695	0.876838
280871	Mycobacterium_llatzerense	0.388786	0.863874	0.194393	0.676075
215690	Thermomonas_fusca	0.512935	0.911112	0.743532	0.932471
445220	Reyranella_massiliensis	0.0317431	0.836231	0.0158716	0.629253
249352	Flavobacterium_fryxellicola	0.422076	0.863874	0.211038	0.676075
544580	Actinomyces_oris	0.696983	0.957323	0.651508	0.883347
1298857	Solirubrobacter_sp._URHD0082	0.269794	0.844094	0.134897	0.676075
184870	Varibaculum_cambriense	0.198916	0.844094	0.0994582	0.676075
185294	Prevotella_paludivivens	0.397796	0.863874	0.198898	0.676075
54299	Chroococcidiopsis_thermalis	0.749739	0.963264	0.62513	0.880803
218538	Dialister_invisus	0.295678	0.844094	0.852161	0.984225
1955701	Spirosoma_sp._209	0.133369	0.844094	0.0666843	0.676075
1105029	Actinomyces_sp._ICM39	0.819639	0.975347	0.409819	0.792515
253239	Ethanoligenens_harbinense	0.636727	0.957081	0.318364	0.751831
56689	Mycobacterium_mucogenicum	0.234427	0.844094	0.117213	0.676075
1302690	Cnuella_takakiae	0.413945	0.863874	0.206972	0.676075
1827278	Aliterella_atlantica	0.353954	0.863874	0.176977	0.676075
1892844	Hyphomicrobium_sp._CS1BSMeth3	0.220245	0.844094	0.110122	0.676075
1172186	Mycobacterium_sp._360MFTsu5.1	0.786757	0.967381	0.606621	0.876838
1206085	Jatrophihabitans_endophyticus	0.302828	0.844094	0.151414	0.676075
157687	Leptotrichia_wadei	0.902737	0.991267	0.451368	0.827014
1697794	Clostridia_bacterium_UC5.1-1D1	0.438855	0.863874	0.219428	0.676075
551990	Flavobacterium_glycines	0.763445	0.967381	0.618278	0.878522
912594	Mycobacterium_iranicum	0.482846	0.896484	0.241423	0.700378
1699078	Geobacillus_sp._PA-3	0.370482	0.863874	0.185241	0.676075
552398	Ruminococcaceae_bacterium_D16	0.674785	0.957323	0.662607	0.883347
651609	Actinomyces_sp._oral_taxon_180	0.230609	0.844094	0.115305	0.676075
29321	Turicella_otitidis	0.948771	0.991267	0.525614	0.851286
29379	Staphylococcus_auricularis	0.469574	0.884014	0.234787	0.690927
29391	Gemella_morbillorum	0.731498	0.960186	0.634251	0.880992
29394	Dolosigranulum_pigrum	0.786027	0.967381	0.606987	0.876838
29405	Microlunatus_phosphovorus	0.666368	0.957323	0.333184	0.758634
29466	Veillonella_parvula	0.470881	0.884014	0.235441	0.690927
554283	Flavobacterium_chungangense	0.668579	0.957323	0.33429	0.758634
521720	Pseudomonas_caeni	0.603098	0.942283	0.301549	0.737439
1636152	Planctomyces_sp._SH-PL62	0.293068	0.844094	0.853466	0.984225
1505605	Hymenobacter_sp._IS2118	0.2027	0.844094	0.89865	0.987274
457416	Veillonella_sp._3_1_44	0.307852	0.844094	0.153926	0.676075
1178516	Spirosoma_montaniterrae	0.103711	0.836231	0.0518555	0.676075
261292	Nitrosomonas_sp._Is79A3	0.932917	0.991267	0.533542	0.851286
32057	Calothrix_sp._PCC_7103	0.829	0.975347	0.5855	0.867186
1768770	Caulobacter_sp._CCH5-E12	0.177451	0.844094	0.0887257	0.676075
1768768	Caulobacter_sp._CCH9-E1	0.7381	0.960186	0.36905	0.771023
392734	Terriglobus_roseus	0.927576	0.991267	0.463788	0.83329
1736504	Mycobacterium_sp._Root265	0.108639	0.836231	0.0543197	0.676075
229205	Flavobacterium_micromati	0.82528	0.975347	0.58736	0.867186
378211	Methyloversatilis_universalis	0.0185256	0.836231	0.990737	0.992519
1422	Geobacillus_stearothermophilus	0.0842682	0.836231	0.957866	0.98955
427683	Methylobacterium_platani	0.944081	0.991267	0.472041	0.83329
1739414	Staphylococcus_sp._HMSC066C03	0.785354	0.967381	0.607323	0.876838
1743159	Polynucleobacter_yangtzensis	0.34586	0.8591	0.17293	0.676075
712119	Actinomyces_sp._oral_taxon_175	0.923655	0.991267	0.538173	0.851286
1187852	Methylobacterium_tarhaniae	0.838687	0.975347	0.419344	0.792515
114	Gemmata_obscuriglobus	0.630837	0.957081	0.315418	0.751831
461393	Actinomyces_massiliensis	0.71522	0.957323	0.35761	0.758634
1739387	Actinomyces_sp._HMSC075C01	0.894676	0.98693	0.552662	0.860421
1739406	Actinomyces_sp._HMSC035G02	0.0710819	0.836231	0.0355409	0.654803
2756	Brochothrix_thermosphacta	0.10165	0.836231	0.949175	0.98955
364298	Janibacter_hoylei	0.69326	0.957323	0.65337	0.883347
496058	Spirosoma_panaciterrae	0.25161	0.844094	0.125805	0.676075
1581063	Lactobacillus_sp._HMSC25A02	0.314276	0.844094	0.157138	0.676075
1581133	Actinomyces_sp._HMSC08A09	0.802596	0.975347	0.401298	0.792515
927083	Sandaracinus_amylolyticus	0.677728	0.957323	0.338864	0.758634
75659	Duganella_zoogloeoides	0.252469	0.844094	0.126235	0.676075
503361	Flavobacterium_sasangense	0.50315	0.909917	0.251575	0.711306
52769	Actinomyces_gerencseriae	0.372995	0.863874	0.813502	0.964087
55211	Erwinia_persicina	0.741954	0.960186	0.370977	0.771023
712117	Actinomyces_sp._oral_taxon_170	0.0975909	0.836231	0.951205	0.98955
712359	Leptotrichia_sp._oral_taxon_215	0.428131	0.863874	0.785934	0.948008
419005	Prevotella_amnii	0.558476	0.942283	0.720762	0.915946
1736457	Mycobacterium_sp._Root135	0.345557	0.8591	0.172779	0.676075
452982	Roseomonas_aerilata	0.0861546	0.836231	0.0430773	0.676075
1283293	Pseudomonas_sp._URIL14HWK12:I6	0.768963	0.967381	0.615518	0.876838
61592	Corynebacterium_durum	0.543487	0.938695	0.271743	0.737439

## Sheet: Macrophages_M2_CIBERSORTx_relative
tax_id	name	indep_p	indep_q	greater_high_low_medium_high_medium_low_indep_p	greater_high_low_medium_high_medium_low_indep_q
1179670	Micrococcus_sp._KBS0714	0.403293	0.825568	0.586036	0.838209
1261635	Roseburia_sp._831b	0.33133	0.809433	0.217547	0.627832
1261634	Roseburia_sp._499	0.0918609	0.6645	0.0521832	0.421247
33011	Cutibacterium_granulosum	0.145743	0.741129	0.0852301	0.483837
33033	Parvimonas_micra	0.511552	0.825568	0.371298	0.717638
33038	[Ruminococcus]_gnavus	0.365147	0.81588	0.243961	0.638633
293	Brevundimonas_diminuta	0.0138439	0.360882	0.00728849	0.193848
1032505	Fusobacterium_sp._OBRC1	0.66313	0.887192	0.523908	0.795846
360807	Roseburia_inulinivorans	0.549709	0.841531	0.406487	0.721062
1163671	Clostridium_sp._12(A)	0.013077	0.360882	0.00730847	0.193848
1229204	alpha_proteobacterium_L41A	0.145107	0.741129	0.290894	0.667661
406	Methylobacillus_glycogenes	0.762637	0.923537	0.63841	0.858151
470	Acinetobacter_baumannii	0.986257	0.989811	0.972147	0.986313
410072	Coprococcus_comes	0.0788459	0.646941	0.0446256	0.40091
548	Klebsiella_aerogenes	0.852568	0.956461	0.756877	0.917493
562	Escherichia_coli	0.0190856	0.442944	0.139108	0.549525
575	Raoultella_planticola	0.57744	0.857467	0.464197	0.763196
577	Raoultella_terrigena	0.444287	0.825568	0.310907	0.687839
754331	Escherichia_sp._TW09308	0.337624	0.810588	0.587412	0.838209
754332	Escherichia_sp._TW10509	0.760263	0.923537	0.899898	0.977082
754327	Escherichia_sp._TW09231	0.448139	0.825568	0.313698	0.690632
1229488	beta_proteobacterium_FWI2	0.82731	0.954097	0.7212	0.902715
1229484	alpha_proteobacterium_LLX12A	0.4369	0.825568	0.495186	0.775766
1737424	Blautia_massiliensis	0.181296	0.746614	0.108523	0.524354
817	Bacteroides_fragilis	0.557615	0.841712	0.468742	0.763196
818	Bacteroides_thetaiotaomicron	0.208227	0.748393	0.127304	0.541284
821	Bacteroides_vulgatus	0.874891	0.964979	0.79158	0.932157
823	Parabacteroides_distasonis	0.0362643	0.491638	0.0192337	0.278988
851	Fusobacterium_nucleatum	0.437319	0.825568	0.347352	0.714377
860	Fusobacterium_periodonticum	0.966947	0.986427	0.937367	0.979801
1737624	Geobacillus_sp._Sah69	0.656082	0.886984	0.530557	0.796551
230310	Curvibacter_gracilis	0.318363	0.802826	0.207863	0.615851
1917876	Blautia_sp._Marseille-P3087	0.105133	0.685316	0.0593454	0.432633
1852365	Fusobacterium_massiliense	0.963238	0.986427	0.930535	0.979801
986	Flavobacterium_johnsoniae	0.0981718	0.685316	0.0558536	0.432633
1034	Afipia_clevelandensis	0.416642	0.825568	0.286292	0.667661
1279005	Escherichia_sp._KTE172	0.0907114	0.6645	0.195253	0.589919
33889	Brevibacterium_casei	0.770758	0.92609	0.646541	0.861539
328814	Alistipes_shahii	0.521819	0.828072	0.380078	0.717638
1245	Leuconostoc_mesenteroides	0.40423	0.825568	0.488081	0.772333
1270	Micrococcus_luteus	0.603061	0.86628	0.45239	0.763196
34062	Moraxella_osloensis	0.135635	0.741129	0.0791937	0.472929
574750	Cupriavidus_sp._SK-4	0.559596	0.842418	0.43857	0.753962
1131812	Flavobacterium_sp._83	0.000454616	0.190811	0.000231067	0.0939323
165179	Prevotella_copri	0.0775193	0.646941	0.0436027	0.40091
83262	Mycobacterium_immunogenum	0.69412	0.899127	0.847346	0.947954
1502	Clostridium_perfringens	0.542907	0.841531	0.397321	0.72101
1531	[Clostridium]_clostridioforme	0.0424714	0.491638	0.0230403	0.278988
1033736	Brevibacterium_senegalense	0.54568	0.841531	0.852936	0.947954
1574409	Mesorhizobium_sp._F7	0.276649	0.777166	0.17498	0.572875
722472	Bradyrhizobium_lablabi	0.488575	0.825568	0.598951	0.838209
1590	Lactobacillus_plantarum	0.259287	0.777166	0.163141	0.572085
1656	Actinomyces_viscosus	0.835967	0.954097	0.831587	0.945806
296591	Polaromonas_sp._JS666	0.177661	0.746614	0.106372	0.524354
1680	Bifidobacterium_adolescentis	0.252944	0.777166	0.679721	0.889169
1735	Holdemanella_biformis	0.568572	0.850681	0.42631	0.737437
280332	Bradyrhizobium_jicamae	0.533458	0.837003	0.390297	0.72101
1807	Mycobacterium_obuense	0.907297	0.98033	0.816334	0.943357
1492738	Flavobacterium_seoulense	0.0414876	0.491638	0.0223932	0.278988
1492737	Flavobacterium_gilvum	0.614255	0.868376	0.471345	0.763196
214856	Alistipes_finegoldii	0.0789802	0.646941	0.0439113	0.40091
411486	Clostridium_sp._M62/1	0.00217671	0.303107	0.00120464	0.153197
411484	Clostridium_sp._SS2/1	0.322096	0.802826	0.396716	0.72101
1378168	Firmicutes_bacterium_ASF500	0.0992245	0.685316	0.0564517	0.432633
1263547	Oscillibacter_ruminantium	0.0208126	0.44587	0.0111077	0.25779
182337	Erwinia_billingiae	0.497884	0.825568	0.35783	0.714377
1673721	Intestinimonas_massiliensis	0.00722652	0.335431	0.00356266	0.165367
1739277	Propionibacterium_sp._HMSC078F01	0.462952	0.825568	0.39123	0.72101
1739316	Propionibacterium_sp._HMSC069G10	0.184503	0.746614	0.110664	0.524354
166486	Roseburia_intestinalis	0.144504	0.741129	0.0847696	0.483837
936562	Fusobacterium_sp._CM21	0.445271	0.825568	0.311195	0.687839
936563	Fusobacterium_sp._CM22	0.423786	0.825568	0.292476	0.667661
936561	Fusobacterium_sp._CM1	0.950245	0.986427	0.935524	0.979801
68259	Streptomyces_purpurogeneiscleroticus	0.303629	0.785749	0.365603	0.714837
658082	Lachnospiraceae_bacterium_2_1_58FAA	0.161656	0.746614	0.0959511	0.518881
1739435	Fusobacterium_sp._HMSC065F01	0.51283	0.825568	0.371638	0.717638
1739460	Staphylococcus_sp._HMSC055B03	0.661631	0.887192	0.520677	0.795846
1739515	Propionibacterium_sp._HMSC062D05	0.00513016	0.3055	0.00258973	0.153197
674529	Bacteroides_faecis	0.358857	0.815851	0.549999	0.808309
281362	Dechloromonas_denitrificans	0.525929	0.829866	0.384045	0.717828
674703	Rhodoplanes_sp._Z2-YC6860	0.612506	0.868106	0.470387	0.763196
1100720	Limnohabitans_sp._Rim28	0.748161	0.92196	0.683239	0.889169
1100721	Limnohabitans_sp._Rim47	0.67916	0.893732	0.914991	0.979801
1182732	Escherichia_sp._KTE159	0.293153	0.785749	0.701108	0.901277
1510458	Pseudoruegeria_sabulilitoris	0.759626	0.923537	0.827493	0.945806
592978	Ruminococcus_faecis	0.764364	0.923537	0.754503	0.917493
576611	Polynucleobacter_asymbioticus	0.900099	0.979485	0.824312	0.945806
1805471	Clostridium_sp._Marseille-P2415	0.0149018	0.360882	0.00814815	0.206296
1870993	Tyzzerella_sp._Marseille-P3062	0.628598	0.876742	0.487791	0.772333
543913	beta_proteobacterium_CB	0.771464	0.92609	0.649797	0.861755
1871020	Clostridium_sp._Marseille-P3244	0.439165	0.825568	0.305703	0.687839
1805476	Blautia_sp._Marseille-P2398	0.181904	0.746614	0.109984	0.524354
1297617	Intestinimonas_butyriciproducens	0.0482406	0.510118	0.0260683	0.3025
281920	Porphyromonas_uenonis	0.593649	0.8611	0.450048	0.761935
1150298	Fusicatenibacter_saccharivorans	0.21276	0.753385	0.130149	0.543183
1592790	Sphingobium_phenoxybenzoativorans	0.746368	0.92196	0.618659	0.845361
1461752	Sphingobium_sp._Ant17	0.395051	0.825568	0.268167	0.664583
364029	Comamonas_sp._E6	0.215109	0.753385	0.131844	0.543978
69322	Flavobacterium_xanthum	0.505685	0.825568	0.36591	0.714837
1560345	Sphingomonas_panacis	0.539882	0.841531	0.397397	0.72101
298794	Methylobacterium_variabile	0.812276	0.951316	0.711803	0.901277
36807	Microbacterium_laevaniformans	0.262303	0.777166	0.165528	0.572875
397260	Sphingomonas_sanxanigenens	0.578829	0.857467	0.713259	0.901277
1380355	Bradyrhizobium_sp._URHD0069	0.270666	0.777166	0.171759	0.572875
512030	Acidovorax_sp._NO-1	0.906923	0.98033	0.833736	0.945806
1380362	Ralstonia_sp._UNC404CL21Col	0.285559	0.777166	0.182222	0.574189
1806490	Achromobacter_sp._ATCC35328	0.698123	0.902215	0.563203	0.82337
86182	Curvibacter_lanceolatus	0.407892	0.825568	0.360566	0.714837
69823	Selenomonas_sputigena	0.612146	0.868106	0.82995	0.945806
1609975	Clostridium_sp._FS41	0.146352	0.741129	0.0868648	0.483837
626940	Phascolarctobacterium_succinatutens	0.248727	0.777166	0.268039	0.664583
1528099	Lawsonella_clevelandensis	0.276913	0.777166	0.175974	0.572875
1298867	Bradyrhizobium_sp._URHA0002	0.64893	0.88455	0.825804	0.945806
168384	Marvinbryantia_formatexigens	0.00374355	0.3055	0.00186064	0.153197
1888892	Sphingomonas_sp._MCT13	0.451186	0.825568	0.317914	0.697158
1692501	Methylobacterium_sp._ARG-1	0.801593	0.943948	0.71837	0.901277
1332080	Sphingobium_baderi	0.303139	0.785749	0.195485	0.589919
54291	Raoultella_ornithinolytica	0.839813	0.954097	0.772106	0.921517
1938609	Flavobacterium_sp._LM4	0.0319307	0.491638	0.017375	0.278988
709797	Bradyrhizobiaceae_bacterium_SG-6C	0.916422	0.981629	0.851566	0.947954
1938610	Flavobacterium_sp._LM5	0.864115	0.959093	0.921233	0.979801
1217710	Acinetobacter_sp._NIPH_899	0.726199	0.918244	0.595243	0.838209
1381597	Sphingomonas_sp._ERG5	0.527694	0.830298	0.385433	0.718013
103817	Janibacter_terrae	0.466293	0.825568	0.764314	0.917506
38284	Corynebacterium_accolens	0.569666	0.850681	0.4229	0.737437
38303	Corynebacterium_pseudogenitalium	0.935337	0.986427	0.881783	0.964938
333367	[Clostridium]_asparagiforme	0.12101	0.71132	0.0699174	0.447109
415425	Flavobacterium_terrae	0.205233	0.748393	0.125251	0.540138
55197	Flavobacterium_branchiophilum	0.0272788	0.491638	0.0145671	0.278988
1661051	Pseudomonas_sp._NBRC_111136	0.169602	0.746614	0.120732	0.530196
1661032	Pseudomonas_sp._NBRC_111117	0.590443	0.861065	0.648101	0.861556
1661037	Pseudomonas_sp._NBRC_111122	0.685886	0.894038	0.547693	0.808309
989370	Bradyrhizobium_manausense	0.819805	0.951316	0.714586	0.901277
1906854	Brevundimonas_sp._ZS04	0.281872	0.777166	0.180276	0.573793
202955	Acinetobacter_tjernbergiae	0.836259	0.954097	0.800031	0.935358
202956	Acinetobacter_towneri	0.684042	0.894038	0.546519	0.808309
301301	Roseburia_hominis	0.631191	0.876742	0.521691	0.795846
301302	Roseburia_faecis	0.81932	0.951316	0.759254	0.917493
1743157	Polynucleobacter_sinensis	0.518723	0.828072	0.478843	0.770069
1743168	Polynucleobacter_wuianus	0.15105	0.746614	0.34391	0.714377
88431	Dorea_longicatena	0.252835	0.777166	0.383738	0.717828
399742	Enterobacter_sp._638	0.0450756	0.492296	0.138785	0.549525
1776082	Shigella_sp._SF-2015	0.321531	0.802826	0.243328	0.638633
1415630	Pseudomonas_sp._TKP	0.912831	0.981558	0.855856	0.947954
1038867	Bradyrhizobium_sp._WSM3983	0.746598	0.92196	0.767076	0.918841
39485	[Eubacterium]_eligens	0.366677	0.81588	0.249158	0.641487
39486	Dorea_formicigenerans	0.16102	0.746614	0.0951386	0.518881
39488	[Eubacterium]_hallii	0.181037	0.746614	0.108917	0.524354
39491	[Eubacterium]_rectale	0.715784	0.916069	0.70661	0.901277
39496	Eubacterium_ventriosum	0.0546451	0.543523	0.0297237	0.32463
121428	Sphingobium_xenophagum	0.975622	0.986632	0.970286	0.986313
350893	Flavobacterium_daejeonense	0.00451489	0.3055	0.00210495	0.153197
1284775	Prevotella_sp._S7-1-8	0.273665	0.777166	0.172041	0.572875
1055487	Methylotenera_versatilis	0.186889	0.746614	0.237883	0.633975
563996	Sphingomonas_hankookensis	0.363548	0.81588	0.242482	0.638633
1678129	Limnohabitans_sp._103DPR2	0.762309	0.923537	0.640632	0.858151
1678128	Limnohabitans_sp._63ED37-2	0.495481	0.825568	0.705062	0.901277
1235797	Oscillibacter_sp._1-3	0.0946378	0.675811	0.0533023	0.424134
351091	Oscillibacter_valericigenes	0.0287299	0.491638	0.0153701	0.278988
56193	Sphingobium_chungbukense	0.848346	0.956461	0.922759	0.979801
39950	Dialister_pneumosintes	0.473818	0.825568	0.336457	0.709874
39956	Methylobacterium_mesophilicum	0.638393	0.882344	0.495822	0.775766
1449061	Ochrobactrum_sp._UNC390CL2Tsu3S39	0.503302	0.825568	0.391095	0.72101
1449059	Mycobacterium_sp._UNC410CL29Cvi84	0.957006	0.986427	0.913506	0.979801
1449057	Methylobacterium_sp._UNCCL110	0.161984	0.746614	0.383932	0.717828
1449065	Phyllobacterium_sp._UNC302MFCol5.2	0.2056	0.748393	0.310523	0.687839
1907940	Enhydrobacter_sp._H5	0.352252	0.810763	0.237009	0.633975
40215	Acinetobacter_junii	0.161574	0.746614	0.277419	0.664583
1203577	Propionibacterium_sp._KPL1854	0.140168	0.741129	0.0820164	0.480875
1203559	Corynebacterium_sp._KPL1818	0.0671712	0.606709	0.0371074	0.365719
1203556	Actinomyces_sp._HPA0247	0.354524	0.812633	0.235395	0.633975
1842533	Acidovorax_sp._RAC01	0.851116	0.956461	0.862635	0.953348
1203561	Corynebacterium_sp._KPL1824	0.992573	0.994359	0.981294	0.987629
1203631	Propionibacterium_sp._KPL2003	0.048539	0.510118	0.0266438	0.302869
1564113	Sphingomonas_sp._Ant_H11	0.900353	0.979485	0.937893	0.979801
40520	Blautia_obeum	0.221054	0.760204	0.144116	0.557272
40545	Sutterella_wadsworthensis	0.0293798	0.491638	0.015606	0.278988
56946	Afipia_broomeae	0.276989	0.777166	0.702277	0.901277
384638	[Bacteroides]_pectinophilus	0.538437	0.841531	0.39667	0.72101
237258	Cloacibacterium_normanense	0.103265	0.685316	0.0586907	0.432633
204516	Bacteroides_massiliensis	0.131327	0.735457	0.0757772	0.463635
925409	Asinibacterium_sp._OR53	0.468063	0.825568	0.405835	0.721062
712437	Porphyromonas_sp._oral_taxon_278	0.20683	0.748393	0.126064	0.540138
335659	Bradyrhizobium_sp._S23321	0.510927	0.825568	0.632906	0.855651
172043	Brevundimonas_nasdae	0.406749	0.825568	0.277874	0.664583
270351	Methylobacterium_aquaticum	0.625109	0.876742	0.482672	0.772333
106588	Pseudoflavonifractor_capillosus	0.0876101	0.650845	0.049034	0.408349
106649	Acinetobacter_guillouiae	0.460852	0.825568	0.324477	0.700518
41276	Brevundimonas_vesicularis	0.518896	0.828072	0.377495	0.717638
1450439	Bacteroides_sp._UW	0.763654	0.923537	0.879768	0.964628
1581680	Candidatus_Methylopumilus_turicensis	0.428054	0.825568	0.709237	0.901277
1827469	Brevundimonas_sp._GW460-12-10-14-LB2	0.210104	0.750177	0.129045	0.543183
74426	Collinsella_aerofaciens	0.159595	0.746614	0.29697	0.675152
271155	Flavobacterium_antarcticum	0.0103794	0.347149	0.00533466	0.1794
910237	Escherichia_sp._TW15838	0.0846733	0.650845	0.047771	0.408349
1287094	Mesorhizobium_sp._L103C565B0	0.317514	0.802826	0.377965	0.717638
1090573	Sphingobium_czechense	0.429028	0.825568	0.945401	0.980612
1729581	Flavobacterium_sp._TAB_87	0.0112184	0.347149	0.00579748	0.1794
1451265	Citrobacter_sp._JT3	0.109943	0.695892	0.0630175	0.438759
189753	Bradyrhizobium_sp._Ec3.3	0.605813	0.86628	0.459403	0.763196
386414	Prevotella_timonensis	0.337404	0.810588	0.219798	0.627832
1730094	Methylobacterium_sp._GXS13	0.705513	0.908406	0.569732	0.828565
1549858	Sphingomonas_taxi	0.488874	0.825568	0.349276	0.714377
1566387	Mesorhizobium_sp._UASWS1009	0.188543	0.746614	0.640917	0.858151
190148	Bradyrhizobium_paxllaeri	0.216412	0.753385	0.147855	0.557272
1484693	Rhodoferax_saidenbachensis	0.286031	0.777166	0.182462	0.574189
1697787	Clostridia_bacterium_UC5.1-1D10	0.175047	0.746614	0.272127	0.664583
157688	Leptotrichia_hofstadii	0.421192	0.825568	0.290949	0.667661
1714344	Curvibacter_sp._PAE-UM	0.665793	0.887192	0.523151	0.795846
239935	Akkermansia_muciniphila	0.356662	0.814182	0.236421	0.633975
76122	Alloprevotella_tannerae	0.477472	0.825568	0.594773	0.838209
59803	Sphingomonas_echinoides	0.391187	0.825568	0.265112	0.664583
108980	Acinetobacter_ursingii	0.925063	0.985201	0.843891	0.947954
1812935	Enterobacter_cloacae_complex_'Hoffmann_cluster_IV'	0.643109	0.884473	0.502143	0.781268
469610	Burkholderiales_bacterium_1_1_47	0.815123	0.951316	0.70685	0.901277
453246	Sphingobium_sp._TCM1	0.767482	0.925298	0.800608	0.935358
453247	Sphingomonas_sp._TDK1	0.587844	0.861065	0.444049	0.756973
43768	Corynebacterium_matruchotii	0.37189	0.818747	0.277885	0.664583
1207055	Sphingobium_sp._C100	0.244256	0.777166	0.152266	0.557272
158500	Novosphingobium_resinovorum	0.963411	0.986427	0.929629	0.979801
1715092	Streptococcus_sp._HMSC070B10	0.0373433	0.491638	0.0201398	0.278988
1747903	Janthinobacterium_sp._S3-2	0.0388706	0.491638	0.0212388	0.278988
1518501	Bradyrhizobium_valentinum	0.554026	0.841712	0.788182	0.932097
1715161	Rothia_sp._HMSC061D12	0.494319	0.825568	0.354	0.714377
1469502	Burkholderiales_bacterium_GJ-E10	0.0839325	0.650845	0.142646	0.557272
191579	Fluviicola_taffensis	0.0536868	0.543523	0.029682	0.32463
420994	Sphingobium_ummariense	0.629259	0.876742	0.521182	0.795846
158899	Collimonas_fungivorans	0.575243	0.856712	0.868081	0.957468
290052	Acetivibrio_ethanolgignens	0.237987	0.777166	0.148378	0.557272
748811	Sulfuritalea_hydrogenivorans	0.794213	0.942772	0.928356	0.979801
1813821	Shigella_sp._PAMC_28760	0.132039	0.735457	0.266627	0.664583
1076522	Asinibacterium_sp._OR43	0.206443	0.748393	0.437491	0.753962
28052	Lachnospira_pectinoschiza	0.390445	0.825568	0.266596	0.664583
1813946	Acidovorax_sp._GW101-3H11	0.399161	0.825568	0.489776	0.772819
28066	Rhodoferax_fermentans	0.975819	0.986632	0.98636	0.989914
28117	Alistipes_putredinis	0.0395923	0.491638	0.0212759	0.278988
28118	Odoribacter_splanchnicus	0.00278122	0.3055	0.00138343	0.153197
28123	Porphyromonas_asaccharolytica	0.279982	0.777166	0.17797	0.573003
28125	Prevotella_bivia	0.549941	0.841531	0.403576	0.721062
28130	Prevotella_disiens	0.327231	0.806377	0.402358	0.721062
28131	Prevotella_intermedia	0.382761	0.825568	0.534708	0.798478
1469948	Clostridium_sp._KNHs209	0.100121	0.685316	0.0571048	0.432633
28212	Sphingomonas_adhaesiva	0.189709	0.746614	0.132962	0.544559
28213	Sphingomonas_parapaucimobilis	0.11364	0.711195	0.0654914	0.444863
208479	[Clostridium]_bolteae	0.0731288	0.638174	0.0411129	0.388133
1240676	Pseudomonas_sp._PAMC_26793	0.41734	0.825568	0.716708	0.901277
487174	Barnesiella_intestinihominis	0.254538	0.777166	0.159335	0.565286
28446	[Clostridium]_propionicum	0.123667	0.71132	0.0714637	0.447109
585543	Bacteroides_sp._D20	0.276834	0.777166	0.186015	0.578828
1454008	Aeromonas_sp._HZM	0.487989	0.825568	0.348261	0.714377
1650661	Clostridium_phoceensis	0.0410504	0.491638	0.0216036	0.278988
225324	Enhydrobacter_aerosaccus	0.351373	0.810763	0.236468	0.633975
1192054	Paracoccus_sp._228	0.24537	0.777166	0.15292	0.557272
1470590	Stenotrophomonas_sp._RIT309	0.317615	0.802826	0.206614	0.615422
1470591	Sphingomonas_sp._RIT328	0.462287	0.825568	0.718433	0.901277
1945864	Hydrogenophaga_sp._A37	0.106884	0.685316	0.0610825	0.432633
45634	Streptococcus_cristatus	0.51049	0.825568	0.659569	0.870569
160386	Corynebacterium_casei	0.404563	0.825568	0.276323	0.664583
29322	[Eubacterium]_cellulosolvens	0.146363	0.741129	0.0862316	0.483837
29448	Bradyrhizobium_elkanii	0.273781	0.777166	0.17316	0.572875
1274631	Bradyrhizobium_icense	0.926967	0.985344	0.876891	0.963369
45851	Butyrivibrio_crossotus	0.085874	0.650845	0.0512146	0.419507
291644	Bacteroides_salyersiae	0.600584	0.86628	0.457055	0.763196
144185	Leifsonia_aquatica	0.81665	0.951316	0.746487	0.915844
1209355	Acinetobacter_sp._MDS7A	0.244415	0.777166	0.152488	0.557272
46228	Ruminococcus_lactaris	0.88049	0.967324	0.810485	0.9405
95607	Rhodopseudomonas_sp._B29	0.0205178	0.44587	0.0109055	0.25779
13690	Sphingobium_yanoikuyae	0.727076	0.918244	0.582398	0.838209
46503	Parabacteroides_merdae	0.197186	0.748393	0.119087	0.530196
46506	Bacteroides_stercoris	0.583125	0.861065	0.644984	0.861526
652706	Oribacterium_sp._oral_taxon_078	0.952543	0.986427	0.939342	0.979801
259537	Dechloromonas_aromatica	0.438326	0.825568	0.304558	0.687839
1144307	Sphingobium_sp._AP49	0.672401	0.889613	0.539271	0.802368
1144343	Phyllobacterium_sp._YR531	0.954389	0.986427	0.98231	0.987629
505382	Sphingomonas_sp._sph1	0.282259	0.777166	0.711622	0.901277
1504823	bacterium_LF-3	0.398026	0.825568	0.271355	0.664583
407152	Ochrobactrum_cytisi	0.885032	0.968493	0.836183	0.945871
341694	Peptostreptococcus_stomatis	0.969626	0.986632	0.981639	0.987629
1390395	Sphingomonas_sp._LK11	0.717262	0.916069	0.63489	0.856256
358220	Acidovorax_sp._KKS102	0.963143	0.986427	0.982072	0.987629
571254	Ochrobactrum_rhizosphaerae	0.0876362	0.650845	0.0491192	0.408349
1423323	Flavobacterium_sp._AED	0.221799	0.760204	0.136391	0.549525
1619951	Burkholderiaceae_bacterium_26	0.375593	0.823643	0.252248	0.644506
1701910	Agrobacterium_sp._SUL3	0.168813	0.746614	0.100445	0.524354
1095771	Ruminococcus_sp._JC304	0.348433	0.810763	0.601205	0.838209
96345	Flavobacterium_psychrophilum	0.0669383	0.606709	0.0372877	0.365719
161899	Corynebacterium_singulare	0.977695	0.986632	0.968873	0.986313
1112214	Sphingomonas_sp._PAMC_26605	0.50545	0.825568	0.365422	0.714837
882856	Pseudonocardia_sp._P2	0.121334	0.71132	0.0704233	0.447109
178356	Flavobacterium_xinjiangense	0.304035	0.785749	0.195831	0.589919
1259798	Pseudomonas_sp._LAMO17WK12:I2	0.495142	0.825568	0.424927	0.737437
1522072	Sphingobium_sp._ba1	0.470807	0.825568	0.616622	0.845361
391598	Flavobacteria_bacterium_BAL38	0.0241344	0.491638	0.0126063	0.278988
211460	Afipia_massiliensis	0.0581996	0.568722	0.0317469	0.340059
522773	Sphingobium_lactosutens	0.172207	0.746614	0.103013	0.524354
47671	Lautropia_mirabilis	0.494787	0.825568	0.606782	0.838986
47678	Bacteroides_caccae	0.934399	0.986427	0.906543	0.979801
211589	Herbaspirillum_chlorophenolicum	0.334569	0.810588	0.219615	0.627832
473781	Sphingomonas_sp._LH128	0.931495	0.986427	0.951452	0.985054
457392	Bacteroides_sp._3_2_5	0.741137	0.92196	0.664449	0.874936
457401	Escherichia_sp._4_1_40B	0.837515	0.954097	0.738252	0.911221
457412	Ruminococcus_sp._5_1_39BFAA	0.455798	0.825568	0.375278	0.717638
457421	Clostridiales_bacterium_1_7_47FAA	0.0110261	0.347149	0.00560682	0.1794
47920	Acidovorax_delafieldii	0.879922	0.967324	0.790463	0.932157
1276756	Acidovorax_sp._JHL-9	0.809948	0.951316	0.943727	0.980612
1096546	Methylobacterium_sp._GXF4	0.908169	0.98033	0.837189	0.945871
1686378	Citrobacter_sp._MGH103	0.0340818	0.491638	0.11707	0.530147
1735676	Sphingomonas_sp._Leaf10	0.431452	0.825568	0.471011	0.763196
80878	Acidovorax_temperans	0.972499	0.986632	0.967976	0.986313
1735695	Sphingomonas_sp._Leaf28	0.412218	0.825568	0.282233	0.667661
310297	Bacteroides_plebeius	0.6612	0.887192	0.521411	0.795846
310298	Bacteroides_coprocola	0.563362	0.845802	0.809849	0.9405
588932	Brevundimonas_naejangsanensis	0.776859	0.928563	0.656071	0.868009
1506582	Pseudomonas_sp._11/12A	0.956081	0.986427	0.915772	0.979801
32013	Comamonas_terrigena	0.284137	0.777166	0.394434	0.72101
1768757	Sphingomonas_sp._CCH10-B3	0.00213681	0.303107	0.00111445	0.153197
1768786	Sphingomonas_sp._CCH5-D11	0.920428	0.982142	0.961811	0.986313
1768778	Sphingomonas_sp._CCH9-F2	0.346063	0.810763	0.22839	0.633975
1768783	Sphingomonas_sp._CCH19-C6	0.298236	0.785749	0.473594	0.764614
1768781	Sphingobium_sp._CCH11-B1	0.155884	0.746614	0.0928942	0.512297
1768805	Erythrobacteraceae_bacterium_CCH12-C2	0.348913	0.810763	0.231368	0.633975
540060	Limnohabitans_planktonicus	0.855254	0.956461	0.849222	0.947954
1703332	Lachnospiraceae_bacterium_TF01-11	0.328631	0.806377	0.216322	0.627832
1736224	Serratia_sp._Leaf51	0.821837	0.951691	0.855036	0.947954
1736305	Agreia_sp._Leaf244	0.60566	0.86628	0.738478	0.911221
1736309	Sphingomonas_sp._Leaf257	0.290254	0.784813	0.18548	0.578828
1736299	Sphingomonas_sp._Leaf198	0.636267	0.881594	0.495735	0.775766
1736350	Sphingomonas_sp._Leaf357	0.486432	0.825568	0.347868	0.714377
1736351	Flavobacterium_sp._Leaf359	0.371396	0.818747	0.24671	0.639151
1736343	Sphingomonas_sp._Leaf339	0.66543	0.887192	0.707272	0.901277
1736341	Leifsonia_sp._Leaf336	0.473413	0.825568	0.334523	0.709233
1736321	Agreia_sp._Leaf283	0.504003	0.825568	0.70584	0.901277
1736382	Methylobacterium_sp._Leaf456	0.0300773	0.491638	0.0159127	0.278988
1736352	Methylobacterium_sp._Leaf361	0.321769	0.802826	0.210075	0.619111
1736444	Acinetobacter_sp._Root1280	0.721471	0.917488	0.589516	0.838209
1523430	Rhodopseudomonas_sp._AAP120	0.0131754	0.360882	0.00726784	0.193848
1523425	Novosphingobium_sp._AAP83	0.125152	0.71132	0.0722438	0.447109
1523503	Pseudomonas_sp._ML96	0.0358261	0.491638	0.0193236	0.278988
1736480	Achromobacter_sp._Root170	0.0336639	0.491638	0.0180806	0.278988
1736527	Acidovorax_sp._Root402	0.68698	0.894038	0.549194	0.808309
229204	Flavobacterium_frigoris	0.0100525	0.347149	0.00501649	0.1794
1736565	Acidovorax_sp._Root568	0.856908	0.956461	0.762491	0.917493
1736544	Bosea_sp._Root483D1	0.178955	0.746614	0.218574	0.627832
1736590	Acidovorax_sp._Root70	0.122892	0.71132	0.0712656	0.447109
1720194	Clostridium_sp._AT4	0.010582	0.347149	0.00564003	0.1794
1736577	Rhizobium_sp._Root651	0.177481	0.746614	0.106085	0.524354
999425	Streptococcus_sp._F0442	0.0143377	0.360882	0.0765789	0.463635
147645	Paracoccus_yeei	0.490306	0.825568	0.351669	0.714377
1835254	Polynucleobacter_duraquae	0.952397	0.986427	0.96628	0.986313
1032527	Pedosphaera_parvula	0.0418707	0.491638	0.0228381	0.278988
1933777	Microbacterium_sp._CSI-V	0.213873	0.753385	0.130676	0.543183
529	Ochrobactrum_anthropi	0.951808	0.986427	0.97117	0.986313
853	Faecalibacterium_prausnitzii	0.040977	0.491638	0.0218986	0.278988
901	Desulfovibrio_piger	0.64546	0.88455	0.505515	0.784322
1819727	Polynucleobacter_sp._MWH-Adler-W8	0.707489	0.908406	0.772679	0.921517
1309	Streptococcus_mutans	0.557419	0.841712	0.415534	0.727837
50715	Acidisphaera_rubrifaciens	0.245655	0.777166	0.153102	0.557272
1579	Lactobacillus_acidophilus	0.124566	0.71132	0.0722245	0.447109
1580	Lactobacillus_brevis	0.140978	0.741129	0.176902	0.572875
1582	Lactobacillus_casei	0.718711	0.916069	0.589448	0.838209
1596	Lactobacillus_gasseri	0.858583	0.956461	0.964435	0.986313
576610	Polynucleobacter_necessarius	0.707806	0.908406	0.568995	0.828565
1117702	Novosphingobium_fuchskuhlense	0.471755	0.825568	0.33488	0.709233
52765	Caldicellulosiruptor_kristjanssonii	0.498063	0.825568	0.37491	0.717638
52766	Caldicellulosiruptor_lactoaceticus	0.782325	0.931258	0.758192	0.917493
36805	Microbacterium_aurum	0.337013	0.810588	0.221281	0.628845
135517	Geobacillus_vulcani	0.419077	0.825568	0.288367	0.667661
332249	Truepera_radiovictrix	0.0436862	0.491638	0.0227073	0.278988
135719	Sphingobium_amiense	0.282162	0.777166	0.590261	0.838209
1545044	Paracoccus_sanguinis	0.741879	0.92196	0.629543	0.853177
529884	Rhodoluna_lacicola	0.620372	0.874803	0.479738	0.770069
1759059	Caulobacteraceae_bacterium_OTSz_A_272	0.652104	0.885907	0.509169	0.787797
579490	Paracoccus_sp._S4493	0.491041	0.825568	0.351795	0.714377
88688	Caulobacter_segnis	0.262979	0.777166	0.165611	0.572875
712357	Leptotrichia_sp._oral_taxon_212	0.457906	0.825568	0.32239	0.700518
40681	Sphingomonas_asaccharolytica	0.691294	0.897554	0.618955	0.845361
40682	Sphingomonas_mali	0.833255	0.954097	0.891428	0.969776
40683	Sphingomonas_pruni	0.9658	0.986427	0.936687	0.979801
1581076	Streptococcus_sp._HMSC10A01	0.0824687	0.650845	0.0462736	0.404082
450749	Veillonella_sp._6_1_27	0.723883	0.918244	0.581412	0.838209
1335760	Sphingobium_sp._YL23	0.458878	0.825568	0.470091	0.763196
1123067	Rubellimicrobium_mesophilum	0.183645	0.746614	0.111185	0.524354
255205	Pseudoclavibacter_helvolus	0.420706	0.825568	0.289311	0.667661
1353277	Rhizobium_freirei	0.15859	0.746614	0.806072	0.939293
452623	Pseudoclavibacter_soli	0.137641	0.741129	0.0798121	0.472929
1485002	Acinetobacter_sp._ETR1	0.323118	0.802826	0.533493	0.798478
43263	Pseudomonas_alcaligenes	0.107042	0.685316	0.0613609	0.432633
469609	Streptococcus_sp._2_1_36FAA	0.073327	0.638174	0.0407796	0.388133
43669	Brachybacterium_faecium	0.462771	0.825568	0.32123	0.700518
93064	Sphingomonas_koreensis	0.00847042	0.347149	0.004681	0.1794
257003	Sphingomonas_phyllosphaerae	0.497661	0.825568	0.357556	0.714377
306205	Rheinheimera_texasensis	0.249342	0.777166	0.15617	0.557705
535712	Candidatus_Rhodoluna_planktonica	0.507155	0.825568	0.367044	0.714837
454194	Pyrinomonas_methylaliphatogenes	0.4149	0.825568	0.826131	0.945806
257708	Roseomonas_gilardii	0.910878	0.981352	0.828304	0.945806
160791	Sphingomonas_wittichii	0.351781	0.810763	0.233469	0.633975
1078480	Haemophilus_sputorum	0.948887	0.986427	0.907023	0.979801
95606	Sphingomonas-like_bacterium_B12	0.0609091	0.576906	0.033643	0.350034
1030157	Sphingomonas_sp._KC8	0.630768	0.876742	0.487113	0.772333
162426	Microbacterium_hominis	0.795517	0.942772	0.682663	0.889169
97138	Clostridium_sp._ASF356	0.00624702	0.316327	0.00331099	0.165367
1735677	Microbacterium_sp._Leaf203	0.415224	0.825568	0.285318	0.667661
1735693	Sphingobium_sp._Leaf26	0.0767988	0.646941	0.60345	0.838209
1768765	Methylobacterium_sp._CCH5-D2	0.269451	0.777166	0.170741	0.572875
1768806	Rhodospirillaceae_bacterium_CCH5-H10	0.402804	0.825568	0.275114	0.664583
1736347	Microbacterium_sp._Leaf347	0.520412	0.828072	0.37921	0.717638
1736481	Mesorhizobium_sp._Root172	0.763135	0.923537	0.925122	0.979801
1736556	Microbacterium_sp._Root553	0.300944	0.785749	0.333213	0.709233
1310601	Acinetobacter_sp._479375	0.425806	0.825568	0.669807	0.879912
56	Sorangium_cellulosum	0.606552	0.86628	0.601502	0.838209
393310	Skermanella_aerolata	0.160288	0.746614	0.101673	0.524354
204	Campylobacter_showae	0.889389	0.971352	0.925772	0.979801
245	Flavobacterium_aquatile	0.420275	0.825568	0.425898	0.737437
249	Terrimonas_ferruginea	0.978743	0.986632	0.969476	0.986313
824	Campylobacter_gracilis	0.477492	0.825568	0.338427	0.711335
827	Campylobacter_ureolyticus	0.869755	0.961217	0.77895	0.925107
1737983	Labrys_sp._WJW	0.447357	0.825568	0.310241	0.687839
165096	Weissella_koreensis	0.32078	0.802826	0.345158	0.714377
1377	Aerococcus_viridans	0.173121	0.746614	0.103332	0.524354
1535	[Clostridium]_leptum	0.166596	0.746614	0.0992762	0.524354
1587	Lactobacillus_helveticus	0.259817	0.777166	0.163306	0.572085
1597	Lactobacillus_paracasei	0.398717	0.825568	0.464277	0.763196
1622	Lactobacillus_murinus	0.935639	0.986427	0.884399	0.965902
1659	Actinomyces_israelii	0.744711	0.92196	0.61873	0.845361
1660	Actinomyces_odontolyticus	0.275478	0.777166	0.17482	0.572875
1778	Mycobacterium_gordonae	0.655962	0.886984	0.501425	0.781268
1673725	Peptoniphilus_sp._EL1	0.27861	0.777166	0.176612	0.572875
100886	Catenibacterium_mitsuokai	0.462186	0.825568	0.325899	0.700871
2718	Cardiobacterium_hominis	0.241535	0.777166	0.150632	0.557272
1379270	Gemmatimonas_phototrophica	0.438717	0.825568	0.462914	0.763196
1871035	Negativibacillus_massiliensis	0.300681	0.785749	0.193225	0.589919
1838286	Lacunisphaera_limnophila	0.123143	0.71132	0.0716297	0.447109
363832	Solirubrobacter_soli	0.0611085	0.576906	0.0339351	0.350034
1379870	Spirosoma_radiotolerans	0.669057	0.887297	0.529695	0.796551
102148	Solobacterium_moorei	0.815452	0.951316	0.833707	0.945806
397278	Marmoricola_aequoreus	0.681932	0.893732	0.530522	0.796551
1904640	Betaproteobacteria_bacterium_GR16-43	0.661804	0.887192	0.774273	0.921517
1381123	Aliihoeflea_sp._2WW	0.172501	0.746614	0.102582	0.524354
1119528	Methyloversatilis_discipulorum	0.265946	0.777166	0.167918	0.572875
1840518	Gardnerella_sp._30-4	0.5916	0.861065	0.455065	0.763196
38304	Corynebacterium_tuberculostearicum	0.99891	0.99891	0.998712	0.998712
1054213	Acetobacteraceae_bacterium_AT-5844	0.202667	0.748393	0.122696	0.53392
693988	Bilophila_sp._4_1_30	0.225959	0.762782	0.223752	0.632604
1579343	Streptococcus_sp._263_SSPC	0.46356	0.825568	0.622258	0.845361
137732	Granulicatella_elegans	0.647778	0.88455	0.744879	0.915844
39490	Eubacterium_ramulus	0.0386395	0.491638	0.0206661	0.278988
1776384	Emergencia_timonensis	0.000685139	0.190811	0.000337279	0.0939323
301953	Caldicellulosiruptor_acetigenus	0.856494	0.956461	0.762656	0.917493
1449048	Mycobacterium_sp._UNC280MFTsu5.1	0.243285	0.777166	0.151265	0.557272
40519	Ruminococcus_callidus	0.498893	0.825568	0.357013	0.714377
40542	Leptotrichia_buccalis	0.365832	0.81588	0.245363	0.638633
1581131	Actinomyces_sp._HMSC08A01	0.470255	0.825568	0.349503	0.714377
468056	Flavobacterium_fluvii	0.587026	0.861065	0.444399	0.756973
1484116	Hymenobacter_sp._PAMC_26554	0.54914	0.841531	0.405464	0.721062
173480	Gemmatimonas_aurantiaca	0.393401	0.825568	0.267523	0.664583
501496	Porphyromonas_bennonis	0.680913	0.893732	0.844566	0.947954
665939	Campylobacter_sp._10_1_50	0.58773	0.861065	0.444172	0.756973
43769	Corynebacterium_propinquum	0.439828	0.825568	0.409881	0.722481
1387353	Paludisphaera_borealis	0.459972	0.825568	0.323458	0.700518
44008	Enterococcus_cecorum	0.304707	0.785749	0.197159	0.590416
404937	Anoxybacillus_thermarum	0.350173	0.810763	0.232074	0.633975
44676	Geothrix_fermentans	0.11681	0.71132	0.0669073	0.447109
437898	Sutterella_parvirubra	0.40006	0.825568	0.271862	0.664583
44749	Sporobacter_termitidis	0.179723	0.746614	0.107552	0.524354
1650663	Fournierella_massiliensis	0.199457	0.748393	0.120888	0.530196
1945862	Flavobacterium_sp._A45	0.0269462	0.491638	0.0139418	0.278988
1225476	Candidatus_Rickettsiella_isopodorum	0.281987	0.777166	0.179429	0.573793
1128427	filamentous_cyanobacterium_ESFC-1	0.341116	0.810763	0.224876	0.632604
1849383	Psychrobacter_sp._SHUES1	0.348547	0.810763	0.230345	0.633975
1816677	Butyricimonas_sp._Marseille-P2440	0.192018	0.746614	0.11656	0.530147
1227267	Leptotrichia_sp._oral_taxon_879	0.39127	0.825568	0.576149	0.835716
1882918	Pajaroellobacter_abortibovis	0.324301	0.802826	0.211251	0.619299
1850526	Arachidicoccus_sp._BS20	0.884608	0.968493	0.801016	0.935358
441501	Corynebacterium_massiliense	0.14549	0.741129	0.0857174	0.483837
48292	Hyphomicrobium_zavarzinii	0.677537	0.893732	0.540194	0.802368
1490484	Mycobacterium_sp._ST-F2	0.828958	0.954097	0.722873	0.902781
540746	Rudaea_cellulosilytica	0.960519	0.986427	0.994	0.995788
344881	Flavobacterium_soli	0.300172	0.785749	0.193099	0.589919
1852381	Duodenibacillus_massiliensis	0.224455	0.762327	0.138038	0.549525
280093	Flavobacterium_granuli	0.487539	0.825568	0.363834	0.714837
83655	Leclercia_adecarboxylata	0.524245	0.829559	0.372407	0.717638
214851	Subdoligranulum_variabile	0.23501	0.777166	0.156198	0.557705
706438	Actinomyces_sp._oral_taxon_171	0.496522	0.825568	0.733848	0.910363
1492898	Flavisolibacter_sp._LCS9	0.034627	0.491638	0.0188173	0.278988
280871	Mycobacterium_llatzerense	0.919916	0.982142	0.845504	0.947954
215690	Thermomonas_fusca	0.649517	0.88455	0.591434	0.838209
445220	Reyranella_massiliensis	0.554755	0.841712	0.412144	0.724178
249352	Flavobacterium_fryxellicola	0.520329	0.828072	0.81287	0.941306
544580	Actinomyces_oris	0.627864	0.876742	0.486823	0.772333
1298857	Solirubrobacter_sp._URHD0082	0.00458214	0.3055	0.00237182	0.153197
184870	Varibaculum_cambriense	0.367659	0.81588	0.332083	0.709233
185294	Prevotella_paludivivens	0.984689	0.989811	0.980164	0.987629
54299	Chroococcidiopsis_thermalis	0.00548475	0.3055	0.00275039	0.153197
218538	Dialister_invisus	0.26583	0.777166	0.168069	0.572875
1955701	Spirosoma_sp._209	0.735572	0.920705	0.607022	0.838986
1105029	Actinomyces_sp._ICM39	0.0372216	0.491638	0.0199704	0.278988
253239	Ethanoligenens_harbinense	0.494768	0.825568	0.355086	0.714377
56689	Mycobacterium_mucogenicum	0.349479	0.810763	0.231449	0.633975
1302690	Cnuella_takakiae	0.0441327	0.491638	0.0241665	0.286399
1827278	Aliterella_atlantica	0.847209	0.956461	0.876157	0.963369
1892844	Hyphomicrobium_sp._CS1BSMeth3	0.198192	0.748393	0.15101	0.557272
1172186	Mycobacterium_sp._360MFTsu5.1	0.731623	0.918382	0.761671	0.917493
1206085	Jatrophihabitans_endophyticus	0.20826	0.748393	0.455181	0.763196
157687	Leptotrichia_wadei	0.72866	0.918244	0.620854	0.845361
1697794	Clostridia_bacterium_UC5.1-1D1	0.745675	0.92196	0.620523	0.845361
551990	Flavobacterium_glycines	0.979547	0.986632	0.960508	0.986313
912594	Mycobacterium_iranicum	0.407392	0.825568	0.278003	0.664583
1699078	Geobacillus_sp._PA-3	0.232836	0.777166	0.144039	0.557272
552398	Ruminococcaceae_bacterium_D16	0.541878	0.841531	0.400673	0.721062
651609	Actinomyces_sp._oral_taxon_180	0.0675331	0.606709	0.0374254	0.365719
29321	Turicella_otitidis	0.798251	0.943948	0.682756	0.889169
29379	Staphylococcus_auricularis	0.192226	0.746614	0.116166	0.530147
29391	Gemella_morbillorum	0.415446	0.825568	0.283217	0.667661
29394	Dolosigranulum_pigrum	0.954883	0.986427	0.915586	0.979801
29405	Microlunatus_phosphovorus	0.174767	0.746614	0.104162	0.524354
29466	Veillonella_parvula	0.45708	0.825568	0.46457	0.763196
554283	Flavobacterium_chungangense	0.547759	0.841531	0.400863	0.721062
521720	Pseudomonas_caeni	0.758574	0.923537	0.603313	0.838209
1636152	Planctomyces_sp._SH-PL62	0.413846	0.825568	0.284264	0.667661
1505605	Hymenobacter_sp._IS2118	0.668553	0.887297	0.528872	0.796551
457416	Veillonella_sp._3_1_44	0.235734	0.777166	0.154075	0.557272
1178516	Spirosoma_montaniterrae	0.839594	0.954097	0.739447	0.911221
261292	Nitrosomonas_sp._Is79A3	0.192573	0.746614	0.292374	0.667661
32057	Calothrix_sp._PCC_7103	0.507729	0.825568	0.366652	0.714837
1768770	Caulobacter_sp._CCH5-E12	0.285662	0.777166	0.524373	0.795846
1768768	Caulobacter_sp._CCH9-E1	0.106066	0.685316	0.0606318	0.432633
392734	Terriglobus_roseus	0.732068	0.918382	0.600424	0.838209
1736504	Mycobacterium_sp._Root265	0.773984	0.927117	0.889597	0.969679
229205	Flavobacterium_micromati	0.0535311	0.543523	0.249915	0.641487
378211	Methyloversatilis_universalis	0.187019	0.746614	0.112025	0.524354
1422	Geobacillus_stearothermophilus	0.552561	0.841712	0.409619	0.722481
427683	Methylobacterium_platani	0.641212	0.884047	0.559913	0.820715
1739414	Staphylococcus_sp._HMSC066C03	0.902986	0.98033	0.944232	0.980612
1743159	Polynucleobacter_yangtzensis	0.782457	0.931258	0.760932	0.917493
712119	Actinomyces_sp._oral_taxon_175	0.753397	0.923537	0.714622	0.901277
1187852	Methylobacterium_tarhaniae	0.868101	0.961217	0.782196	0.926985
114	Gemmata_obscuriglobus	0.083265	0.650845	0.0464295	0.404082
461393	Actinomyces_massiliensis	0.946853	0.986427	0.93109	0.979801
1739387	Actinomyces_sp._HMSC075C01	0.102136	0.685316	0.0578128	0.432633
1739406	Actinomyces_sp._HMSC035G02	0.114915	0.711195	0.065416	0.444863
2756	Brochothrix_thermosphacta	0.606227	0.86628	0.597077	0.838209
364298	Janibacter_hoylei	0.9573	0.986427	0.917778	0.979801
496058	Spirosoma_panaciterrae	0.800402	0.943948	0.725827	0.904442
1581063	Lactobacillus_sp._HMSC25A02	0.915883	0.981629	0.909007	0.979801
1581133	Actinomyces_sp._HMSC08A09	0.193021	0.746614	0.116996	0.530147
927083	Sandaracinus_amylolyticus	0.366973	0.81588	0.244371	0.638633
75659	Duganella_zoogloeoides	0.222465	0.760204	0.136648	0.549525
503361	Flavobacterium_sasangense	0.864389	0.959093	0.856052	0.947954
52769	Actinomyces_gerencseriae	0.83204	0.954097	0.733538	0.910363
55211	Erwinia_persicina	0.611329	0.868106	0.468767	0.763196
712117	Actinomyces_sp._oral_taxon_170	0.858331	0.956461	0.761169	0.917493
712359	Leptotrichia_sp._oral_taxon_215	0.30409	0.785749	0.195934	0.589919
419005	Prevotella_amnii	0.841044	0.954097	0.797683	0.935358
1736457	Mycobacterium_sp._Root135	0.442334	0.825568	0.308123	0.687839
452982	Roseomonas_aerilata	0.195894	0.748393	0.118419	0.530196
1283293	Pseudomonas_sp._URIL14HWK12:I6	0.945907	0.986427	0.971034	0.986313
61592	Corynebacterium_durum	0.592079	0.861065	0.446106	0.757565

[truncated: 4 more sheets: T_cells_CD4_memory_resting_CIBERSTORx_relative, T_cells_regulatory_Tregs_CIBERSORTx_relative, Mast_cells_resting_CIBERSORTx_absolute, Mast_cells_activated_CIBESORTx_absolute]
