# Supplementary material for: Location and condition based reconstruction of colon cancer microbiome from human RNA sequencing data
Source: Genome Med. 2023 May 2;15:32. doi: 10.1186/s13073-023-01180-9 (PMC10155404; doi:10.1186/s13073-023-01180-9)
Supplement: Supplementary file 11 — Additional file 11: Table S11. Species associations for other cancer types. Most prevalent bacteria tested for differential abundances in the sublevels of the cancer type properties. [file 13073_2023_1180_MOESM11_ESM.xls]

## Sheet: COAD_CIMP
tax_id	name	krusk_p	wilc.krusk_q
1179670	Micrococcus_sp._KBS0714	0.62452	0.944621
1917019	Bacillus_sp._VT-16-64	0.117594	0.884368
1261635	Roseburia_sp._831b	0.326957	0.931847
1261634	Roseburia_sp._499	0.109219	0.876997
65655	Hydrogenophaga_palleronii	0.971972	0.998543
65657	Hydrogenophaga_flava	0.611966	0.94218
65656	Hydrogenophaga_taeniospiralis	0.430068	0.931847
33011	Cutibacterium_granulosum	0.00959138	0.579152
33033	Parvimonas_micra	0.57814	0.931847
33038	[Ruminococcus]_gnavus	0.17694	0.919056
33051	Sphingomonas_sanguinis	0.245892	0.929295
285	Comamonas_testosteroni	0.0717823	0.859486
293	Brevundimonas_diminuta	0.463138	0.931847
300	Pseudomonas_mendocina	0.0212696	0.725391
33069	Pseudomonas_viridiflava	0.107366	0.876997
1032505	Fusobacterium_sp._OBRC1	0.0451959	0.859486
316	Pseudomonas_stutzeri	0.105691	0.873774
329	Ralstonia_pickettii	0.103304	0.873774
360807	Roseburia_inulinivorans	0.223646	0.919056
1917281	Pseudomonas_sp._06C_126	0.795208	0.966541
1163671	Clostridium_sp._12(A)	0.0791524	0.859486
1229204	alpha_proteobacterium_L41A	0.0166422	0.695223
406	Methylobacillus_glycogenes	0.443714	0.931847
470	Acinetobacter_baumannii	0.575673	0.931847
410072	Coprococcus_comes	0.362096	0.931847
131568	Kineococcus_radiotolerans	0.801644	0.969821
262668	Acinetobacter_beijerinckii	0.946249	0.998543
548	Klebsiella_aerogenes	0.890612	0.98031
549	Pantoea_agglomerans	0.782949	0.961925
553	Pantoea_ananatis	0.323588	0.931847
562	Escherichia_coli	0.398082	0.931847
197183	Alkanindiges_illinoisensis	0.527527	0.931847
575	Raoultella_planticola	0.130456	0.891842
577	Raoultella_terrigena	0.130643	0.891842
213588	Thermomonas_hydrothermalis	0.0970411	0.873774
614	Serratia_liquefaciens	0.100514	0.873774
82541	Cupriavidus_gilardii	0.00572048	0.494821
622	Shigella_dysenteriae	0.194942	0.919056
624	Shigella_sonnei	0.0357239	0.778864
754331	Escherichia_sp._TW09308	0.35922	0.931847
754332	Escherichia_sp._TW10509	0.996605	0.998543
754327	Escherichia_sp._TW09231	0.70455	0.948076
1229488	beta_proteobacterium_FWI2	0.624308	0.944621
1229484	alpha_proteobacterium_LLX12A	0.626585	0.944621
164546	Cupriavidus_taiwanensis	0.428285	0.931847
82633	Cupriavidus_pauculus	0.604537	0.941275
1737424	Blautia_massiliensis	0.455722	0.931847
1737425	Corynebacterium_provencense	0.699276	0.948076
817	Bacteroides_fragilis	0.0230616	0.725391
818	Bacteroides_thetaiotaomicron	0.0105407	0.579152
821	Bacteroides_vulgatus	0.0497434	0.859486
823	Parabacteroides_distasonis	0.336184	0.931847
837	Porphyromonas_gingivalis	0.392674	0.931847
851	Fusobacterium_nucleatum	0.701565	0.948076
860	Fusobacterium_periodonticum	0.590089	0.937091
721785	Acidovorax_ebreus	0.110007	0.876997
1737624	Geobacillus_sp._Sah69	0.00156799	0.260836
912	Nitrobacter_hamburgensis	0.330506	0.931847
230310	Curvibacter_gracilis	0.504027	0.931847
1917876	Blautia_sp._Marseille-P3087	0.0725613	0.859486
1852368	Prevotellaceae_bacterium_Marseille-P2826	0.226908	0.923649
1852365	Fusobacterium_massiliense	0.0647326	0.859486
986	Flavobacterium_johnsoniae	0.80934	0.97037
1015	Bergeyella_zoohelcum	0.575671	0.931847
1034	Afipia_clevelandensis	0.524107	0.931847
1279005	Escherichia_sp._KTE172	0.771634	0.961925
1836045	Burkholderia_sp._CQ001	0.83723	0.972788
82995	Serratia_grimesii	0.414753	0.931847
33889	Brevibacterium_casei	0.312271	0.931847
328814	Alistipes_shahii	0.0664444	0.859486
33917	Microbacterium_barkeri	0.838537	0.972788
33940	Geobacillus_thermodenitrificans	0.0488255	0.859486
50340	Pseudomonas_fuscovaginae	0.577891	0.931847
33964	Leuconostoc_citreum	0.191824	0.919056
1245	Leuconostoc_mesenteroides	0.461454	0.931847
1260	Finegoldia_magna	0.212442	0.919056
34029	Leptothrix_cholodnii	0.641089	0.947548
1270	Micrococcus_luteus	0.43401	0.931847
1282	Staphylococcus_epidermidis	0.73488	0.955044
99597	Sphingomonas_pituitosa	0.919741	0.990343
1292	Staphylococcus_warneri	0.609575	0.941275
34062	Moraxella_osloensis	0.198886	0.919056
574750	Cupriavidus_sp._SK-4	0.681971	0.948076
34073	Variovorax_paradoxus	0.768363	0.961925
1131812	Flavobacterium_sp._83	0.888293	0.97986
34103	Sphaerotilus_natans	0.283861	0.929295
165179	Prevotella_copri	0.687442	0.948076
83262	Mycobacterium_immunogenum	0.773235	0.961925
1590596	Sphingobacterium_sp._T2	0.835604	0.972788
1379	Gemella_haemolysans	0.0167443	0.695223
1869229	Pseudomonas_sp._S1E40	0.0884994	0.873774
558537	Delftia_lacustris	0.811063	0.97037
1502	Clostridium_perfringens	0.344744	0.931847
1531	[Clostridium]_clostridioforme	0.00320085	0.414678
1033736	Brevibacterium_senegalense	0.903036	0.983968
1574409	Mesorhizobium_sp._F7	0.55711	0.931847
722472	Bradyrhizobium_lablabi	0.486258	0.931847
1590	Lactobacillus_plantarum	0.695857	0.948076
1656	Actinomyces_viscosus	0.493897	0.931847
296591	Polaromonas_sp._JS666	0.386431	0.931847
1197727	Pseudomonas_sp._Ag1	0.230402	0.924834
1680	Bifidobacterium_adolescentis	0.872936	0.976146
378534	Pseudomonas_sp._Eur1_9.41	0.166371	0.919056
1735	Holdemanella_biformis	0.546048	0.931847
1777	Mycobacterium_gastri	0.688338	0.948076
1574624	[Propionibacterium]_namnetense	0.100196	0.873774
673548	Comamonas_terrae	0.891981	0.98031
280332	Bradyrhizobium_jicamae	0.343165	0.931847
1807	Mycobacterium_obuense	0.840835	0.972788
1492738	Flavobacterium_seoulense	0.872444	0.976146
1492737	Flavobacterium_gilvum	0.818414	0.972715
1771311	Pseudomonas_sp._ATCC_PTA-122608	0.185371	0.919056
214856	Alistipes_finegoldii	0.524967	0.931847
411486	Clostridium_sp._M62/1	0.0859632	0.873774
411484	Clostridium_sp._SS2/1	0.591814	0.937091
1378168	Firmicutes_bacterium_ASF500	0.783742	0.961925
1263547	Oscillibacter_ruminantium	0.596317	0.937091
182337	Erwinia_billingiae	0.291659	0.931847
1706231	Janthinobacterium_sp._CG23_2	0.664749	0.948076
1919277	Anoxybacillus_sp._103	0.907184	0.983968
1788301	Pseudomonas_versuta	0.717553	0.953076
477641	Modestobacter_marinus	0.471665	0.931847
1673721	Intestinimonas_massiliensis	0.286637	0.929295
1755647	Bradyrhizobium_sp._BR_10303	0.34364	0.931847
1165852	Melaminivora_alkalimesophila	0.228367	0.924834
1739272	Propionibacterium_sp._HMSC068C01	0.854784	0.974098
1739277	Propionibacterium_sp._HMSC078F01	0.50015	0.931847
1739316	Propionibacterium_sp._HMSC069G10	0.502603	0.931847
1739345	Propionibacterium_sp._HMSC065F07	0.169078	0.919056
166486	Roseburia_intestinalis	0.707171	0.948076
84595	Gordonia_polyisoprenivorans	0.0544167	0.859486
936562	Fusobacterium_sp._CM21	0.0122496	0.635755
936563	Fusobacterium_sp._CM22	0.0286222	0.778864
1739367	Micrococcus_sp._HMSC067E09	0.788673	0.962131
936561	Fusobacterium_sp._CM1	0.00702531	0.560944
1690268	Acidovorax_sp._SD340	0.0662326	0.859486
2702	Gardnerella_vaginalis	0.727904	0.955044
1739413	Alloscardovia_sp._HMSC034E08	0.608258	0.941275
1739394	Porphyromonas_sp._HMSC065F10	0.9896	0.998543
68259	Streptomyces_purpurogeneiscleroticus	0.679687	0.948076
658082	Lachnospiraceae_bacterium_2_1_58FAA	0.095359	0.873774
1739435	Fusobacterium_sp._HMSC065F01	0.341047	0.931847
1739460	Staphylococcus_sp._HMSC055B03	0.196321	0.919056
1739515	Propionibacterium_sp._HMSC062D05	0.380882	0.931847
674529	Bacteroides_faecis	0.0924441	0.873774
281362	Dechloromonas_denitrificans	0.888181	0.97986
52022	Meiothermus_silvanus	0.851136	0.974098
674703	Rhodoplanes_sp._Z2-YC6860	0.405141	0.931847
1100720	Limnohabitans_sp._Rim28	0.190537	0.919056
1100721	Limnohabitans_sp._Rim47	0.251525	0.929295
1526743	Pantoea_sp._NGS-ED-1003	0.979707	0.998543
658457	Pseudomonas_composti	0.209676	0.919056
1182732	Escherichia_sp._KTE159	0.325586	0.931847
1510458	Pseudoruegeria_sabulilitoris	0.154631	0.919056
592978	Ruminococcus_faecis	0.39766	0.931847
576611	Polynucleobacter_asymbioticus	0.625724	0.944621
1805471	Clostridium_sp._Marseille-P2415	0.407444	0.931847
1870993	Tyzzerella_sp._Marseille-P3062	0.0078919	0.579152
543913	beta_proteobacterium_CB	0.295253	0.931847
1871020	Clostridium_sp._Marseille-P3244	0.928758	0.992321
298163	Patulibacter_minatonensis	0.164011	0.919056
101564	Pseudomonas_alcaliphila	0.606723	0.941275
1805476	Blautia_sp._Marseille-P2398	0.000392137	0.260836
1297617	Intestinimonas_butyriciproducens	0.73318	0.955044
134375	Achromobacter_sp.	0.362359	0.931847
232721	Acidovorax_sp._JS42	0.450117	0.931847
68895	Cupriavidus_basilensis	0.340291	0.931847
1608996	Pseudomonas_helleri	0.0776372	0.859486
281920	Porphyromonas_uenonis	0.298506	0.931847
1150298	Fusicatenibacter_saccharivorans	0.339183	0.931847
347481	Asticcacaulis_benevestitus	0.695917	0.948076
216465	Polaromonas_naphthalenivorans	0.177351	0.919056
1592790	Sphingobium_phenoxybenzoativorans	0.559716	0.931847
1297865	Bradyrhizobium_sp._OHSU_III	0.685305	0.948076
1461752	Sphingobium_sp._Ant17	0.878962	0.976834
364029	Comamonas_sp._E6	0.64419	0.947548
364039	Azohydromonas_australica	0.734415	0.955044
1461766	Pseudoalteromonas_sp._SCSIO_11900	0.755794	0.959779
1101373	Tepidimonas_fonticaldi	0.688786	0.948076
69322	Flavobacterium_xanthum	0.497339	0.931847
1560345	Sphingomonas_panacis	0.186225	0.919056
298794	Methylobacterium_variabile	0.984271	0.998543
1658665	Mitsuaria_sp._7	0.158154	0.919056
1904462	Stenotrophomonas_sp._BIIR7	0.747126	0.957669
36746	Pseudomonas_cichorii	0.904174	0.983968
1609637	Stenotrophomonas_sp._DDT-1	0.317099	0.931847
36807	Microbacterium_laevaniformans	0.873641	0.976146
397260	Sphingomonas_sanxanigenens	0.549985	0.931847
1380355	Bradyrhizobium_sp._URHD0069	0.877981	0.976834
512030	Acidovorax_sp._NO-1	0.328097	0.931847
1380362	Ralstonia_sp._UNC404CL21Col	0.00952223	0.579152
1380392	Nocardioides_sp._URHA0020	0.731992	0.955044
53367	Asanoa_ferruginea	0.418297	0.931847
1806490	Achromobacter_sp._ATCC35328	0.424272	0.931847
86182	Curvibacter_lanceolatus	0.838897	0.972788
86188	[Pseudomonas]_geniculata	0.410471	0.931847
1904807	Bradyrhizobium_sp._SEMIA_6399	0.363681	0.931847
413882	[Polyangium]_brachysporum	0.474128	0.931847
69823	Selenomonas_sputigena	0.00142031	0.260836
151755	Xenophilus_azovorans	0.034471	0.778864
53461	Nakamurella_multipartita	0.203453	0.919056
1609977	Sphingomonas_hengshuiensis	0.91834	0.990343
1855730	Pelomonas_sp._KK5	0.609878	0.941275
1609975	Clostridium_sp._FS41	0.338054	0.931847
626940	Phascolarctobacterium_succinatutens	0.707549	0.948076
1167641	[Pseudomonas]_geniculata_N1	0.410471	0.931847
1528099	Lawsonella_clevelandensis	0.0896667	0.873774
1429916	Afipia_sp._P52-10	0.279664	0.929295
1298867	Bradyrhizobium_sp._URHA0002	0.463603	0.931847
168384	Marvinbryantia_formatexigens	0.0610353	0.859486
1069530	Candidatus_Paraburkholderia_schumannianae	0.857093	0.974098
1642949	Sphingomonas_sp._Ag1	0.595733	0.937091
1217052	Ralstonia_sp._A12	0.586458	0.937015
1888892	Sphingomonas_sp._MCT13	0.334824	0.931847
54067	Xylophilus_ampelinus	0.151505	0.919056
1692501	Methylobacterium_sp._ARG-1	0.0511382	0.859486
660294	Thermosipho_affectus	0.560935	0.931847
1332080	Sphingobium_baderi	0.320504	0.931847
1217418	Cupriavidus_sp._HPC(L)	0.423093	0.931847
70584	Aquabacterium_parvum	0.686462	0.948076
1643429	Candidatus_Kryptobacter_tengchongensis	0.317249	0.931847
54291	Raoultella_ornithinolytica	0.350525	0.931847
218158	Arthrobacter_sp._I3	0.206255	0.919056
152682	Sphingomonas_melonis	0.841591	0.972788
1217722	Pseudomonas_sp._S13.1.2	0.517246	0.931847
1938609	Flavobacterium_sp._LM4	0.927572	0.992321
709797	Bradyrhizobiaceae_bacterium_SG-6C	0.196449	0.919056
1938610	Flavobacterium_sp._LM5	0.622034	0.944621
1938607	Sphingomonas_sp._LM7	0.553576	0.931847
1217704	Acinetobacter_sp._NIPH_284	0.197281	0.919056
1217710	Acinetobacter_sp._NIPH_899	0.878951	0.976834
1381597	Sphingomonas_sp._ERG5	0.264749	0.929295
1676617	Ralstonia_sp._MD27	0.0944633	0.873774
284016	Phenylobacterium_zucineum	0.0898884	0.873774
103817	Janibacter_terrae	0.991625	0.998543
38284	Corynebacterium_accolens	0.0329256	0.778864
38288	Corynebacterium_genitalium	0.475195	0.931847
38303	Corynebacterium_pseudogenitalium	0.973206	0.998543
38305	Corynebacterium_vitaeruminis	0.740418	0.957104
333367	[Clostridium]_asparagiforme	0.0996614	0.873774
546364	Amycolatopsis_australiensis	0.401358	0.931847
1955422	Massilia_sp._KIM	0.528691	0.931847
415425	Flavobacterium_terrae	0.503952	0.931847
563038	Streptococcus_sp._M334	0.597644	0.937091
661329	Herbiconiux_solani	0.323348	0.931847
563031	Prevotella_sp._C561	0.387932	0.931847
55197	Flavobacterium_branchiophilum	0.655489	0.948076
1661051	Pseudomonas_sp._NBRC_111136	0.326599	0.931847
1661055	Pseudomonas_sp._NBRC_111140	0.9059	0.983968
1661045	Pseudomonas_sp._NBRC_111130	0.921144	0.990827
1661046	Pseudomonas_sp._NBRC_111131	0.214306	0.919056
1661032	Pseudomonas_sp._NBRC_111117	0.622615	0.944621
1661037	Pseudomonas_sp._NBRC_111122	0.454525	0.931847
104605	Sphingomonas_sp._Ant20	0.608282	0.941275
219301	Brachybacterium_muris	0.197496	0.919056
989370	Bradyrhizobium_manausense	0.372681	0.931847
1906854	Brevundimonas_sp._ZS04	0.62744	0.944621
202955	Acinetobacter_tjernbergiae	0.940335	0.998543
202954	Acinetobacter_tandoii	0.693363	0.948076
202956	Acinetobacter_towneri	0.49034	0.931847
317659	Pseudomonas_syringae_pv._coryli	0.573212	0.931847
301301	Roseburia_hominis	0.00175901	0.260836
301302	Roseburia_faecis	0.924893	0.991496
1743157	Polynucleobacter_sinensis	0.964291	0.998543
71999	Kocuria_palustris	0.346817	0.931847
1743168	Polynucleobacter_wuianus	0.329807	0.931847
88431	Dorea_longicatena	0.180082	0.919056
399742	Enterobacter_sp._638	0.668751	0.948076
1120623	Achromobacter_sp._LC458	0.0942396	0.873774
203192	Pseudomonas_chloritidismutans	0.076462	0.859486
1055192	Comamonas_sp._B-9	0.0667969	0.859486
1776082	Shigella_sp._SF-2015	0.236503	0.929295
1415630	Pseudomonas_sp._TKP	0.327987	0.931847
137716	Ideonella_sp._B508-1	0.811465	0.97037
1038867	Bradyrhizobium_sp._WSM3983	0.254746	0.929295
39485	[Eubacterium]_eligens	0.974519	0.998543
39486	Dorea_formicigenerans	0.843907	0.972788
39488	[Eubacterium]_hallii	0.54677	0.931847
39491	[Eubacterium]_rectale	0.117021	0.884368
39496	Eubacterium_ventriosum	0.458188	0.931847
170573	Staphylococcus_pettenkoferi	0.857617	0.974098
121428	Sphingobium_xenophagum	0.807891	0.97037
1038928	Streptomyces_xinghaiensis	0.688331	0.948076
350893	Flavobacterium_daejeonense	0.98335	0.998543
1284775	Prevotella_sp._S7-1-8	0.512082	0.931847
1907403	Pseudacidovorax_sp._RU35E	0.558838	0.931847
1055487	Methylotenera_versatilis	0.529333	0.931847
105219	Ralstonia_mannitolilytica	0.287434	0.929295
563996	Sphingomonas_hankookensis	0.542541	0.931847
1678129	Limnohabitans_sp._103DPR2	0.300475	0.931847
1678128	Limnohabitans_sp._63ED37-2	0.132031	0.891842
1235797	Oscillibacter_sp._1-3	0.906575	0.983968
351091	Oscillibacter_valericigenes	0.591533	0.937091
56193	Sphingobium_chungbukense	0.702791	0.948076
1268622	Acidovorax_sp._MR-S7	0.250733	0.929295
629773	Sphingomonas_sp._Mn802worker	0.991448	0.998543
39950	Dialister_pneumosintes	0.733431	0.955044
39956	Methylobacterium_mesophilicum	0.479319	0.931847
138336	Blastococcus_saxobsidens	0.918766	0.990343
1449076	Sphingomonas_sp._UNC305MFCol5.2	0.78196	0.961925
1449061	Ochrobactrum_sp._UNC390CL2Tsu3S39	0.790729	0.962224
1449059	Mycobacterium_sp._UNC410CL29Cvi84	0.0545287	0.859486
1449057	Methylobacterium_sp._UNCCL110	0.219169	0.919056
1449065	Phyllobacterium_sp._UNC302MFCol5.2	0.177445	0.919056
1907940	Enhydrobacter_sp._H5	0.355722	0.931847
40214	Acinetobacter_johnsonii	0.15118	0.919056
40215	Acinetobacter_junii	0.179206	0.919056
73030	Dechloromonas_agitata	0.597155	0.937091
1203573	Propionibacterium_sp._KPL1844	0.148987	0.919056
1203577	Propionibacterium_sp._KPL1854	0.0588746	0.859486
1203559	Corynebacterium_sp._KPL1818	0.0313645	0.778864
302449	Corynebacterium_tuscaniense	0.81903	0.972715
1203556	Actinomyces_sp._HPA0247	0.656066	0.948076
1842533	Acidovorax_sp._RAC01	0.210701	0.919056
1203561	Corynebacterium_sp._KPL1824	0.690434	0.948076
40324	Stenotrophomonas_maltophilia	0.0201177	0.725391
941449	Desulfovibrio_sp._X2	0.75245	0.957938
712124	Actinomyces_sp._oral_taxon_448	0.807155	0.97037
1203631	Propionibacterium_sp._KPL2003	0.266827	0.929295
1564113	Sphingomonas_sp._Ant_H11	0.38295	0.931847
1842727	Rhodoferax_sp._DCY110	0.396327	0.931847
40520	Blautia_obeum	0.357147	0.931847
40545	Sutterella_wadsworthensis	0.306068	0.931847
56946	Afipia_broomeae	0.365231	0.931847
384638	[Bacteroides]_pectinophilus	0.398543	0.931847
1547922	Ideonella_sakaiensis	0.508276	0.931847
237258	Cloacibacterium_normanense	0.461841	0.931847
204516	Bacteroides_massiliensis	0.0321154	0.778864
925409	Asinibacterium_sp._OR53	0.0324582	0.778864
712437	Porphyromonas_sp._oral_taxon_278	0.170666	0.919056
335659	Bradyrhizobium_sp._S23321	0.54315	0.931847
499555	Dietzia_timorensis	0.866928	0.975999
876478	Tepidiphilus_thermophilus	0.981486	0.998543
204773	Herminiimonas_arsenicoxydans	0.672185	0.948076
1581082	Stenotrophomonas_sp._HMSC10F07	0.224793	0.919056
172042	Rothia_aeria	0.185417	0.919056
172043	Brevundimonas_nasdae	0.0588938	0.859486
1400860	Candidatus_Contendobacter_odensis	0.247074	0.929295
270351	Methylobacterium_aquaticum	0.872174	0.976146
237576	Oribacterium_sinus	0.220152	0.919056
712710	Tannerella_sp._oral_taxon_HOT-286	0.30083	0.931847
1335308	Burkholderia_sp._AU4i	0.440823	0.931847
237610	Pseudomonas_psychrotolerans	0.502839	0.931847
172088	Bradyrhizobium_sp._th.b2	0.12673	0.891842
401472	Corynebacterium_ureicelerivorans	0.851229	0.974098
1581141	Pseudomonas_sp._HMSC08G10	0.125853	0.891842
1581134	Corynebacterium_sp._HMSC08A12	0.666835	0.948076
106588	Pseudoflavonifractor_capillosus	0.631135	0.944621
630921	Bradyrhizobium_embrapense	0.665824	0.948076
106649	Acinetobacter_guillouiae	0.427609	0.931847
450734	Nocardioides_dokdonensis	0.735119	0.955044
41276	Brevundimonas_vesicularis	0.988603	0.998543
1450439	Bacteroides_sp._UW	0.204111	0.919056
1499681	Collinsella_sp._MS5	0.0796533	0.859486
680496	Diaphorobacter_sp._J5-51	0.360627	0.931847
1892897	Shigella_sp._FC569	0.014576	0.687721
1860161	Streptococcus_sp._CCUG_49591	0.0971273	0.873774
1663558	Stenotrophomonas_sp._MB339	0.438771	0.931847
1581680	Candidatus_Methylopumilus_turicensis	0.281977	0.929295
598660	Corynebacterium_pyruviciproducens	0.779026	0.961925
1827469	Brevundimonas_sp._GW460-12-10-14-LB2	0.216825	0.919056
1532555	Brevundimonas_sp._DS20	0.565392	0.931847
74426	Collinsella_aerofaciens	0.253611	0.929295
271155	Flavobacterium_antarcticum	0.984297	0.998543
1680160	Bradyrhizobium_sp._NAS96.2	0.0782881	0.859486
910237	Escherichia_sp._TW15838	0.487056	0.931847
1074049	Candidatus_Burkholderia_crenata	0.70196	0.948076
1336207	Pseudomonas_sp._P818	0.0334172	0.778864
1287094	Mesorhizobium_sp._L103C565B0	0.696458	0.948076
1090471	Candidatus_Burkholderia_humilis	0.284037	0.929295
762836	Duganella_phyllosphaerae	0.073825	0.859486
386056	Paraburkholderia_ferrariae	0.613473	0.94218
1090573	Sphingobium_czechense	0.719857	0.953076
1287226	Mesorhizobium_sp._LNHC209A00	0.0464406	0.859486
1729581	Flavobacterium_sp._TAB_87	0.62922	0.944621
1778770	Microbacterium_sp._HM58-2	0.485276	0.931847
1287289	Mesorhizobium_sp._LSHC416B00	0.187276	0.919056
1287292	Mesorhizobium_sp._LSHC420B00	0.938452	0.998543
1500261	Methylibium_sp._CF059	0.248436	0.929295
1500264	Rhizobacter_sp._OV335	0.421138	0.931847
1287326	Mesorhizobium_sp._LSJC269B00	0.186633	0.919056
1287296	Mesorhizobium_sp._LSHC424B00	0.306663	0.931847
288000	Bradyrhizobium_sp._BTAi1	0.357166	0.931847
1451265	Citrobacter_sp._JT3	0.396477	0.931847
156978	Corynebacterium_imitans	0.242646	0.929295
189753	Bradyrhizobium_sp._Ec3.3	0.429535	0.931847
386414	Prevotella_timonensis	0.753061	0.957938
1435036	Acinetobacter_bohemicus	0.942788	0.998543
1566191	Pseudomonas_sp._NFACC19-2	0.411206	0.931847
1795631	Variovorax_sp._PAMC_28711	0.238777	0.929295
1730094	Methylobacterium_sp._GXS13	0.415097	0.931847
1549858	Sphingomonas_taxi	0.66761	0.948076
1795629	Acinetobacter_sp._BMW17	0.839167	0.972788
1566387	Mesorhizobium_sp._UASWS1009	0.401824	0.931847
648885	Methylobacterium_sp._MB200	0.48805	0.931847
190148	Bradyrhizobium_paxllaeri	0.634316	0.944648
648995	Rhizobium_pusense	0.60433	0.941275
501571	Butyricicoccus_pullicaecorum	0.685222	0.948076
550743	Pseudomonas_sp._W15Feb9B	0.759131	0.959779
1484693	Rhodoferax_saidenbachensis	0.240247	0.929295
1697787	Clostridia_bacterium_UC5.1-1D10	0.123386	0.891842
157688	Leptotrichia_hofstadii	0.208008	0.919056
1714344	Curvibacter_sp._PAE-UM	0.204777	0.919056
1763535	Hydrogenophaga_sp._LPB0072	0.41687	0.931847
796942	Stomatobaculum_longum	0.316969	0.931847
239935	Akkermansia_muciniphila	0.207017	0.919056
76122	Alloprevotella_tannerae	0.0599683	0.859486
59803	Sphingomonas_echinoides	0.9983	0.998543
108980	Acinetobacter_ursingii	0.39988	0.931847
1812935	Enterobacter_cloacae_complex_'Hoffmann_cluster_IV'	0.216401	0.919056
1075768	Janthinobacterium_sp._CG3	0.373571	0.931847
469553	Delftia_sp._JD2	0.368667	0.931847
469610	Burkholderiales_bacterium_1_1_47	0.764379	0.961127
453246	Sphingobium_sp._TCM1	0.946138	0.998543
453247	Sphingomonas_sp._TDK1	0.51129	0.931847
223919	Clostridium_diolis	0.153941	0.919056
223967	Methylobacterium_populi	0.502112	0.931847
60133	Prevotella_pallens	0.622333	0.944621
43768	Corynebacterium_matruchotii	0.278081	0.929295
43771	Corynebacterium_urealyticum	0.53727	0.931847
1207055	Sphingobium_sp._C100	0.269808	0.929295
158500	Novosphingobium_resinovorum	0.595756	0.937091
207745	Variovorax_sp._WDL1	0.458172	0.931847
1715092	Streptococcus_sp._HMSC070B10	0.146671	0.919056
191391	Pseudomonas_salomonii	0.747343	0.957669
158627	Pseudomonas_graminis	0.737696	0.956768
1747903	Janthinobacterium_sp._S3-2	0.518264	0.931847
1518501	Bradyrhizobium_valentinum	0.38766	0.931847
1715107	Streptococcus_sp._HMSC063B03	0.28648	0.929295
1715161	Rothia_sp._HMSC061D12	0.586763	0.937015
76761	Pseudomonas_veronii	0.0353832	0.778864
43997	Catonella_morbi	0.02215	0.725391
1715180	Streptococcus_sp._HMSC077D04	0.644425	0.947548
1879049	Acinetobacter_sp._WCHA34	0.170419	0.919056
1469502	Burkholderiales_bacterium_GJ-E10	0.485039	0.931847
191579	Fluviicola_taffensis	0.645545	0.947773
1158293	Oxalobacteraceae_bacterium_AB_14	0.103714	0.873774
420994	Sphingobium_ummariense	0.949329	0.998543
158899	Collimonas_fungivorans	0.671089	0.948076
421054	Arthrobacter_sp._D4	0.169265	0.919056
290052	Acetivibrio_ethanolgignens	0.798649	0.969385
748811	Sulfuritalea_hydrogenivorans	0.571475	0.931847
1289477	Proteus_sp._H24	0.573664	0.931847
1813821	Shigella_sp._PAMC_28760	0.277889	0.929295
1076522	Asinibacterium_sp._OR43	0.0548149	0.859486
28037	Streptococcus_mitis	0.451469	0.931847
1961362	Sphingomonas_sp._NIC1	0.102866	0.873774
28052	Lachnospira_pectinoschiza	0.685374	0.948076
1813946	Acidovorax_sp._GW101-3H11	0.991162	0.998543
28066	Rhodoferax_fermentans	0.148391	0.919056
28117	Alistipes_putredinis	0.853236	0.974098
28118	Odoribacter_splanchnicus	0.995062	0.998543
28123	Porphyromonas_asaccharolytica	0.346231	0.931847
28125	Prevotella_bivia	0.452564	0.931847
28129	Prevotella_denticola	0.40489	0.931847
28130	Prevotella_disiens	0.417489	0.931847
28131	Prevotella_intermedia	0.0254032	0.762526
28132	Prevotella_melaninogenica	0.116074	0.884368
28133	Prevotella_nigrescens	0.630234	0.944621
1469948	Clostridium_sp._KNHs209	0.371223	0.931847
290309	Comamonas_granuli	0.838011	0.972788
454154	Paraprevotella_clara	0.134761	0.896681
470565	Prevotella_histicola	0.212185	0.919056
28212	Sphingomonas_adhaesiva	0.695746	0.948076
28213	Sphingomonas_parapaucimobilis	0.0323656	0.778864
208444	Amycolatopsis_vancoresmycina	0.806818	0.97037
1125977	Pseudomonas_sp._PAMC_25886	0.0554074	0.859486
208479	[Clostridium]_bolteae	0.130077	0.891842
1240676	Pseudomonas_sp._PAMC_26793	0.180097	0.919056
1535623	Pseudomonas_sp._AP19	0.32469	0.931847
1502852	Massilia_sp._LC238	0.366525	0.931847
421530	Chryseobacterium_bovis	0.661363	0.948076
487174	Barnesiella_intestinihominis	0.839585	0.972788
28446	[Clostridium]_propionicum	0.00123238	0.260836
864051	Burkholderiales_bacterium_JOSHI_001	0.695423	0.948076
585543	Bacteroides_sp._D20	0.443259	0.931847
1339242	Delftia_sp._ZNC0008	0.684014	0.948076
1306519	Flavobacterium_sp._PK15	0.878628	0.976834
1454008	Aeromonas_sp._HZM	0.514864	0.931847
94132	Ramlibacter_tataouinensis	0.54389	0.931847
1650661	Clostridium_phoceensis	0.541389	0.931847
225324	Enhydrobacter_aerosaccus	0.0770196	0.859486
1192054	Paracoccus_sp._228	0.467853	0.931847
1470590	Stenotrophomonas_sp._RIT309	0.857731	0.974098
1470591	Sphingomonas_sp._RIT328	0.862056	0.975114
1470593	Pseudomonas_sp._RIT357	0.951125	0.998543
1945864	Hydrogenophaga_sp._A37	0.0742881	0.859486
487698	Stenotrophomonas_pavanii	0.0651998	0.859486
307486	Tepidimonas_taiwanensis	0.862384	0.975114
307643	Exiguobacterium_profundum	0.499819	0.931847
45634	Streptococcus_cristatus	0.644479	0.947548
1356405	Rhodococcus_sp._PML026	0.371695	0.931847
45677	Azohydromonas_lata	0.265476	0.929295
160386	Corynebacterium_casei	0.86653	0.975999
29322	[Eubacterium]_cellulosolvens	0.553094	0.931847
1635005	Rheinheimera_sp._KL1	0.189008	0.919056
225991	Comamonas_aquatica	0.708735	0.948076
29388	Staphylococcus_capitis	0.399173	0.931847
78587	Asticcacaulis_excentricus	0.996269	0.998543
29448	Bradyrhizobium_elkanii	0.833519	0.972788
1274631	Bradyrhizobium_icense	0.861546	0.975114
45851	Butyrivibrio_crossotus	0.0084501	0.579152
291644	Bacteroides_salyersiae	0.444956	0.931847
144185	Leifsonia_aquatica	0.703397	0.948076
45972	Staphylococcus_pasteuri	0.177029	0.919056
1881045	Massilia_sp._CF038	0.260906	0.929295
488447	Burkholderia_contaminans	0.526927	0.931847
1209355	Acinetobacter_sp._MDS7A	0.759026	0.959779
46228	Ruminococcus_lactaris	0.286396	0.929295
554344	Pseudomonas_toyotomiensis	0.766486	0.961925
1619313	Erwinia_gerundensis	0.0389869	0.789091
95607	Rhodopseudomonas_sp._B29	0.463759	0.931847
13688	Novosphingobium_capsulatum	0.224447	0.919056
13690	Sphingobium_yanoikuyae	0.961323	0.998543
95617	Corynebacterium-like_bacterium_B27	0.102533	0.873774
652716	Prevotella_sp._oral_taxon_299	0.567925	0.931847
46503	Parabacteroides_merdae	0.94427	0.998543
46506	Bacteroides_stercoris	0.172773	0.919056
652706	Oribacterium_sp._oral_taxon_078	0.0156927	0.695223
259537	Dechloromonas_aromatica	0.0407909	0.798887
1144307	Sphingobium_sp._AP49	0.89336	0.98031
1144306	Rhizobium_sp._AP16	0.267948	0.929295
1144317	Acidovorax_sp._CF316	0.567777	0.931847
1144318	Polaromonas_sp._CF318	0.116537	0.884368
1144343	Phyllobacterium_sp._YR531	0.95953	0.998543
1144344	Bradyrhizobium_sp._YR681	0.902849	0.983968
1144327	Pseudomonas_sp._GM25	0.739237	0.956768
505382	Sphingomonas_sp._sph1	0.0819741	0.859486
1504823	bacterium_LF-3	0.910219	0.986229
882211	Pseudomonas_deceptionensis	0.222073	0.919056
472695	Pantoea_septica	0.962753	0.998543
407152	Ochrobactrum_cytisi	0.705229	0.948076
915099	Pseudomonas_canadensis	0.332419	0.931847
1537702	Delftia_sp._670	0.52351	0.931847
341694	Peptostreptococcus_stomatis	0.268126	0.929295
1603291	Alicycliphilus_sp._B1	0.7888	0.962131
1292023	Leucobacter_sp._UCD-THU	0.131504	0.891842
1292021	Kocuria_sp._UCD-OTCP	0.777068	0.961925
1292020	Dietzia_sp._UCD-THP	0.443733	0.931847
1390395	Sphingomonas_sp._LK11	0.686629	0.948076
358220	Acidovorax_sp._KKS102	0.104459	0.873774
571254	Ochrobactrum_rhizosphaerae	0.603158	0.941275
948102	Mycobacterium_franklinii	0.871955	0.976146
1423323	Flavobacterium_sp._AED	0.614902	0.942789
1619951	Burkholderiaceae_bacterium_26	0.0375175	0.778864
1701910	Agrobacterium_sp._SUL3	0.0395306	0.789091
1095771	Ruminococcus_sp._JC304	0.109489	0.876997
161879	Corynebacterium_kroppenstedtii	0.409542	0.931847
96345	Flavobacterium_psychrophilum	0.668293	0.948076
161899	Corynebacterium_singulare	0.0754457	0.859486
1816686	Halomonas_sp._Marseille-P2426	0.458263	0.931847
47229	Massilia_timonae	0.424207	0.931847
1112214	Sphingomonas_sp._PAMC_26605	0.300203	0.931847
1849491	Staphylococcaceae_bacterium_S31	0.979551	0.998543
882856	Pseudonocardia_sp._P2	0.790087	0.962224
178356	Flavobacterium_xinjiangense	0.302783	0.931847
1161412	Prevotella_sp._ICM33	0.483097	0.931847
1538295	Aquabacterium_sp._NJ1	0.99568	0.998543
1259798	Pseudomonas_sp._LAMO17WK12:I2	0.220149	0.919056
866564	Polaromonas_glacialis	0.320585	0.931847
47421	Hydrogenophaga_pseudoflava	0.518789	0.931847
1522072	Sphingobium_sp._ba1	0.492789	0.931847
391597	Limnobacter_sp._MED105	0.459081	0.931847
391598	Flavobacteria_bacterium_BAL38	0.577017	0.931847
391601	Stenotrophomonas_sp._SKA14	0.543213	0.931847
1898961	Kluyvera_intestini	0.627239	0.944621
1915389	Stenotrophomonas_sp._KAs_5-3	0.175922	0.919056
768491	Serratia_sp._S4	0.517518	0.931847
211460	Afipia_massiliensis	0.381568	0.931847
522773	Sphingobium_lactosutens	0.807105	0.97037
1227276	Prevotella_sp._F0091	0.786777	0.961925
47671	Lautropia_mirabilis	0.0305806	0.778864
47678	Bacteroides_caccae	0.0774853	0.859486
146021	Mycobacterium_houstonense	0.224894	0.919056
211589	Herbaspirillum_chlorophenolicum	0.476797	0.931847
473781	Sphingomonas_sp._LH128	0.34134	0.931847
457392	Bacteroides_sp._3_2_5	0.106065	0.873774
457400	Escherichia_sp._1_1_43	0.486017	0.931847
457401	Escherichia_sp._4_1_40B	0.412263	0.931847
457412	Ruminococcus_sp._5_1_39BFAA	0.65144	0.948076
359110	Pseudomonas_extremaustralis	0.0548684	0.859486
457421	Clostridiales_bacterium_1_7_47FAA	0.836032	0.972788
391953	Aquincola_tertiaricarbonis	0.835054	0.972788
457502	Polaromonas_jejuensis	0.423529	0.931847
1768242	Paucibacter_sp._KCTC_42545	0.998543	0.998543
47920	Acidovorax_delafieldii	0.84627	0.972788
1276755	Acidovorax_sp._JHL-3	0.461071	0.931847
1276756	Acidovorax_sp._JHL-9	0.140672	0.918351
1096546	Methylobacterium_sp._GXF4	0.75153	0.957938
1686378	Citrobacter_sp._MGH103	0.306004	0.931847
343013	Acidovorax_caeni	0.539582	0.931847
80866	Delftia_acidovorans	0.197357	0.919056
1735679	Sphingomonas_sp._Leaf208	0.948445	0.998543
1735676	Sphingomonas_sp._Leaf10	0.461839	0.931847
80879	Curvibacter_delicatus	0.0228981	0.725391
80878	Acidovorax_temperans	0.687516	0.948076
1735694	Sphingomonas_sp._Leaf230	0.520394	0.931847
1735695	Sphingomonas_sp._Leaf28	0.901221	0.983968
1735680	Pseudomonas_sp._Leaf15	0.0731094	0.859486
310297	Bacteroides_plebeius	0.743483	0.957669
310298	Bacteroides_coprocola	0.0718259	0.859486
1735685	Sphingomonas_sp._Leaf20	0.592096	0.937091
588932	Brevundimonas_naejangsanensis	0.502854	0.931847
31998	Methylobacterium_radiotolerans	0.995429	0.998543
228604	Prevotella_salivae	0.24098	0.929295
1506582	Pseudomonas_sp._11/12A	0.277148	0.929295
32013	Comamonas_terrigena	0.199678	0.919056
1768762	Blastomonas_sp._CCH1-A6	0.129173	0.891842
1768753	Bradyrhizobium_sp._CCH5-F6	0.0964114	0.873774
1768757	Sphingomonas_sp._CCH10-B3	0.0966381	0.873774
1768795	Acidovorax_sp._CCH12-A4	0.00547279	0.494821
1768786	Sphingomonas_sp._CCH5-D11	0.438643	0.931847
1768778	Sphingomonas_sp._CCH9-F2	0.0213216	0.725391
1768783	Sphingomonas_sp._CCH19-C6	0.327102	0.931847
1768781	Sphingobium_sp._CCH11-B1	0.161162	0.919056
1768803	Comamonadaceae_bacterium_CCH12-A10	0.524949	0.931847
1768804	Comamonadaceae_bacterium_CCH4-C5	0.895021	0.98031
1768805	Erythrobacteraceae_bacterium_CCH12-C2	0.0694314	0.859486
540060	Limnohabitans_planktonicus	0.560026	0.931847
196015	Caldimonas_manganoxidans	0.84289	0.972788
1703332	Lachnospiraceae_bacterium_TF01-11	0.984833	0.998543
1670619	Nitratireductor_sp._ZZ-1	0.288278	0.929295
146939	Azospira_oryzae	0.061744	0.859486
1736215	Sphingomonas_sp._Leaf33	0.715613	0.953076
65048	Mitsuaria_chitosanitabida	0.839058	0.972788
1736239	Pseudomonas_sp._Leaf83	0.715859	0.953076
1736227	Duganella_sp._Leaf61	0.551897	0.931847
1736224	Serratia_sp._Leaf51	0.781797	0.961925
1736280	Acidovorax_sp._Leaf160	0.953735	0.998543
1736272	Massilia_sp._Leaf139	0.147369	0.919056
1736265	Methylobacterium_sp._Leaf125	0.834332	0.972788
1736315	Pseudorhodoferax_sp._Leaf265	0.312232	0.931847
1736318	Pseudorhodoferax_sp._Leaf274	0.411924	0.931847
1736305	Agreia_sp._Leaf244	0.3723	0.931847
1736309	Sphingomonas_sp._Leaf257	0.231016	0.924834
1736299	Sphingomonas_sp._Leaf198	0.408654	0.931847
1736301	Sphingomonas_sp._Leaf231	0.626012	0.944621
1736345	Sphingomonas_sp._Leaf343	0.211142	0.919056
1736350	Sphingomonas_sp._Leaf357	0.706603	0.948076
1736351	Flavobacterium_sp._Leaf359	0.0505383	0.859486
1736343	Sphingomonas_sp._Leaf339	0.678138	0.948076
1736341	Leifsonia_sp._Leaf336	0.886186	0.97986
1736321	Agreia_sp._Leaf283	0.267093	0.929295
179878	Sphingomonas_elodea	0.10052	0.873774
1736382	Methylobacterium_sp._Leaf456	0.287236	0.929295
1736370	Sphingomonas_sp._Leaf412	0.191909	0.919056
1736363	Bradyrhizobium_sp._Leaf396	0.318831	0.931847
1736365	Ramlibacter_sp._Leaf400	0.654883	0.948076
1736352	Methylobacterium_sp._Leaf361	0.41406	0.931847
1523421	beta_proteobacterium_AAP51	0.499747	0.931847
1736441	Methylibium_sp._Root1272	0.762429	0.961127
1736444	Acinetobacter_sp._Root1280	0.531818	0.931847
1736434	Pelomonas_sp._Root1237	0.157362	0.919056
1736433	Rhizobacter_sp._Root1221	0.222782	0.919056
1736436	Afipia_sp._Root123D2	0.649021	0.948076
1523430	Rhodopseudomonas_sp._AAP120	0.413879	0.931847
1736430	Pelomonas_sp._Root1217	0.726797	0.955044
1523425	Novosphingobium_sp._AAP83	0.682262	0.948076
1736466	Pseudolabrys_sp._Root1462	0.294464	0.931847
1736464	Pelomonas_sp._Root1444	0.213831	0.919056
1736502	Ensifer_sp._Root258	0.786563	0.961925
1736490	Hydrogenophaga_sp._Root209	0.122293	0.891842
1523503	Pseudomonas_sp._ML96	0.492263	0.931847
1736480	Achromobacter_sp._Root170	0.640905	0.947548
1736528	Rhizobacter_sp._Root404	0.474847	0.931847
1736527	Acidovorax_sp._Root402	0.60906	0.941275
229204	Flavobacterium_frigoris	0.676653	0.948076
1736513	Variovorax_sp._Root318D1	0.137239	0.901611
1736564	Achromobacter_sp._Root565	0.572181	0.931847
1736565	Acidovorax_sp._Root568	0.87284	0.976146
1736544	Bosea_sp._Root483D1	0.430725	0.931847
1736604	Pseudomonas_sp._Root9	0.717978	0.953076
1736590	Acidovorax_sp._Root70	0.256901	0.929295
1720194	Clostridium_sp._AT4	0.00359547	0.414678
1736577	Rhizobium_sp._Root651	0.126499	0.891842
1933220	Sphingobacterium_sp._B29	0.501962	0.931847
1720315	Eggerthellaceae_bacterium_AT8	0.63675	0.946915
376815	Variovorax_soli	0.2879	0.929295
999425	Streptococcus_sp._F0442	0.118427	0.884368
147645	Paracoccus_yeei	0.332384	0.931847
1835254	Polynucleobacter_duraquae	0.330169	0.931847
1032527	Pedosphaera_parvula	0.777926	0.961925
1933777	Microbacterium_sp._CSI-V	0.718984	0.953076
529	Ochrobactrum_anthropi	0.744948	0.957669
1770210	Micrococcus_sp._CH7	0.286919	0.929295
853	Faecalibacterium_prausnitzii	0.136216	0.90059
901	Desulfovibrio_piger	0.605675	0.941275
1819727	Polynucleobacter_sp._MWH-Adler-W8	0.28575	0.929295
1276	Kytococcus_sedentarius	0.894722	0.98031
1305	Streptococcus_sanguinis	0.181752	0.919056
1308	Streptococcus_thermophilus	0.263118	0.929295
1309	Streptococcus_mutans	0.411992	0.931847
1358	Lactococcus_lactis	0.211558	0.919056
1398	Bacillus_coagulans	0.284521	0.929295
50715	Acidisphaera_rubrifaciens	0.76891	0.961925
1579	Lactobacillus_acidophilus	0.734491	0.955044
1580	Lactobacillus_brevis	0.233443	0.928406
1582	Lactobacillus_casei	0.414705	0.931847
1584	Lactobacillus_delbrueckii	0.39257	0.931847
1596	Lactobacillus_gasseri	0.494606	0.931847
1599	Lactobacillus_sakei	0.197788	0.919056
690417	Paracoccus_sphaerophysae	0.67185	0.948076
1739295	Corynebacterium_sp._HMSC034A01	0.911531	0.98662
1739268	Streptococcus_sp._HMSC073F11	0.435225	0.931847
2751	Carnobacterium_maltaromaticum	0.732942	0.955044
576610	Polynucleobacter_necessarius	0.469596	0.931847
1870984	Anaerococcus_mediterraneensis	0.269741	0.929295
134537	Paraburkholderia_fungorum	0.402124	0.931847
1117702	Novosphingobium_fuchskuhlense	0.832978	0.972788
52765	Caldicellulosiruptor_kristjanssonii	0.811301	0.97037
52766	Caldicellulosiruptor_lactoaceticus	0.0144652	0.687721
1232427	Corynebacterium_ihumii	0.511382	0.931847
1707785	Massilia_sp._WG5	0.617752	0.944621
36805	Microbacterium_aurum	0.708524	0.948076
1380389	Sphingomonas_sp._URHD0057	0.813315	0.97037
135517	Geobacillus_vulcani	0.160459	0.919056
332249	Truepera_radiovictrix	0.804266	0.97037
135719	Sphingobium_amiense	0.818339	0.972715
1545044	Paracoccus_sanguinis	0.550611	0.931847
1709002	Rhodocista_sp._MIMtkB3	0.273023	0.929295
1545443	Belnapia_sp._F-4-1	0.472048	0.931847
529705	Sphingomonas_changbaiensis	0.356381	0.931847
38286	Corynebacterium_afermentans	0.917279	0.990343
38289	Corynebacterium_jeikeium	0.975987	0.998543
38301	Corynebacterium_minutissimum	0.173229	0.919056
529884	Rhodoluna_lacicola	0.436869	0.931847
1136105	Tolypothrix_campylonemoides	0.509666	0.931847
1414719	Corynebacterium_jeddahense	0.531342	0.931847
1759059	Caulobacteraceae_bacterium_OTSz_A_272	0.358147	0.931847
563037	Streptococcus_sp._M143	0.964961	0.998543
1267535	Acidobacteriaceae_bacterium_KBS_96	0.941954	0.998543
579490	Paracoccus_sp._S4493	0.650371	0.948076
137730	Facklamia_ignava	0.891661	0.98031
88688	Caulobacter_segnis	0.0666902	0.859486
712357	Leptotrichia_sp._oral_taxon_212	0.828694	0.972788
40681	Sphingomonas_asaccharolytica	0.549912	0.931847
40682	Sphingomonas_mali	0.580463	0.93414
40683	Sphingomonas_pruni	0.427931	0.931847
1581076	Streptococcus_sp._HMSC10A01	0.895312	0.98031
450749	Veillonella_sp._6_1_27	0.296392	0.931847
1335760	Sphingobium_sp._YL23	0.407456	0.931847
1123067	Rubellimicrobium_mesophilum	0.925587	0.991496
1287116	Mesorhizobium_sp._L2C084A000	0.718723	0.953076
1287252	Mesorhizobium_sp._LNHC252B00	0.571774	0.931847
1287264	Mesorhizobium_sp._LNJC380A00	0.434101	0.931847
1287325	Mesorhizobium_sp._LSJC268A00	0.995319	0.998543
1287334	Mesorhizobium_sp._LSJC277A00	0.100645	0.873774
255205	Pseudoclavibacter_helvolus	0.0812343	0.859486
1353277	Rhizobium_freirei	0.0365371	0.778864
452623	Pseudoclavibacter_soli	0.352504	0.931847
1485002	Acinetobacter_sp._ETR1	0.415726	0.931847
43263	Pseudomonas_alcaligenes	0.569593	0.931847
469609	Streptococcus_sp._2_1_36FAA	0.639619	0.947548
43669	Brachybacterium_faecium	0.144452	0.919056
93064	Sphingomonas_koreensis	0.528647	0.931847
257003	Sphingomonas_phyllosphaerae	0.983388	0.998543
306205	Rheinheimera_texasensis	0.577189	0.931847
551987	Duganella_sacchari	0.690951	0.948076
535712	Candidatus_Rhodoluna_planktonica	0.577611	0.931847
454194	Pyrinomonas_methylaliphatogenes	0.685878	0.948076
257708	Roseomonas_gilardii	0.341892	0.931847
94009	Thermicanus_aegyptius	0.589095	0.937091
1684385	Novosphingobium_sp._ST904	0.764827	0.961127
160791	Sphingomonas_wittichii	0.178593	0.919056
1078480	Haemophilus_sputorum	0.372619	0.931847
95606	Sphingomonas-like_bacterium_B12	0.339891	0.931847
407019	Sphingomonas_astaxanthinifaciens	0.691253	0.948076
685778	Sphingomonas_sp._PR090111-T3T-6A	0.786016	0.961925
1030157	Sphingomonas_sp._KC8	0.425262	0.931847
1538095	Cupriavidus_sp._D384	0.298342	0.931847
1095727	Streptococcus_sp._SK643	0.321807	0.931847
1472716	Burkholderia_sp._K24	0.332246	0.931847
162426	Microbacterium_hominis	0.28481	0.929295
47770	Lactobacillus_crispatus	0.245029	0.929295
1522368	Modestobacter_caceresii	0.639923	0.947548
97138	Clostridium_sp._ASF356	0.0212114	0.725391
1735677	Microbacterium_sp._Leaf203	0.647029	0.948076
1735693	Sphingobium_sp._Leaf26	0.630065	0.944621
392409	Sphingomonas_jaspsi	0.161748	0.919056
1768765	Methylobacterium_sp._CCH5-D2	0.20711	0.919056
1768777	Streptococcus_sp._CCH8-C6	0.852766	0.974098
1768780	Microbacterium_sp._CCH5-D1	0.816935	0.972715
1768806	Rhodospirillaceae_bacterium_CCH5-H10	0.197816	0.919056
1736347	Microbacterium_sp._Leaf347	0.518508	0.931847
1736481	Mesorhizobium_sp._Root172	0.729285	0.955044
1736553	Microbacterium_sp._Root53	0.51878	0.931847
1736556	Microbacterium_sp._Root553	0.831265	0.972788
1310601	Acinetobacter_sp._479375	0.508592	0.931847
56	Sorangium_cellulosum	0.962753	0.998543
393310	Skermanella_aerolata	0.997814	0.998543
103	Flectobacillus_major	0.877096	0.976834
229480	Arsenicicoccus_bolidensis	0.379757	0.931847
204	Campylobacter_showae	0.438703	0.931847
245	Flavobacterium_aquatile	0.821776	0.972788
249	Terrimonas_ferruginea	0.687867	0.948076
33032	Anaerococcus_lactolyticus	0.562964	0.931847
33034	Anaerococcus_prevotii	0.993739	0.998543
339	Xanthomonas_campestris	0.118098	0.884368
505	Kingella_oralis	0.597254	0.937091
732	Aggregatibacter_aphrophilus	0.117313	0.884368
459515	Nakamurella_lactea	0.978273	0.998543
824	Campylobacter_gracilis	0.280999	0.929295
827	Campylobacter_ureolyticus	0.402735	0.931847
983	Flavobacterium_flevense	0.771518	0.961925
1017	Capnocytophaga_gingivalis	0.25331	0.929295
1019	Capnocytophaga_sputigena	0.841558	0.972788
1737983	Labrys_sp._WJW	0.8221	0.972788
165096	Weissella_koreensis	0.260427	0.929295
1377	Aerococcus_viridans	0.525579	0.931847
755172	Peptoniphilus_coxii	0.750082	0.957669
1535	[Clostridium]_leptum	0.493946	0.931847
1587	Lactobacillus_helveticus	0.502453	0.931847
1597	Lactobacillus_paracasei	0.15621	0.919056
1622	Lactobacillus_murinus	0.192238	0.919056
1655	Actinomyces_naeslundii	0.0273341	0.778864
1659	Actinomyces_israelii	0.561326	0.931847
1660	Actinomyces_odontolyticus	0.220582	0.919056
1750	Pseudopropionibacterium_propionicum	0.946525	0.998543
1778	Mycobacterium_gordonae	0.845796	0.972788
1861	Geodermatophilus_obscurus	0.317645	0.931847
1673725	Peptoniphilus_sp._EL1	0.0106011	0.579152
100886	Catenibacterium_mitsuokai	0.305242	0.931847
1739337	Kocuria_sp._HMSC066H03	0.54195	0.931847
2718	Cardiobacterium_hominis	0.516699	0.931847
1739525	Peptoniphilus_sp._HMSC075B08	0.778417	0.961925
1379270	Gemmatimonas_phototrophica	0.463178	0.931847
1871035	Negativibacillus_massiliensis	0.400898	0.931847
1838286	Lacunisphaera_limnophila	0.163095	0.919056
1641707	Stenotrophomonas_sp._TD3	0.725815	0.955044
363832	Solirubrobacter_soli	0.229145	0.924834
1641811	Actinobacteria_bacterium_IMCC26207	0.735144	0.955044
1379870	Spirosoma_radiotolerans	0.36399	0.931847
102148	Solobacterium_moorei	0.121695	0.891842
397278	Marmoricola_aequoreus	0.550532	0.931847
1904640	Betaproteobacteria_bacterium_GR16-43	0.160383	0.919056
1380388	Nocardioides_sp._URHA0032	0.841733	0.972788
1904944	Stenotrophomonas_sp._LM091	0.231654	0.924834
1904966	Ornithinimicrobium_sp._CNJ-824	0.331719	0.931847
332163	Candidatus_Solibacter_usitatus	0.886799	0.97986
1315212	Exiguobacterium_sp._8-11-1	0.610287	0.941275
398037	Segetibacter_koreensis	0.593095	0.937091
1381123	Aliihoeflea_sp._2WW	0.80035	0.969385
37923	Kocuria_kristinae	0.380884	0.931847
1119528	Methyloversatilis_discipulorum	0.642772	0.947548
1840518	Gardnerella_sp._30-4	0.784549	0.961925
38304	Corynebacterium_tuberculostearicum	0.358035	0.931847
1054213	Acetobacteraceae_bacterium_AT-5844	0.763891	0.961127
693988	Bilophila_sp._4_1_30	0.0374062	0.778864
1382303	Caulobacteraceae_bacterium_PMMR1	0.514329	0.931847
1841133	Gardnerella_sp._26-12	0.544699	0.931847
72000	Kocuria_rhizophila	0.501001	0.931847
1579343	Streptococcus_sp._263_SSPC	0.860833	0.975114
137732	Granulicatella_elegans	0.088243	0.873774
39490	Eubacterium_ramulus	0.577497	0.931847
203471	Tepidiphilus_margaritifer	0.710858	0.949641
1776384	Emergencia_timonensis	0.240519	0.929295
39778	Veillonella_dispar	0.769688	0.961925
301953	Caldicellulosiruptor_acetigenus	0.286772	0.929295
1449048	Mycobacterium_sp._UNC280MFTsu5.1	0.124686	0.891842
433660	Nocardioides_halotolerans	0.979699	0.998543
40519	Ruminococcus_callidus	0.923226	0.991496
40542	Leptotrichia_buccalis	0.276498	0.929295
1581081	Stenotrophomonas_sp._HMSC10F06	0.238356	0.929295
1581131	Actinomyces_sp._HMSC08A01	0.786518	0.961925
467093	Ilumatobacter_nonamiensis	0.48535	0.931847
41202	Ewingella_americana	0.905551	0.983968
467210	Lachnoanaerobaculum_saburreum	0.506313	0.931847
1745712	Anaerococcus_sp._Marseille-P2143	0.528645	0.931847
41950	Candidatus_Microthrix_parvicella	0.967059	0.998543
468056	Flavobacterium_fluvii	0.978628	0.998543
42256	Rubrobacter_radiotolerans	0.395536	0.931847
173362	Brachybacterium_paraconglomeratum	0.651564	0.948076
1484116	Hymenobacter_sp._PAMC_26554	0.885016	0.97986
173480	Gemmatimonas_aurantiaca	0.110681	0.876997
1549812	Massilia_sp._BSC265	0.546837	0.931847
501496	Porphyromonas_bennonis	0.0977051	0.873774
927677	Synechocystis_sp._PCC_7509	0.239471	0.929295
272548	Actinomyces_dentalis	0.33368	0.931847
665939	Campylobacter_sp._10_1_50	0.00411212	0.426838
43769	Corynebacterium_propinquum	0.304137	0.931847
1387353	Paludisphaera_borealis	0.295116	0.931847
44008	Enterococcus_cecorum	0.0562688	0.859486
404937	Anoxybacillus_thermarum	0.399328	0.931847
44676	Geothrix_fermentans	0.689619	0.948076
437898	Sutterella_parvirubra	0.494039	0.931847
44749	Sporobacter_termitidis	0.864853	0.97578
1650663	Fournierella_massiliensis	0.373654	0.931847
1945862	Flavobacterium_sp._A45	0.685844	0.948076
1225476	Candidatus_Rickettsiella_isopodorum	0.853675	0.974098
46125	Abiotrophia_defectiva	0.631567	0.944621
1128427	filamentous_cyanobacterium_ESFC-1	0.408292	0.931847
1849383	Psychrobacter_sp._SHUES1	0.785369	0.961925
1816677	Butyricimonas_sp._Marseille-P2440	0.0257114	0.762526
1227267	Leptotrichia_sp._oral_taxon_879	0.0726978	0.859486
1522317	bacterium_SIT5	0.25437	0.929295
1882918	Pajaroellobacter_abortibovis	0.115923	0.884368
1850526	Arachidicoccus_sp._BS20	0.586677	0.937015
441501	Corynebacterium_massiliense	0.218636	0.919056
48292	Hyphomicrobium_zavarzinii	0.528271	0.931847
671228	Veillonella_sp._oral_taxon_158	0.394823	0.931847
1490484	Mycobacterium_sp._ST-F2	0.156214	0.919056
1523418	alpha_proteobacterium_AAP38	0.452901	0.931847
343874	Empedobacter_falsenii	0.421423	0.931847
1097667	Patulibacter_medicamentivorans	0.633147	0.944648
540746	Rudaea_cellulosilytica	0.333882	0.931847
82135	Atopobium_vaginae	0.762345	0.961127
147802	Lactobacillus_iners	0.902267	0.983968
344881	Flavobacterium_soli	0.869841	0.976146
1852381	Duodenibacillus_massiliensis	0.985999	0.998543
280093	Flavobacterium_granuli	0.708774	0.948076
83655	Leclercia_adecarboxylata	0.518444	0.931847
214851	Subdoligranulum_variabile	0.472622	0.931847
706438	Actinomyces_sp._oral_taxon_171	0.549626	0.931847
1492898	Flavisolibacter_sp._LCS9	0.930263	0.992409
280871	Mycobacterium_llatzerense	0.837685	0.972788
477666	Bacteroides_graminisolvens	0.35075	0.931847
215690	Thermomonas_fusca	0.522434	0.931847
936577	Streptococcus_sp._AS14	0.158682	0.919056
445220	Reyranella_massiliensis	0.746243	0.957669
1035308	Dehalobacter_sp._FTH1	0.773178	0.961925
1461582	Jeotgalicoccus_saudimassiliensis	0.283569	0.929295
249352	Flavobacterium_fryxellicola	0.586456	0.937015
544580	Actinomyces_oris	0.757694	0.959779
938293	Anaerococcus_provenciensis	0.800106	0.969385
1298857	Solirubrobacter_sp._URHD0082	0.448049	0.931847
1298863	Marmoricola_sp._URHB0036	0.979459	0.998543
184870	Varibaculum_cambriense	0.96267	0.998543
54005	Peptoniphilus_harei	0.863514	0.975329
185294	Prevotella_paludivivens	0.973548	0.998543
54299	Chroococcidiopsis_thermalis	0.545137	0.931847
218538	Dialister_invisus	0.670185	0.948076
1955701	Spirosoma_sp._209	0.746768	0.957669
55565	Actinomyces_graevenitzii	0.378682	0.931847
416016	Flavobacterium_cucumis	0.757795	0.959779
1105029	Actinomyces_sp._ICM39	0.480965	0.931847
253239	Ethanoligenens_harbinense	0.403373	0.931847
56689	Mycobacterium_mucogenicum	0.160754	0.919056
712122	Actinomyces_sp._oral_taxon_414	0.981618	0.998543
384677	Ornithinimicrobium_pekingense	0.367052	0.931847
1859695	Haemophilus_sp._CCUG_60358	0.350923	0.931847
1302690	Cnuella_takakiae	0.568959	0.931847
712888	Actinobaculum_sp._oral_taxon_183	0.502433	0.931847
1827278	Aliterella_atlantica	0.145492	0.919056
1892844	Hyphomicrobium_sp._CS1BSMeth3	0.531598	0.931847
1172186	Mycobacterium_sp._360MFTsu5.1	0.532723	0.931847
418856	Nevskia_soli	0.249301	0.929295
1173027	Microcoleus_sp._PCC_7113	0.204009	0.919056
1500894	Massilia_sp._9096	0.682867	0.948076
59196	Rickettsiella_grylli	0.918813	0.990343
1206085	Jatrophihabitans_endophyticus	0.634291	0.944648
157687	Leptotrichia_wadei	0.00155222	0.260836
1697794	Clostridia_bacterium_UC5.1-1D1	0.671621	0.948076
157784	Pseudomonas_thermotolerans	0.613597	0.94218
191495	Conexibacter_woesei	0.962519	0.998543
551990	Flavobacterium_glycines	0.828402	0.972788
1141883	Massilia_putida	0.196073	0.919056
1305732	Microbacterium_sp._KROCY2	0.148412	0.919056
912594	Mycobacterium_iranicum	0.929225	0.992321
1699078	Geobacillus_sp._PA-3	0.0662369	0.859486
28038	Lactobacillus_curvatus	0.440687	0.931847
552398	Ruminococcaceae_bacterium_D16	0.812969	0.97037
421525	Chryseobacterium_haifense	0.881807	0.978947
1470358	Candidatus_Blastococcus_massiliensis	0.395739	0.931847
651609	Actinomyces_sp._oral_taxon_180	0.804885	0.97037
29321	Turicella_otitidis	0.0736312	0.859486
29379	Staphylococcus_auricularis	0.252566	0.929295
29382	Staphylococcus_cohnii	0.69819	0.948076
29391	Gemella_morbillorum	0.132316	0.891842
29394	Dolosigranulum_pigrum	0.45509	0.931847
29405	Microlunatus_phosphovorus	0.205257	0.919056
29466	Veillonella_parvula	0.428964	0.931847
554283	Flavobacterium_chungangense	0.549602	0.931847
521720	Pseudomonas_caeni	0.446189	0.931847
1636152	Planctomyces_sp._SH-PL62	0.885145	0.97986
1505605	Hymenobacter_sp._IS2118	0.586399	0.937015
457416	Veillonella_sp._3_1_44	0.977404	0.998543
1178516	Spirosoma_montaniterrae	0.559292	0.931847
261292	Nitrosomonas_sp._Is79A3	0.993222	0.998543
32057	Calothrix_sp._PCC_7103	0.845241	0.972788
1768770	Caulobacter_sp._CCH5-E12	0.683306	0.948076
1768768	Caulobacter_sp._CCH9-E1	0.688333	0.948076
163202	Corynebacterium_appendicis	0.749591	0.957669
392734	Terriglobus_roseus	0.964505	0.998543
196162	Nocardioides_sp._JS614	0.777136	0.961925
1736379	Marmoricola_sp._Leaf446	0.966474	0.998543
1736375	Aureimonas_sp._Leaf427	0.73883	0.956768
1736408	Nocardioides_sp._Soil774	0.385735	0.931847
1736431	Nocardioides_sp._Root122	0.269478	0.929295
1736504	Mycobacterium_sp._Root265	0.330293	0.931847
1736540	Aeromicrobium_sp._Root472D3	0.133859	0.896424
229205	Flavobacterium_micromati	0.722841	0.955044
1736591	Phenylobacterium_sp._Root700	0.206342	0.919056
378211	Methyloversatilis_universalis	0.857719	0.974098
1422	Geobacillus_stearothermophilus	0.00154402	0.260836
198092	Roseomonas_rosea	0.0196218	0.725391
427683	Methylobacterium_platani	0.263387	0.929295
1739414	Staphylococcus_sp._HMSC066C03	0.162453	0.919056
69395	Caulobacter_henricii	0.658116	0.948076
1743159	Polynucleobacter_yangtzensis	0.255128	0.929295
712119	Actinomyces_sp._oral_taxon_175	0.180007	0.919056
1187852	Methylobacterium_tarhaniae	0.990554	0.998543
191863	Chthoniobacter_flavus	0.953225	0.998543
114	Gemmata_obscuriglobus	0.079922	0.859486
461393	Actinomyces_massiliensis	0.27385	0.929295
1739387	Actinomyces_sp._HMSC075C01	0.566474	0.931847
1739406	Actinomyces_sp._HMSC035G02	0.741634	0.957483
690879	Terrimicrobium_sacchariphilum	0.749337	0.957669
2756	Brochothrix_thermosphacta	0.337392	0.931847
35841	Bacillus_thermoamylovorans	0.630468	0.944621
364298	Janibacter_hoylei	0.411661	0.931847
1380390	Solirubrobacterales_bacterium_URHD0059	0.674015	0.948076
496058	Spirosoma_panaciterrae	0.242793	0.929295
1283291	Pseudomonas_sp._URMO17WK12:I11	0.448691	0.931847
1284708	Tissierellia_bacterium_S7-1-4	0.676052	0.948076
1581063	Lactobacillus_sp._HMSC25A02	0.301956	0.931847
1581133	Actinomyces_sp._HMSC08A09	0.0680895	0.859486
107709	Opitutus_terrae	0.528432	0.931847
927083	Sandaracinus_amylolyticus	0.448573	0.931847
75659	Duganella_zoogloeoides	0.477644	0.931847
503361	Flavobacterium_sasangense	0.945163	0.998543
1785156	Dietzia_sp._111N12-1	0.0813513	0.859486
84135	Gemella_sanguinis	0.374046	0.931847
936548	Actinomyces_sp._ICM47	0.465145	0.931847
52769	Actinomyces_gerencseriae	0.924827	0.991496
1005039	Fimbriimonas_ginsengisoli	0.561209	0.931847
55211	Erwinia_persicina	0.472008	0.931847
712117	Actinomyces_sp._oral_taxon_170	0.977163	0.998543
122355	Pseudomonas_psychrophila	0.132111	0.891842
712359	Leptotrichia_sp._oral_taxon_215	0.98051	0.998543
516700	Jeotgalicoccus_marinus	0.971786	0.998543
419005	Prevotella_amnii	0.724762	0.955044
1834155	Kocuria_sp._ICS0012	0.102123	0.873774
1736457	Mycobacterium_sp._Root135	0.211099	0.919056
452982	Roseomonas_aerilata	0.555468	0.931847
1283293	Pseudomonas_sp._URIL14HWK12:I6	0.267612	0.929295
706435	Capnocytophaga_sp._oral_taxon_329	0.850248	0.974098
61592	Corynebacterium_durum	0.452278	0.931847
1581095	Sphingobacterium_sp._HMSC13C05	0.841258	0.972788

## Sheet: COAD_CMS
tax_id	name	krusk_p	krusk_q
1179670	Micrococcus_sp._KBS0714	0.295427	0.912249
1917019	Bacillus_sp._VT-16-64	0.101283	0.912249
1261635	Roseburia_sp._831b	0.839273	0.974362
1261634	Roseburia_sp._499	0.390135	0.922905
65655	Hydrogenophaga_palleronii	0.376938	0.922905
65657	Hydrogenophaga_flava	0.665639	0.94087
65656	Hydrogenophaga_taeniospiralis	0.364179	0.922905
33011	Cutibacterium_granulosum	0.0414854	0.771098
33033	Parvimonas_micra	0.0189472	0.617185
33038	[Ruminococcus]_gnavus	0.740656	0.965741
33051	Sphingomonas_sanguinis	0.361298	0.922905
285	Comamonas_testosteroni	0.599899	0.940347
293	Brevundimonas_diminuta	0.0785751	0.877017
300	Pseudomonas_mendocina	0.934392	0.981679
33069	Pseudomonas_viridiflava	0.374908	0.922905
1032505	Fusobacterium_sp._OBRC1	5.81343e-05	0.0603434
316	Pseudomonas_stutzeri	0.308642	0.916737
329	Ralstonia_pickettii	0.425859	0.922905
360807	Roseburia_inulinivorans	0.663652	0.94087
1917281	Pseudomonas_sp._06C_126	0.709785	0.96004
1163671	Clostridium_sp._12(A)	0.31031	0.916737
1229204	alpha_proteobacterium_L41A	0.588232	0.939877
406	Methylobacillus_glycogenes	0.168858	0.912249
470	Acinetobacter_baumannii	0.331785	0.922905
410072	Coprococcus_comes	0.823275	0.968928
131568	Kineococcus_radiotolerans	0.903964	0.979448
262668	Acinetobacter_beijerinckii	0.443742	0.922905
548	Klebsiella_aerogenes	0.0534435	0.771098
549	Pantoea_agglomerans	0.650598	0.94087
553	Pantoea_ananatis	0.0884425	0.889263
562	Escherichia_coli	0.381279	0.922905
197183	Alkanindiges_illinoisensis	0.33258	0.922905
575	Raoultella_planticola	0.0539217	0.771098
577	Raoultella_terrigena	0.826688	0.968928
213588	Thermomonas_hydrothermalis	0.281145	0.912249
614	Serratia_liquefaciens	0.00921078	0.564045
82541	Cupriavidus_gilardii	0.580824	0.939877
622	Shigella_dysenteriae	0.952243	0.98625
624	Shigella_sonnei	0.868942	0.979448
754331	Escherichia_sp._TW09308	0.0488603	0.771098
754332	Escherichia_sp._TW10509	0.0284794	0.719631
754327	Escherichia_sp._TW09231	0.438505	0.922905
1229488	beta_proteobacterium_FWI2	0.0781613	0.877017
1229484	alpha_proteobacterium_LLX12A	0.0896831	0.889263
164546	Cupriavidus_taiwanensis	0.358079	0.922905
82633	Cupriavidus_pauculus	0.465441	0.922905
1737424	Blautia_massiliensis	0.964171	0.98625
1737425	Corynebacterium_provencense	0.161593	0.912249
817	Bacteroides_fragilis	0.0288789	0.719631
818	Bacteroides_thetaiotaomicron	0.190368	0.912249
821	Bacteroides_vulgatus	0.715581	0.963389
823	Parabacteroides_distasonis	0.51215	0.922905
837	Porphyromonas_gingivalis	0.350637	0.922905
851	Fusobacterium_nucleatum	0.305526	0.916737
860	Fusobacterium_periodonticum	0.0366378	0.760403
721785	Acidovorax_ebreus	0.469182	0.922905
1737624	Geobacillus_sp._Sah69	0.151606	0.912249
912	Nitrobacter_hamburgensis	0.758655	0.965741
230310	Curvibacter_gracilis	0.177717	0.912249
1917876	Blautia_sp._Marseille-P3087	0.190082	0.912249
1852368	Prevotellaceae_bacterium_Marseille-P2826	0.0119929	0.564045
1852365	Fusobacterium_massiliense	0.000563553	0.194989
986	Flavobacterium_johnsoniae	0.719609	0.964776
1015	Bergeyella_zoohelcum	0.72549	0.964776
1034	Afipia_clevelandensis	0.792523	0.96618
1279005	Escherichia_sp._KTE172	0.471853	0.922905
1836045	Burkholderia_sp._CQ001	0.212742	0.912249
82995	Serratia_grimesii	0.0899923	0.889263
33889	Brevibacterium_casei	0.106445	0.912249
328814	Alistipes_shahii	0.703952	0.956111
33917	Microbacterium_barkeri	0.701301	0.955315
33940	Geobacillus_thermodenitrificans	0.457115	0.922905
50340	Pseudomonas_fuscovaginae	0.888383	0.979448
33964	Leuconostoc_citreum	0.382891	0.922905
1245	Leuconostoc_mesenteroides	0.403002	0.922905
1260	Finegoldia_magna	0.307305	0.916737
34029	Leptothrix_cholodnii	0.515968	0.922905
1270	Micrococcus_luteus	0.743559	0.965741
1282	Staphylococcus_epidermidis	0.133892	0.912249
99597	Sphingomonas_pituitosa	0.251483	0.912249
1292	Staphylococcus_warneri	0.958351	0.98625
34062	Moraxella_osloensis	0.580213	0.939877
574750	Cupriavidus_sp._SK-4	0.967386	0.986634
34073	Variovorax_paradoxus	0.604226	0.940347
1131812	Flavobacterium_sp._83	0.753626	0.965741
34103	Sphaerotilus_natans	0.993819	0.994777
165179	Prevotella_copri	0.814361	0.968278
83262	Mycobacterium_immunogenum	0.842079	0.974362
1590596	Sphingobacterium_sp._T2	0.740195	0.965741
1379	Gemella_haemolysans	0.0142087	0.581113
1869229	Pseudomonas_sp._S1E40	0.467046	0.922905
558537	Delftia_lacustris	0.733998	0.965741
1502	Clostridium_perfringens	0.14907	0.912249
1531	[Clostridium]_clostridioforme	0.00382055	0.564045
1033736	Brevibacterium_senegalense	0.675557	0.94087
1574409	Mesorhizobium_sp._F7	0.338822	0.922905
722472	Bradyrhizobium_lablabi	0.220489	0.912249
1590	Lactobacillus_plantarum	0.544187	0.926009
1656	Actinomyces_viscosus	0.0473756	0.771098
296591	Polaromonas_sp._JS666	0.676756	0.94087
1197727	Pseudomonas_sp._Ag1	0.28793	0.912249
1680	Bifidobacterium_adolescentis	0.467426	0.922905
378534	Pseudomonas_sp._Eur1_9.41	0.273252	0.912249
1735	Holdemanella_biformis	0.127644	0.912249
1777	Mycobacterium_gastri	0.792076	0.96618
1574624	[Propionibacterium]_namnetense	0.0765887	0.877017
673548	Comamonas_terrae	0.733741	0.965741
280332	Bradyrhizobium_jicamae	0.543232	0.926009
1807	Mycobacterium_obuense	0.6771	0.94087
1492738	Flavobacterium_seoulense	0.935871	0.982239
1492737	Flavobacterium_gilvum	0.340685	0.922905
1771311	Pseudomonas_sp._ATCC_PTA-122608	0.0455788	0.771098
214856	Alistipes_finegoldii	0.469954	0.922905
411486	Clostridium_sp._M62/1	0.504716	0.922905
411484	Clostridium_sp._SS2/1	0.178792	0.912249
1378168	Firmicutes_bacterium_ASF500	0.260641	0.912249
1263547	Oscillibacter_ruminantium	0.287654	0.912249
182337	Erwinia_billingiae	0.785296	0.96618
1706231	Janthinobacterium_sp._CG23_2	0.788219	0.96618
1919277	Anoxybacillus_sp._103	0.329748	0.922905
1788301	Pseudomonas_versuta	0.802316	0.96618
477641	Modestobacter_marinus	0.165642	0.912249
1673721	Intestinimonas_massiliensis	0.297279	0.912249
1755647	Bradyrhizobium_sp._BR_10303	0.766907	0.96618
1165852	Melaminivora_alkalimesophila	0.743573	0.965741
1739272	Propionibacterium_sp._HMSC068C01	0.924925	0.980288
1739277	Propionibacterium_sp._HMSC078F01	0.23278	0.912249
1739316	Propionibacterium_sp._HMSC069G10	0.442289	0.922905
1739345	Propionibacterium_sp._HMSC065F07	0.00467153	0.564045
166486	Roseburia_intestinalis	0.398022	0.922905
84595	Gordonia_polyisoprenivorans	0.881308	0.979448
936562	Fusobacterium_sp._CM21	0.00214877	0.557607
936563	Fusobacterium_sp._CM22	0.078152	0.877017
1739367	Micrococcus_sp._HMSC067E09	0.214849	0.912249
936561	Fusobacterium_sp._CM1	0.00456346	0.564045
1690268	Acidovorax_sp._SD340	0.00807633	0.564045
2702	Gardnerella_vaginalis	0.209656	0.912249
1739413	Alloscardovia_sp._HMSC034E08	0.12277	0.912249
1739394	Porphyromonas_sp._HMSC065F10	0.519639	0.922905
68259	Streptomyces_purpurogeneiscleroticus	0.0392561	0.768827
658082	Lachnospiraceae_bacterium_2_1_58FAA	0.167464	0.912249
1739435	Fusobacterium_sp._HMSC065F01	0.0102723	0.564045
1739460	Staphylococcus_sp._HMSC055B03	0.284858	0.912249
1739515	Propionibacterium_sp._HMSC062D05	0.118391	0.912249
674529	Bacteroides_faecis	0.446879	0.922905
281362	Dechloromonas_denitrificans	0.490724	0.922905
52022	Meiothermus_silvanus	0.70578	0.956396
674703	Rhodoplanes_sp._Z2-YC6860	0.821422	0.968928
1100720	Limnohabitans_sp._Rim28	0.318115	0.916737
1100721	Limnohabitans_sp._Rim47	0.274613	0.912249
1526743	Pantoea_sp._NGS-ED-1003	0.543373	0.926009
658457	Pseudomonas_composti	0.972377	0.986634
1182732	Escherichia_sp._KTE159	0.0653672	0.817832
1510458	Pseudoruegeria_sabulilitoris	0.639573	0.94087
592978	Ruminococcus_faecis	0.403506	0.922905
576611	Polynucleobacter_asymbioticus	0.313908	0.916737
1805471	Clostridium_sp._Marseille-P2415	0.133541	0.912249
1870993	Tyzzerella_sp._Marseille-P3062	0.214286	0.912249
543913	beta_proteobacterium_CB	0.195088	0.912249
1871020	Clostridium_sp._Marseille-P3244	0.425622	0.922905
298163	Patulibacter_minatonensis	0.574672	0.939877
101564	Pseudomonas_alcaliphila	0.610097	0.940347
1805476	Blautia_sp._Marseille-P2398	0.0975593	0.912249
1297617	Intestinimonas_butyriciproducens	0.688472	0.946535
134375	Achromobacter_sp.	0.0539237	0.771098
232721	Acidovorax_sp._JS42	0.73706	0.965741
68895	Cupriavidus_basilensis	0.0900147	0.889263
1608996	Pseudomonas_helleri	0.0629133	0.8163
281920	Porphyromonas_uenonis	0.184366	0.912249
1150298	Fusicatenibacter_saccharivorans	0.99712	0.99712
347481	Asticcacaulis_benevestitus	0.858909	0.979448
216465	Polaromonas_naphthalenivorans	0.330198	0.922905
1592790	Sphingobium_phenoxybenzoativorans	0.215073	0.912249
1297865	Bradyrhizobium_sp._OHSU_III	0.166781	0.912249
1461752	Sphingobium_sp._Ant17	0.548116	0.92912
364029	Comamonas_sp._E6	0.398584	0.922905
364039	Azohydromonas_australica	0.294403	0.912249
1461766	Pseudoalteromonas_sp._SCSIO_11900	0.290892	0.912249
1101373	Tepidimonas_fonticaldi	0.214536	0.912249
69322	Flavobacterium_xanthum	0.749198	0.965741
1560345	Sphingomonas_panacis	0.402042	0.922905
298794	Methylobacterium_variabile	0.257616	0.912249
1658665	Mitsuaria_sp._7	0.35586	0.922905
1904462	Stenotrophomonas_sp._BIIR7	0.274862	0.912249
36746	Pseudomonas_cichorii	0.4978	0.922905
1609637	Stenotrophomonas_sp._DDT-1	0.406874	0.922905
36807	Microbacterium_laevaniformans	0.449483	0.922905
397260	Sphingomonas_sanxanigenens	0.932093	0.980288
1380355	Bradyrhizobium_sp._URHD0069	0.771515	0.96618
512030	Acidovorax_sp._NO-1	0.898825	0.979448
1380362	Ralstonia_sp._UNC404CL21Col	0.26702	0.912249
1380392	Nocardioides_sp._URHA0020	0.776397	0.96618
53367	Asanoa_ferruginea	0.722547	0.964776
1806490	Achromobacter_sp._ATCC35328	0.449839	0.922905
86182	Curvibacter_lanceolatus	0.292685	0.912249
86188	[Pseudomonas]_geniculata	0.955053	0.98625
1904807	Bradyrhizobium_sp._SEMIA_6399	0.412233	0.922905
413882	[Polyangium]_brachysporum	0.430607	0.922905
69823	Selenomonas_sputigena	0.0210308	0.623713
151755	Xenophilus_azovorans	0.126784	0.912249
53461	Nakamurella_multipartita	0.0515221	0.771098
1609977	Sphingomonas_hengshuiensis	0.377994	0.922905
1855730	Pelomonas_sp._KK5	0.803594	0.96618
1609975	Clostridium_sp._FS41	0.180706	0.912249
626940	Phascolarctobacterium_succinatutens	0.901419	0.979448
1167641	[Pseudomonas]_geniculata_N1	0.955053	0.98625
1528099	Lawsonella_clevelandensis	0.150999	0.912249
1429916	Afipia_sp._P52-10	0.384893	0.922905
1298867	Bradyrhizobium_sp._URHA0002	0.684505	0.943581
168384	Marvinbryantia_formatexigens	0.659853	0.94087
1069530	Candidatus_Paraburkholderia_schumannianae	0.500145	0.922905
1642949	Sphingomonas_sp._Ag1	0.528305	0.926009
1217052	Ralstonia_sp._A12	0.616916	0.940808
1888892	Sphingomonas_sp._MCT13	0.0881124	0.889263
54067	Xylophilus_ampelinus	0.377633	0.922905
1692501	Methylobacterium_sp._ARG-1	0.208765	0.912249
660294	Thermosipho_affectus	0.494044	0.922905
1332080	Sphingobium_baderi	0.220821	0.912249
1217418	Cupriavidus_sp._HPC(L)	0.512099	0.922905
70584	Aquabacterium_parvum	0.84576	0.97537
1643429	Candidatus_Kryptobacter_tengchongensis	0.136354	0.912249
54291	Raoultella_ornithinolytica	0.170638	0.912249
218158	Arthrobacter_sp._I3	0.206465	0.912249
152682	Sphingomonas_melonis	0.0259145	0.719631
1217722	Pseudomonas_sp._S13.1.2	0.498598	0.922905
1938609	Flavobacterium_sp._LM4	0.106537	0.912249
709797	Bradyrhizobiaceae_bacterium_SG-6C	0.915469	0.97951
1938610	Flavobacterium_sp._LM5	0.589509	0.939877
1938607	Sphingomonas_sp._LM7	0.369541	0.922905
1217704	Acinetobacter_sp._NIPH_284	0.423848	0.922905
1217710	Acinetobacter_sp._NIPH_899	0.385867	0.922905
1381597	Sphingomonas_sp._ERG5	0.916285	0.97951
1676617	Ralstonia_sp._MD27	0.91434	0.979448
284016	Phenylobacterium_zucineum	0.484998	0.922905
103817	Janibacter_terrae	0.167301	0.912249
38284	Corynebacterium_accolens	0.37002	0.922905
38288	Corynebacterium_genitalium	0.584895	0.939877
38303	Corynebacterium_pseudogenitalium	0.50271	0.922905
38305	Corynebacterium_vitaeruminis	0.256514	0.912249
333367	[Clostridium]_asparagiforme	0.00835376	0.564045
546364	Amycolatopsis_australiensis	0.36	0.922905
1955422	Massilia_sp._KIM	0.731093	0.965741
415425	Flavobacterium_terrae	0.851715	0.975806
563038	Streptococcus_sp._M334	0.665444	0.94087
661329	Herbiconiux_solani	0.762512	0.96618
563031	Prevotella_sp._C561	0.578727	0.939877
55197	Flavobacterium_branchiophilum	0.445129	0.922905
1661051	Pseudomonas_sp._NBRC_111136	0.0794216	0.877017
1661055	Pseudomonas_sp._NBRC_111140	0.726903	0.964776
1661045	Pseudomonas_sp._NBRC_111130	0.857103	0.978738
1661046	Pseudomonas_sp._NBRC_111131	0.543697	0.926009
1661032	Pseudomonas_sp._NBRC_111117	0.0571993	0.771098
1661037	Pseudomonas_sp._NBRC_111122	0.0627061	0.8163
104605	Sphingomonas_sp._Ant20	0.744283	0.965741
219301	Brachybacterium_muris	0.496074	0.922905
989370	Bradyrhizobium_manausense	0.879503	0.979448
1906854	Brevundimonas_sp._ZS04	0.36918	0.922905
202955	Acinetobacter_tjernbergiae	0.0326261	0.727
202954	Acinetobacter_tandoii	0.185209	0.912249
202956	Acinetobacter_towneri	0.287794	0.912249
317659	Pseudomonas_syringae_pv._coryli	0.641236	0.94087
301301	Roseburia_hominis	0.214919	0.912249
301302	Roseburia_faecis	0.989753	0.992621
1743157	Polynucleobacter_sinensis	0.389063	0.922905
71999	Kocuria_palustris	0.970822	0.986634
1743168	Polynucleobacter_wuianus	0.942612	0.98625
88431	Dorea_longicatena	0.520797	0.922905
399742	Enterobacter_sp._638	0.46932	0.922905
1120623	Achromobacter_sp._LC458	0.126716	0.912249
203192	Pseudomonas_chloritidismutans	0.648733	0.94087
1055192	Comamonas_sp._B-9	0.182055	0.912249
1776082	Shigella_sp._SF-2015	0.247835	0.912249
1415630	Pseudomonas_sp._TKP	0.0103708	0.564045
137716	Ideonella_sp._B508-1	0.789434	0.96618
1038867	Bradyrhizobium_sp._WSM3983	0.509153	0.922905
39485	[Eubacterium]_eligens	0.583546	0.939877
39486	Dorea_formicigenerans	0.570258	0.939877
39488	[Eubacterium]_hallii	0.874301	0.979448
39491	[Eubacterium]_rectale	0.950289	0.98625
39496	Eubacterium_ventriosum	0.381393	0.922905
170573	Staphylococcus_pettenkoferi	0.390946	0.922905
121428	Sphingobium_xenophagum	0.233135	0.912249
1038928	Streptomyces_xinghaiensis	0.27589	0.912249
350893	Flavobacterium_daejeonense	0.680996	0.943195
1284775	Prevotella_sp._S7-1-8	0.168938	0.912249
1907403	Pseudacidovorax_sp._RU35E	0.0449807	0.771098
1055487	Methylotenera_versatilis	0.155405	0.912249
105219	Ralstonia_mannitolilytica	0.518866	0.922905
563996	Sphingomonas_hankookensis	0.165623	0.912249
1678129	Limnohabitans_sp._103DPR2	0.395774	0.922905
1678128	Limnohabitans_sp._63ED37-2	0.45532	0.922905
1235797	Oscillibacter_sp._1-3	0.498441	0.922905
351091	Oscillibacter_valericigenes	0.51967	0.922905
56193	Sphingobium_chungbukense	0.811408	0.96618
1268622	Acidovorax_sp._MR-S7	0.832652	0.972208
629773	Sphingomonas_sp._Mn802worker	0.435036	0.922905
39950	Dialister_pneumosintes	0.000202371	0.10503
39956	Methylobacterium_mesophilicum	0.297556	0.912249
138336	Blastococcus_saxobsidens	0.65165	0.94087
1449076	Sphingomonas_sp._UNC305MFCol5.2	0.572683	0.939877
1449061	Ochrobactrum_sp._UNC390CL2Tsu3S39	0.656983	0.94087
1449059	Mycobacterium_sp._UNC410CL29Cvi84	0.0484393	0.771098
1449057	Methylobacterium_sp._UNCCL110	0.765753	0.96618
1449065	Phyllobacterium_sp._UNC302MFCol5.2	0.153538	0.912249
1907940	Enhydrobacter_sp._H5	0.614734	0.940808
40214	Acinetobacter_johnsonii	0.734649	0.965741
40215	Acinetobacter_junii	0.963445	0.98625
73030	Dechloromonas_agitata	0.211164	0.912249
1203573	Propionibacterium_sp._KPL1844	0.196069	0.912249
1203577	Propionibacterium_sp._KPL1854	0.16624	0.912249
1203559	Corynebacterium_sp._KPL1818	0.672303	0.94087
302449	Corynebacterium_tuscaniense	0.425539	0.922905
1203556	Actinomyces_sp._HPA0247	0.308161	0.916737
1842533	Acidovorax_sp._RAC01	0.497689	0.922905
1203561	Corynebacterium_sp._KPL1824	0.532363	0.926009
40324	Stenotrophomonas_maltophilia	0.383322	0.922905
941449	Desulfovibrio_sp._X2	0.29881	0.912249
712124	Actinomyces_sp._oral_taxon_448	0.61259	0.940347
1203631	Propionibacterium_sp._KPL2003	0.913545	0.979448
1564113	Sphingomonas_sp._Ant_H11	0.599963	0.940347
1842727	Rhodoferax_sp._DCY110	0.724504	0.964776
40520	Blautia_obeum	0.198978	0.912249
40545	Sutterella_wadsworthensis	0.770027	0.96618
56946	Afipia_broomeae	0.382845	0.922905
384638	[Bacteroides]_pectinophilus	0.88725	0.979448
1547922	Ideonella_sakaiensis	0.437197	0.922905
237258	Cloacibacterium_normanense	0.109017	0.912249
204516	Bacteroides_massiliensis	0.301602	0.916737
925409	Asinibacterium_sp._OR53	0.202186	0.912249
712437	Porphyromonas_sp._oral_taxon_278	0.0338552	0.727
335659	Bradyrhizobium_sp._S23321	0.185987	0.912249
499555	Dietzia_timorensis	0.453272	0.922905
876478	Tepidiphilus_thermophilus	0.960109	0.98625
204773	Herminiimonas_arsenicoxydans	0.794465	0.96618
1581082	Stenotrophomonas_sp._HMSC10F07	0.811666	0.96618
172042	Rothia_aeria	0.291911	0.912249
172043	Brevundimonas_nasdae	0.455353	0.922905
1400860	Candidatus_Contendobacter_odensis	0.947172	0.98625
270351	Methylobacterium_aquaticum	0.137473	0.912249
237576	Oribacterium_sinus	0.616913	0.940808
712710	Tannerella_sp._oral_taxon_HOT-286	0.14803	0.912249
1335308	Burkholderia_sp._AU4i	0.334747	0.922905
237610	Pseudomonas_psychrotolerans	0.5487	0.92912
172088	Bradyrhizobium_sp._th.b2	0.312054	0.916737
401472	Corynebacterium_ureicelerivorans	0.517795	0.922905
1581141	Pseudomonas_sp._HMSC08G10	0.110485	0.912249
1581134	Corynebacterium_sp._HMSC08A12	0.267784	0.912249
106588	Pseudoflavonifractor_capillosus	0.328531	0.922905
630921	Bradyrhizobium_embrapense	0.47199	0.922905
106649	Acinetobacter_guillouiae	0.542434	0.926009
450734	Nocardioides_dokdonensis	0.952459	0.98625
41276	Brevundimonas_vesicularis	0.412618	0.922905
1450439	Bacteroides_sp._UW	0.159863	0.912249
1499681	Collinsella_sp._MS5	0.204971	0.912249
680496	Diaphorobacter_sp._J5-51	0.801416	0.96618
1892897	Shigella_sp._FC569	0.517816	0.922905
1860161	Streptococcus_sp._CCUG_49591	0.485351	0.922905
1663558	Stenotrophomonas_sp._MB339	0.676052	0.94087
1581680	Candidatus_Methylopumilus_turicensis	0.910555	0.979448
598660	Corynebacterium_pyruviciproducens	0.97689	0.987353
1827469	Brevundimonas_sp._GW460-12-10-14-LB2	0.0749847	0.877017
1532555	Brevundimonas_sp._DS20	0.130612	0.912249
74426	Collinsella_aerofaciens	0.294789	0.912249
271155	Flavobacterium_antarcticum	0.539902	0.926009
1680160	Bradyrhizobium_sp._NAS96.2	0.0205247	0.623713
910237	Escherichia_sp._TW15838	0.672466	0.94087
1074049	Candidatus_Burkholderia_crenata	0.550171	0.929744
1336207	Pseudomonas_sp._P818	0.586634	0.939877
1287094	Mesorhizobium_sp._L103C565B0	0.799496	0.96618
1090471	Candidatus_Burkholderia_humilis	0.256961	0.912249
762836	Duganella_phyllosphaerae	0.329826	0.922905
386056	Paraburkholderia_ferrariae	0.569196	0.939877
1090573	Sphingobium_czechense	0.824459	0.968928
1287226	Mesorhizobium_sp._LNHC209A00	0.327177	0.922905
1729581	Flavobacterium_sp._TAB_87	0.410043	0.922905
1778770	Microbacterium_sp._HM58-2	0.321201	0.916737
1287289	Mesorhizobium_sp._LSHC416B00	0.273574	0.912249
1287292	Mesorhizobium_sp._LSHC420B00	0.58511	0.939877
1500261	Methylibium_sp._CF059	0.842945	0.974362
1500264	Rhizobacter_sp._OV335	0.903679	0.979448
1287326	Mesorhizobium_sp._LSJC269B00	0.803988	0.96618
1287296	Mesorhizobium_sp._LSHC424B00	0.899078	0.979448
288000	Bradyrhizobium_sp._BTAi1	0.980583	0.98916
1451265	Citrobacter_sp._JT3	0.598095	0.940347
156978	Corynebacterium_imitans	0.446094	0.922905
189753	Bradyrhizobium_sp._Ec3.3	0.510129	0.922905
386414	Prevotella_timonensis	0.393882	0.922905
1435036	Acinetobacter_bohemicus	0.846758	0.97537
1566191	Pseudomonas_sp._NFACC19-2	0.907338	0.979448
1795631	Variovorax_sp._PAMC_28711	0.45557	0.922905
1730094	Methylobacterium_sp._GXS13	0.514663	0.922905
1549858	Sphingomonas_taxi	0.466849	0.922905
1795629	Acinetobacter_sp._BMW17	0.592792	0.940127
1566387	Mesorhizobium_sp._UASWS1009	0.124474	0.912249
648885	Methylobacterium_sp._MB200	0.394359	0.922905
190148	Bradyrhizobium_paxllaeri	0.296755	0.912249
648995	Rhizobium_pusense	0.776491	0.96618
501571	Butyricicoccus_pullicaecorum	0.115723	0.912249
550743	Pseudomonas_sp._W15Feb9B	0.462257	0.922905
1484693	Rhodoferax_saidenbachensis	0.125542	0.912249
1697787	Clostridia_bacterium_UC5.1-1D10	0.590366	0.939877
157688	Leptotrichia_hofstadii	0.949676	0.98625
1714344	Curvibacter_sp._PAE-UM	0.00985724	0.564045
1763535	Hydrogenophaga_sp._LPB0072	0.526932	0.926009
796942	Stomatobaculum_longum	0.682026	0.943195
239935	Akkermansia_muciniphila	0.453085	0.922905
76122	Alloprevotella_tannerae	0.80948	0.96618
59803	Sphingomonas_echinoides	0.655624	0.94087
108980	Acinetobacter_ursingii	0.699137	0.954531
1812935	Enterobacter_cloacae_complex_'Hoffmann_cluster_IV'	0.290684	0.912249
1075768	Janthinobacterium_sp._CG3	0.288394	0.912249
469553	Delftia_sp._JD2	0.529197	0.926009
469610	Burkholderiales_bacterium_1_1_47	0.474593	0.922905
453246	Sphingobium_sp._TCM1	0.310767	0.916737
453247	Sphingomonas_sp._TDK1	0.503882	0.922905
223919	Clostridium_diolis	0.265501	0.912249
223967	Methylobacterium_populi	0.591766	0.940127
60133	Prevotella_pallens	0.641872	0.94087
43768	Corynebacterium_matruchotii	0.0190269	0.617185
43771	Corynebacterium_urealyticum	0.254483	0.912249
1207055	Sphingobium_sp._C100	0.515977	0.922905
158500	Novosphingobium_resinovorum	0.906774	0.979448
207745	Variovorax_sp._WDL1	0.932124	0.980288
1715092	Streptococcus_sp._HMSC070B10	0.0627382	0.8163
191391	Pseudomonas_salomonii	0.479825	0.922905
158627	Pseudomonas_graminis	0.493843	0.922905
1747903	Janthinobacterium_sp._S3-2	0.435111	0.922905
1518501	Bradyrhizobium_valentinum	0.918301	0.980288
1715107	Streptococcus_sp._HMSC063B03	0.0373608	0.760403
1715161	Rothia_sp._HMSC061D12	0.510501	0.922905
76761	Pseudomonas_veronii	0.494417	0.922905
43997	Catonella_morbi	0.0160484	0.581113
1715180	Streptococcus_sp._HMSC077D04	0.485802	0.922905
1879049	Acinetobacter_sp._WCHA34	0.756782	0.965741
1469502	Burkholderiales_bacterium_GJ-E10	0.562769	0.939877
191579	Fluviicola_taffensis	0.656483	0.94087
1158293	Oxalobacteraceae_bacterium_AB_14	0.76213	0.96618
420994	Sphingobium_ummariense	0.172695	0.912249
158899	Collimonas_fungivorans	0.453102	0.922905
421054	Arthrobacter_sp._D4	0.612898	0.940347
290052	Acetivibrio_ethanolgignens	0.330893	0.922905
748811	Sulfuritalea_hydrogenivorans	0.906129	0.979448
1289477	Proteus_sp._H24	0.746819	0.965741
1813821	Shigella_sp._PAMC_28760	0.0343189	0.727
1076522	Asinibacterium_sp._OR43	0.00599069	0.564045
28037	Streptococcus_mitis	0.351773	0.922905
1961362	Sphingomonas_sp._NIC1	0.579798	0.939877
28052	Lachnospira_pectinoschiza	0.276573	0.912249
1813946	Acidovorax_sp._GW101-3H11	0.297975	0.912249
28066	Rhodoferax_fermentans	0.627865	0.94087
28117	Alistipes_putredinis	0.89484	0.979448
28118	Odoribacter_splanchnicus	0.83833	0.974362
28123	Porphyromonas_asaccharolytica	0.660664	0.94087
28125	Prevotella_bivia	0.747788	0.965741
28129	Prevotella_denticola	0.905566	0.979448
28130	Prevotella_disiens	0.398459	0.922905
28131	Prevotella_intermedia	0.36001	0.922905
28132	Prevotella_melaninogenica	0.316622	0.916737
28133	Prevotella_nigrescens	0.891098	0.979448
1469948	Clostridium_sp._KNHs209	0.292699	0.912249
290309	Comamonas_granuli	0.637252	0.94087
454154	Paraprevotella_clara	0.633272	0.94087
470565	Prevotella_histicola	0.0572009	0.771098
28212	Sphingomonas_adhaesiva	0.378679	0.922905
28213	Sphingomonas_parapaucimobilis	0.0315711	0.727
208444	Amycolatopsis_vancoresmycina	0.759738	0.965741
1125977	Pseudomonas_sp._PAMC_25886	0.0124981	0.564045
208479	[Clostridium]_bolteae	0.0117531	0.564045
1240676	Pseudomonas_sp._PAMC_26793	0.161996	0.912249
1535623	Pseudomonas_sp._AP19	0.736345	0.965741
1502852	Massilia_sp._LC238	0.645814	0.94087
421530	Chryseobacterium_bovis	0.589661	0.939877
487174	Barnesiella_intestinihominis	0.471478	0.922905
28446	[Clostridium]_propionicum	0.429713	0.922905
864051	Burkholderiales_bacterium_JOSHI_001	0.962397	0.98625
585543	Bacteroides_sp._D20	0.348443	0.922905
1339242	Delftia_sp._ZNC0008	0.728067	0.964776
1306519	Flavobacterium_sp._PK15	0.819744	0.968928
1454008	Aeromonas_sp._HZM	0.573583	0.939877
94132	Ramlibacter_tataouinensis	0.675296	0.94087
1650661	Clostridium_phoceensis	0.899593	0.979448
225324	Enhydrobacter_aerosaccus	0.195675	0.912249
1192054	Paracoccus_sp._228	0.799522	0.96618
1470590	Stenotrophomonas_sp._RIT309	0.976411	0.987353
1470591	Sphingomonas_sp._RIT328	0.21861	0.912249
1470593	Pseudomonas_sp._RIT357	0.25049	0.912249
1945864	Hydrogenophaga_sp._A37	0.950135	0.98625
487698	Stenotrophomonas_pavanii	0.317032	0.916737
307486	Tepidimonas_taiwanensis	0.197914	0.912249
307643	Exiguobacterium_profundum	0.965347	0.98625
45634	Streptococcus_cristatus	0.613309	0.940347
1356405	Rhodococcus_sp._PML026	0.281897	0.912249
45677	Azohydromonas_lata	0.847576	0.97537
160386	Corynebacterium_casei	0.958502	0.98625
29322	[Eubacterium]_cellulosolvens	0.827729	0.968928
1635005	Rheinheimera_sp._KL1	0.118966	0.912249
225991	Comamonas_aquatica	0.873098	0.979448
29388	Staphylococcus_capitis	0.236313	0.912249
78587	Asticcacaulis_excentricus	0.73818	0.965741
29448	Bradyrhizobium_elkanii	0.785125	0.96618
1274631	Bradyrhizobium_icense	0.257555	0.912249
45851	Butyrivibrio_crossotus	0.0162353	0.581113
291644	Bacteroides_salyersiae	0.0946629	0.893274
144185	Leifsonia_aquatica	0.613086	0.940347
45972	Staphylococcus_pasteuri	0.00814714	0.564045
1881045	Massilia_sp._CF038	0.974747	0.987353
488447	Burkholderia_contaminans	0.405302	0.922905
1209355	Acinetobacter_sp._MDS7A	0.810572	0.96618
46228	Ruminococcus_lactaris	0.890958	0.979448
554344	Pseudomonas_toyotomiensis	0.646678	0.94087
1619313	Erwinia_gerundensis	0.220117	0.912249
95607	Rhodopseudomonas_sp._B29	0.920653	0.980288
13688	Novosphingobium_capsulatum	0.0155681	0.581113
13690	Sphingobium_yanoikuyae	0.731801	0.965741
95617	Corynebacterium-like_bacterium_B27	0.203875	0.912249
652716	Prevotella_sp._oral_taxon_299	0.682408	0.943195
46503	Parabacteroides_merdae	0.65039	0.94087
46506	Bacteroides_stercoris	0.673659	0.94087
652706	Oribacterium_sp._oral_taxon_078	0.152861	0.912249
259537	Dechloromonas_aromatica	0.541213	0.926009
1144307	Sphingobium_sp._AP49	0.313362	0.916737
1144306	Rhizobium_sp._AP16	0.853896	0.976688
1144317	Acidovorax_sp._CF316	0.144861	0.912249
1144318	Polaromonas_sp._CF318	0.1483	0.912249
1144343	Phyllobacterium_sp._YR531	0.722731	0.964776
1144344	Bradyrhizobium_sp._YR681	0.77164	0.96618
1144327	Pseudomonas_sp._GM25	0.155303	0.912249
505382	Sphingomonas_sp._sph1	0.172393	0.912249
1504823	bacterium_LF-3	0.233831	0.912249
882211	Pseudomonas_deceptionensis	0.161064	0.912249
472695	Pantoea_septica	0.302052	0.916737
407152	Ochrobactrum_cytisi	0.12698	0.912249
915099	Pseudomonas_canadensis	0.887329	0.979448
1537702	Delftia_sp._670	0.423745	0.922905
341694	Peptostreptococcus_stomatis	0.0331774	0.727
1603291	Alicycliphilus_sp._B1	0.926993	0.980288
1292023	Leucobacter_sp._UCD-THU	0.239735	0.912249
1292021	Kocuria_sp._UCD-OTCP	0.170346	0.912249
1292020	Dietzia_sp._UCD-THP	0.180171	0.912249
1390395	Sphingomonas_sp._LK11	0.521321	0.922905
358220	Acidovorax_sp._KKS102	0.512169	0.922905
571254	Ochrobactrum_rhizosphaerae	0.0257443	0.719631
948102	Mycobacterium_franklinii	0.696149	0.953302
1423323	Flavobacterium_sp._AED	0.971229	0.986634
1619951	Burkholderiaceae_bacterium_26	0.51292	0.922905
1701910	Agrobacterium_sp._SUL3	0.157206	0.912249
1095771	Ruminococcus_sp._JC304	0.756319	0.965741
161879	Corynebacterium_kroppenstedtii	0.152143	0.912249
96345	Flavobacterium_psychrophilum	0.891839	0.979448
161899	Corynebacterium_singulare	0.511311	0.922905
1816686	Halomonas_sp._Marseille-P2426	0.465947	0.922905
47229	Massilia_timonae	0.0534159	0.771098
1112214	Sphingomonas_sp._PAMC_26605	0.780917	0.96618
1849491	Staphylococcaceae_bacterium_S31	0.577589	0.939877
882856	Pseudonocardia_sp._P2	0.807065	0.96618
178356	Flavobacterium_xinjiangense	0.98625	0.991024
1161412	Prevotella_sp._ICM33	0.755146	0.965741
1538295	Aquabacterium_sp._NJ1	0.909405	0.979448
1259798	Pseudomonas_sp._LAMO17WK12:I2	0.0209764	0.623713
866564	Polaromonas_glacialis	0.143501	0.912249
47421	Hydrogenophaga_pseudoflava	0.4609	0.922905
1522072	Sphingobium_sp._ba1	0.651606	0.94087
391597	Limnobacter_sp._MED105	0.824185	0.968928
391598	Flavobacteria_bacterium_BAL38	0.621767	0.940808
391601	Stenotrophomonas_sp._SKA14	0.0939182	0.893274
1898961	Kluyvera_intestini	0.528113	0.926009
1915389	Stenotrophomonas_sp._KAs_5-3	0.24754	0.912249
768491	Serratia_sp._S4	0.520215	0.922905
211460	Afipia_massiliensis	0.758255	0.965741
522773	Sphingobium_lactosutens	0.61847	0.940808
1227276	Prevotella_sp._F0091	0.195441	0.912249
47671	Lautropia_mirabilis	0.276548	0.912249
47678	Bacteroides_caccae	0.635805	0.94087
146021	Mycobacterium_houstonense	0.88615	0.979448
211589	Herbaspirillum_chlorophenolicum	0.470012	0.922905
473781	Sphingomonas_sp._LH128	0.228579	0.912249
457392	Bacteroides_sp._3_2_5	0.0791933	0.877017
457400	Escherichia_sp._1_1_43	0.964744	0.98625
457401	Escherichia_sp._4_1_40B	0.609882	0.940347
457412	Ruminococcus_sp._5_1_39BFAA	0.661993	0.94087
359110	Pseudomonas_extremaustralis	0.351596	0.922905
457421	Clostridiales_bacterium_1_7_47FAA	0.0482911	0.771098
391953	Aquincola_tertiaricarbonis	0.585171	0.939877
457502	Polaromonas_jejuensis	0.751291	0.965741
1768242	Paucibacter_sp._KCTC_42545	0.670295	0.94087
47920	Acidovorax_delafieldii	0.281165	0.912249
1276755	Acidovorax_sp._JHL-3	0.492557	0.922905
1276756	Acidovorax_sp._JHL-9	0.993548	0.994777
1096546	Methylobacterium_sp._GXF4	0.546894	0.929093
1686378	Citrobacter_sp._MGH103	0.264027	0.912249
343013	Acidovorax_caeni	0.944541	0.98625
80866	Delftia_acidovorans	0.311772	0.916737
1735679	Sphingomonas_sp._Leaf208	0.890148	0.979448
1735676	Sphingomonas_sp._Leaf10	0.448592	0.922905
80879	Curvibacter_delicatus	0.984785	0.990511
80878	Acidovorax_temperans	0.0992337	0.912249
1735694	Sphingomonas_sp._Leaf230	0.421201	0.922905
1735695	Sphingomonas_sp._Leaf28	0.204361	0.912249
1735680	Pseudomonas_sp._Leaf15	0.104527	0.912249
310297	Bacteroides_plebeius	0.360322	0.922905
310298	Bacteroides_coprocola	0.425606	0.922905
1735685	Sphingomonas_sp._Leaf20	0.928178	0.980288
588932	Brevundimonas_naejangsanensis	0.728053	0.964776
31998	Methylobacterium_radiotolerans	0.793603	0.96618
228604	Prevotella_salivae	0.0327782	0.727
1506582	Pseudomonas_sp._11/12A	0.418574	0.922905
32013	Comamonas_terrigena	0.298484	0.912249
1768762	Blastomonas_sp._CCH1-A6	0.277749	0.912249
1768753	Bradyrhizobium_sp._CCH5-F6	0.105364	0.912249
1768757	Sphingomonas_sp._CCH10-B3	0.5703	0.939877
1768795	Acidovorax_sp._CCH12-A4	0.759842	0.965741
1768786	Sphingomonas_sp._CCH5-D11	0.766544	0.96618
1768778	Sphingomonas_sp._CCH9-F2	0.282803	0.912249
1768783	Sphingomonas_sp._CCH19-C6	0.332976	0.922905
1768781	Sphingobium_sp._CCH11-B1	0.59324	0.940127
1768803	Comamonadaceae_bacterium_CCH12-A10	0.651885	0.94087
1768804	Comamonadaceae_bacterium_CCH4-C5	0.139477	0.912249
1768805	Erythrobacteraceae_bacterium_CCH12-C2	0.412778	0.922905
540060	Limnohabitans_planktonicus	0.275162	0.912249
196015	Caldimonas_manganoxidans	0.0868627	0.889263
1703332	Lachnospiraceae_bacterium_TF01-11	0.357376	0.922905
1670619	Nitratireductor_sp._ZZ-1	0.604639	0.940347
146939	Azospira_oryzae	0.639436	0.94087
1736215	Sphingomonas_sp._Leaf33	0.491838	0.922905
65048	Mitsuaria_chitosanitabida	0.728694	0.964776
1736239	Pseudomonas_sp._Leaf83	0.50694	0.922905
1736227	Duganella_sp._Leaf61	0.40394	0.922905
1736224	Serratia_sp._Leaf51	0.16481	0.912249
1736280	Acidovorax_sp._Leaf160	0.225072	0.912249
1736272	Massilia_sp._Leaf139	0.477866	0.922905
1736265	Methylobacterium_sp._Leaf125	0.558326	0.936756
1736315	Pseudorhodoferax_sp._Leaf265	0.628985	0.94087
1736318	Pseudorhodoferax_sp._Leaf274	0.968145	0.986634
1736305	Agreia_sp._Leaf244	0.664311	0.94087
1736309	Sphingomonas_sp._Leaf257	0.519154	0.922905
1736299	Sphingomonas_sp._Leaf198	0.612833	0.940347
1736301	Sphingomonas_sp._Leaf231	0.425728	0.922905
1736345	Sphingomonas_sp._Leaf343	0.534491	0.926009
1736350	Sphingomonas_sp._Leaf357	0.971068	0.986634
1736351	Flavobacterium_sp._Leaf359	0.010913	0.564045
1736343	Sphingomonas_sp._Leaf339	0.167385	0.912249
1736341	Leifsonia_sp._Leaf336	0.341063	0.922905
1736321	Agreia_sp._Leaf283	0.704648	0.956111
179878	Sphingomonas_elodea	0.144073	0.912249
1736382	Methylobacterium_sp._Leaf456	0.384993	0.922905
1736370	Sphingomonas_sp._Leaf412	0.0454645	0.771098
1736363	Bradyrhizobium_sp._Leaf396	0.774064	0.96618
1736365	Ramlibacter_sp._Leaf400	0.58759	0.939877
1736352	Methylobacterium_sp._Leaf361	0.644708	0.94087
1523421	beta_proteobacterium_AAP51	0.842699	0.974362
1736441	Methylibium_sp._Root1272	0.982974	0.989648
1736444	Acinetobacter_sp._Root1280	0.594606	0.940347
1736434	Pelomonas_sp._Root1237	0.678102	0.941002
1736433	Rhizobacter_sp._Root1221	0.839934	0.974362
1736436	Afipia_sp._Root123D2	0.25604	0.912249
1523430	Rhodopseudomonas_sp._AAP120	0.477467	0.922905
1736430	Pelomonas_sp._Root1217	0.780545	0.96618
1523425	Novosphingobium_sp._AAP83	0.225606	0.912249
1736466	Pseudolabrys_sp._Root1462	0.384625	0.922905
1736464	Pelomonas_sp._Root1444	0.116944	0.912249
1736502	Ensifer_sp._Root258	0.064874	0.817832
1736490	Hydrogenophaga_sp._Root209	0.810084	0.96618
1523503	Pseudomonas_sp._ML96	0.908728	0.979448
1736480	Achromobacter_sp._Root170	0.123087	0.912249
1736528	Rhizobacter_sp._Root404	0.956099	0.98625
1736527	Acidovorax_sp._Root402	0.913227	0.979448
229204	Flavobacterium_frigoris	0.676613	0.94087
1736513	Variovorax_sp._Root318D1	0.87326	0.979448
1736564	Achromobacter_sp._Root565	0.979347	0.988874
1736565	Acidovorax_sp._Root568	0.0543214	0.771098
1736544	Bosea_sp._Root483D1	0.922869	0.980288
1736604	Pseudomonas_sp._Root9	0.641349	0.94087
1736590	Acidovorax_sp._Root70	0.48856	0.922905
1720194	Clostridium_sp._AT4	0.150409	0.912249
1736577	Rhizobium_sp._Root651	0.0161094	0.581113
1933220	Sphingobacterium_sp._B29	0.0285373	0.719631
1720315	Eggerthellaceae_bacterium_AT8	0.796511	0.96618
376815	Variovorax_soli	0.52097	0.922905
999425	Streptococcus_sp._F0442	0.190973	0.912249
147645	Paracoccus_yeei	0.401583	0.922905
1835254	Polynucleobacter_duraquae	0.259571	0.912249
1032527	Pedosphaera_parvula	0.720873	0.964776
1933777	Microbacterium_sp._CSI-V	0.0804947	0.87951
529	Ochrobactrum_anthropi	0.55086	0.929744
1770210	Micrococcus_sp._CH7	0.787048	0.96618
853	Faecalibacterium_prausnitzii	0.748684	0.965741
901	Desulfovibrio_piger	0.795094	0.96618
1819727	Polynucleobacter_sp._MWH-Adler-W8	0.164872	0.912249
1276	Kytococcus_sedentarius	0.621654	0.940808
1305	Streptococcus_sanguinis	0.260331	0.912249
1308	Streptococcus_thermophilus	0.533769	0.926009
1309	Streptococcus_mutans	0.295371	0.912249
1358	Lactococcus_lactis	0.133161	0.912249
1398	Bacillus_coagulans	0.854367	0.976688
50715	Acidisphaera_rubrifaciens	0.414732	0.922905
1579	Lactobacillus_acidophilus	0.437204	0.922905
1580	Lactobacillus_brevis	0.607371	0.940347
1582	Lactobacillus_casei	0.177747	0.912249
1584	Lactobacillus_delbrueckii	0.28391	0.912249
1596	Lactobacillus_gasseri	0.621147	0.940808
1599	Lactobacillus_sakei	0.293342	0.912249
690417	Paracoccus_sphaerophysae	0.512277	0.922905
1739295	Corynebacterium_sp._HMSC034A01	0.203617	0.912249
1739268	Streptococcus_sp._HMSC073F11	0.342543	0.922905
2751	Carnobacterium_maltaromaticum	0.875912	0.979448
576610	Polynucleobacter_necessarius	0.452135	0.922905
1870984	Anaerococcus_mediterraneensis	0.275698	0.912249
134537	Paraburkholderia_fungorum	0.563492	0.939877
1117702	Novosphingobium_fuchskuhlense	0.908068	0.979448
52765	Caldicellulosiruptor_kristjanssonii	0.526727	0.926009
52766	Caldicellulosiruptor_lactoaceticus	0.2328	0.912249
1232427	Corynebacterium_ihumii	0.503363	0.922905
1707785	Massilia_sp._WG5	0.753127	0.965741
36805	Microbacterium_aurum	0.892885	0.979448
1380389	Sphingomonas_sp._URHD0057	0.382394	0.922905
135517	Geobacillus_vulcani	0.1512	0.912249
332249	Truepera_radiovictrix	0.421157	0.922905
135719	Sphingobium_amiense	0.0181471	0.617185
1545044	Paracoccus_sanguinis	0.586448	0.939877
1709002	Rhodocista_sp._MIMtkB3	0.208578	0.912249
1545443	Belnapia_sp._F-4-1	0.871298	0.979448
529705	Sphingomonas_changbaiensis	0.341175	0.922905
38286	Corynebacterium_afermentans	0.606432	0.940347
38289	Corynebacterium_jeikeium	0.144223	0.912249
38301	Corynebacterium_minutissimum	0.782251	0.96618
529884	Rhodoluna_lacicola	0.0921976	0.893274
1136105	Tolypothrix_campylonemoides	0.129735	0.912249
1414719	Corynebacterium_jeddahense	0.632174	0.94087
1759059	Caulobacteraceae_bacterium_OTSz_A_272	0.740344	0.965741
563037	Streptococcus_sp._M143	0.93018	0.980288
1267535	Acidobacteriaceae_bacterium_KBS_96	0.902379	0.979448
579490	Paracoccus_sp._S4493	0.531807	0.926009
137730	Facklamia_ignava	0.661705	0.94087
88688	Caulobacter_segnis	0.663786	0.94087
712357	Leptotrichia_sp._oral_taxon_212	0.789969	0.96618
40681	Sphingomonas_asaccharolytica	0.231849	0.912249
40682	Sphingomonas_mali	0.199065	0.912249
40683	Sphingomonas_pruni	0.419215	0.922905
1581076	Streptococcus_sp._HMSC10A01	0.258473	0.912249
450749	Veillonella_sp._6_1_27	0.469963	0.922905
1335760	Sphingobium_sp._YL23	0.518088	0.922905
1123067	Rubellimicrobium_mesophilum	0.900821	0.979448
1287116	Mesorhizobium_sp._L2C084A000	0.810509	0.96618
1287252	Mesorhizobium_sp._LNHC252B00	0.670593	0.94087
1287264	Mesorhizobium_sp._LNJC380A00	0.820858	0.968928
1287325	Mesorhizobium_sp._LSJC268A00	0.92285	0.980288
1287334	Mesorhizobium_sp._LSJC277A00	0.864166	0.979448
255205	Pseudoclavibacter_helvolus	0.373023	0.922905
1353277	Rhizobium_freirei	0.929817	0.980288
452623	Pseudoclavibacter_soli	0.0908111	0.889263
1485002	Acinetobacter_sp._ETR1	0.618897	0.940808
43263	Pseudomonas_alcaligenes	0.643323	0.94087
469609	Streptococcus_sp._2_1_36FAA	0.421732	0.922905
43669	Brachybacterium_faecium	0.890723	0.979448
93064	Sphingomonas_koreensis	0.318542	0.916737
257003	Sphingomonas_phyllosphaerae	0.946104	0.98625
306205	Rheinheimera_texasensis	0.192596	0.912249
551987	Duganella_sacchari	0.601977	0.940347
535712	Candidatus_Rhodoluna_planktonica	0.953576	0.98625
454194	Pyrinomonas_methylaliphatogenes	0.944874	0.98625
257708	Roseomonas_gilardii	0.279964	0.912249
94009	Thermicanus_aegyptius	0.530968	0.926009
1684385	Novosphingobium_sp._ST904	0.880379	0.979448
160791	Sphingomonas_wittichii	0.889482	0.979448
1078480	Haemophilus_sputorum	0.118557	0.912249
95606	Sphingomonas-like_bacterium_B12	0.292763	0.912249
407019	Sphingomonas_astaxanthinifaciens	0.598223	0.940347
685778	Sphingomonas_sp._PR090111-T3T-6A	0.177819	0.912249
1030157	Sphingomonas_sp._KC8	0.198231	0.912249
1538095	Cupriavidus_sp._D384	0.065395	0.817832
1095727	Streptococcus_sp._SK643	0.171515	0.912249
1472716	Burkholderia_sp._K24	0.364115	0.922905
162426	Microbacterium_hominis	0.0746332	0.877017
47770	Lactobacillus_crispatus	0.849606	0.975806
1522368	Modestobacter_caceresii	0.445897	0.922905
97138	Clostridium_sp._ASF356	0.101259	0.912249
1735677	Microbacterium_sp._Leaf203	0.0996699	0.912249
1735693	Sphingobium_sp._Leaf26	0.672673	0.94087
392409	Sphingomonas_jaspsi	0.661816	0.94087
1768765	Methylobacterium_sp._CCH5-D2	0.307947	0.916737
1768777	Streptococcus_sp._CCH8-C6	0.259872	0.912249
1768780	Microbacterium_sp._CCH5-D1	0.190516	0.912249
1768806	Rhodospirillaceae_bacterium_CCH5-H10	0.426568	0.922905
1736347	Microbacterium_sp._Leaf347	0.806817	0.96618
1736481	Mesorhizobium_sp._Root172	0.574381	0.939877
1736553	Microbacterium_sp._Root53	0.988704	0.992529
1736556	Microbacterium_sp._Root553	0.827976	0.968928
1310601	Acinetobacter_sp._479375	0.749812	0.965741
56	Sorangium_cellulosum	0.92199	0.980288
393310	Skermanella_aerolata	0.598134	0.940347
103	Flectobacillus_major	0.27576	0.912249
229480	Arsenicicoccus_bolidensis	0.827639	0.968928
204	Campylobacter_showae	0.292418	0.912249
245	Flavobacterium_aquatile	0.521912	0.922905
249	Terrimonas_ferruginea	0.231066	0.912249
33032	Anaerococcus_lactolyticus	0.254145	0.912249
33034	Anaerococcus_prevotii	0.821681	0.968928
339	Xanthomonas_campestris	0.222746	0.912249
505	Kingella_oralis	0.346836	0.922905
732	Aggregatibacter_aphrophilus	0.661155	0.94087
459515	Nakamurella_lactea	0.435061	0.922905
824	Campylobacter_gracilis	0.67677	0.94087
827	Campylobacter_ureolyticus	0.46618	0.922905
983	Flavobacterium_flevense	0.485223	0.922905
1017	Capnocytophaga_gingivalis	0.0142951	0.581113
1019	Capnocytophaga_sputigena	0.894906	0.979448
1737983	Labrys_sp._WJW	0.425026	0.922905
165096	Weissella_koreensis	0.131781	0.912249
1377	Aerococcus_viridans	0.319234	0.916737
755172	Peptoniphilus_coxii	0.42501	0.922905
1535	[Clostridium]_leptum	0.930894	0.980288
1587	Lactobacillus_helveticus	0.398589	0.922905
1597	Lactobacillus_paracasei	0.975859	0.987353
1622	Lactobacillus_murinus	0.787464	0.96618
1655	Actinomyces_naeslundii	0.793941	0.96618
1659	Actinomyces_israelii	0.59785	0.940347
1660	Actinomyces_odontolyticus	0.465536	0.922905
1750	Pseudopropionibacterium_propionicum	0.880787	0.979448
1778	Mycobacterium_gordonae	0.621231	0.940808
1861	Geodermatophilus_obscurus	0.360854	0.922905
1673725	Peptoniphilus_sp._EL1	0.0400658	0.770155
100886	Catenibacterium_mitsuokai	0.954012	0.98625
1739337	Kocuria_sp._HMSC066H03	0.501112	0.922905
2718	Cardiobacterium_hominis	0.768759	0.96618
1739525	Peptoniphilus_sp._HMSC075B08	0.309569	0.916737
1379270	Gemmatimonas_phototrophica	0.867284	0.979448
1871035	Negativibacillus_massiliensis	0.518128	0.922905
1838286	Lacunisphaera_limnophila	0.676678	0.94087
1641707	Stenotrophomonas_sp._TD3	0.327042	0.922905
363832	Solirubrobacter_soli	0.687046	0.945828
1641811	Actinobacteria_bacterium_IMCC26207	0.378823	0.922905
1379870	Spirosoma_radiotolerans	0.412514	0.922905
102148	Solobacterium_moorei	0.045189	0.771098
397278	Marmoricola_aequoreus	0.294025	0.912249
1904640	Betaproteobacteria_bacterium_GR16-43	0.483451	0.922905
1380388	Nocardioides_sp._URHA0032	0.774907	0.96618
1904944	Stenotrophomonas_sp._LM091	0.12139	0.912249
1904966	Ornithinimicrobium_sp._CNJ-824	0.827606	0.968928
332163	Candidatus_Solibacter_usitatus	0.811352	0.96618
1315212	Exiguobacterium_sp._8-11-1	0.218448	0.912249
398037	Segetibacter_koreensis	0.738083	0.965741
1381123	Aliihoeflea_sp._2WW	0.0472913	0.771098
37923	Kocuria_kristinae	0.776779	0.96618
1119528	Methyloversatilis_discipulorum	0.878212	0.979448
1840518	Gardnerella_sp._30-4	0.531083	0.926009
38304	Corynebacterium_tuberculostearicum	0.200879	0.912249
1054213	Acetobacteraceae_bacterium_AT-5844	0.186216	0.912249
693988	Bilophila_sp._4_1_30	0.115575	0.912249
1382303	Caulobacteraceae_bacterium_PMMR1	0.246412	0.912249
1841133	Gardnerella_sp._26-12	0.0570929	0.771098
72000	Kocuria_rhizophila	0.488476	0.922905
1579343	Streptococcus_sp._263_SSPC	0.710319	0.96004
137732	Granulicatella_elegans	0.287236	0.912249
39490	Eubacterium_ramulus	0.321476	0.916737
203471	Tepidiphilus_margaritifer	0.447051	0.922905
1776384	Emergencia_timonensis	0.031394	0.727
39778	Veillonella_dispar	0.749794	0.965741
301953	Caldicellulosiruptor_acetigenus	0.2523	0.912249
1449048	Mycobacterium_sp._UNC280MFTsu5.1	0.43707	0.922905
433660	Nocardioides_halotolerans	0.388799	0.922905
40519	Ruminococcus_callidus	0.401367	0.922905
40542	Leptotrichia_buccalis	0.194009	0.912249
1581081	Stenotrophomonas_sp._HMSC10F06	0.629774	0.94087
1581131	Actinomyces_sp._HMSC08A01	0.886863	0.979448
467093	Ilumatobacter_nonamiensis	0.265766	0.912249
41202	Ewingella_americana	0.760125	0.965741
467210	Lachnoanaerobaculum_saburreum	0.559526	0.936756
1745712	Anaerococcus_sp._Marseille-P2143	0.396031	0.922905
41950	Candidatus_Microthrix_parvicella	0.181693	0.912249
468056	Flavobacterium_fluvii	0.475351	0.922905
42256	Rubrobacter_radiotolerans	0.53804	0.926009
173362	Brachybacterium_paraconglomeratum	0.0519277	0.771098
1484116	Hymenobacter_sp._PAMC_26554	0.629776	0.94087
173480	Gemmatimonas_aurantiaca	0.776836	0.96618
1549812	Massilia_sp._BSC265	0.963528	0.98625
501496	Porphyromonas_bennonis	0.5541	0.933694
927677	Synechocystis_sp._PCC_7509	0.823351	0.968928
272548	Actinomyces_dentalis	0.781689	0.96618
665939	Campylobacter_sp._10_1_50	0.384889	0.922905
43769	Corynebacterium_propinquum	0.691795	0.949483
1387353	Paludisphaera_borealis	0.0939462	0.893274
44008	Enterococcus_cecorum	0.0569703	0.771098
404937	Anoxybacillus_thermarum	0.0850509	0.889263
44676	Geothrix_fermentans	0.383141	0.922905
437898	Sutterella_parvirubra	0.377828	0.922905
44749	Sporobacter_termitidis	0.27629	0.912249
1650663	Fournierella_massiliensis	0.772834	0.96618
1945862	Flavobacterium_sp._A45	0.844059	0.974564
1225476	Candidatus_Rickettsiella_isopodorum	0.284183	0.912249
46125	Abiotrophia_defectiva	0.419208	0.922905
1128427	filamentous_cyanobacterium_ESFC-1	0.212798	0.912249
1849383	Psychrobacter_sp._SHUES1	0.668287	0.94087
1816677	Butyricimonas_sp._Marseille-P2440	0.0281355	0.719631
1227267	Leptotrichia_sp._oral_taxon_879	0.244442	0.912249
1522317	bacterium_SIT5	0.566499	0.939877
1882918	Pajaroellobacter_abortibovis	0.587538	0.939877
1850526	Arachidicoccus_sp._BS20	0.297317	0.912249
441501	Corynebacterium_massiliense	0.338482	0.922905
48292	Hyphomicrobium_zavarzinii	0.656454	0.94087
671228	Veillonella_sp._oral_taxon_158	0.868729	0.979448
1490484	Mycobacterium_sp._ST-F2	0.270095	0.912249
1523418	alpha_proteobacterium_AAP38	0.366992	0.922905
343874	Empedobacter_falsenii	0.926875	0.980288
1097667	Patulibacter_medicamentivorans	0.63835	0.94087
540746	Rudaea_cellulosilytica	0.962893	0.98625
82135	Atopobium_vaginae	0.587473	0.939877
147802	Lactobacillus_iners	0.259462	0.912249
344881	Flavobacterium_soli	0.840487	0.974362
1852381	Duodenibacillus_massiliensis	0.543006	0.926009
280093	Flavobacterium_granuli	0.795166	0.96618
83655	Leclercia_adecarboxylata	0.953192	0.98625
214851	Subdoligranulum_variabile	0.875106	0.979448
706438	Actinomyces_sp._oral_taxon_171	0.151329	0.912249
1492898	Flavisolibacter_sp._LCS9	0.00908813	0.564045
280871	Mycobacterium_llatzerense	0.125178	0.912249
477666	Bacteroides_graminisolvens	0.53659	0.926009
215690	Thermomonas_fusca	0.187384	0.912249
936577	Streptococcus_sp._AS14	0.333712	0.922905
445220	Reyranella_massiliensis	0.110973	0.912249
1035308	Dehalobacter_sp._FTH1	0.872629	0.979448
1461582	Jeotgalicoccus_saudimassiliensis	0.808965	0.96618
249352	Flavobacterium_fryxellicola	0.972097	0.986634
544580	Actinomyces_oris	0.0390614	0.768827
938293	Anaerococcus_provenciensis	0.00377886	0.564045
1298857	Solirubrobacter_sp._URHD0082	0.229255	0.912249
1298863	Marmoricola_sp._URHB0036	0.263816	0.912249
184870	Varibaculum_cambriense	0.715169	0.963389
54005	Peptoniphilus_harei	0.304281	0.916737
185294	Prevotella_paludivivens	0.445017	0.922905
54299	Chroococcidiopsis_thermalis	0.702908	0.956111
218538	Dialister_invisus	0.348501	0.922905
1955701	Spirosoma_sp._209	0.964528	0.98625
55565	Actinomyces_graevenitzii	0.121385	0.912249
416016	Flavobacterium_cucumis	0.28666	0.912249
1105029	Actinomyces_sp._ICM39	0.60604	0.940347
253239	Ethanoligenens_harbinense	0.699428	0.954531
56689	Mycobacterium_mucogenicum	0.62442	0.94087
712122	Actinomyces_sp._oral_taxon_414	0.475792	0.922905
384677	Ornithinimicrobium_pekingense	0.399612	0.922905
1859695	Haemophilus_sp._CCUG_60358	0.664607	0.94087
1302690	Cnuella_takakiae	0.914002	0.979448
712888	Actinobaculum_sp._oral_taxon_183	0.272447	0.912249
1827278	Aliterella_atlantica	0.841624	0.974362
1892844	Hyphomicrobium_sp._CS1BSMeth3	0.914252	0.979448
1172186	Mycobacterium_sp._360MFTsu5.1	0.0842205	0.889263
418856	Nevskia_soli	0.769158	0.96618
1173027	Microcoleus_sp._PCC_7113	0.0770668	0.877017
1500894	Massilia_sp._9096	0.888413	0.979448
59196	Rickettsiella_grylli	0.719893	0.964776
1206085	Jatrophihabitans_endophyticus	0.0449842	0.771098
157687	Leptotrichia_wadei	0.371157	0.922905
1697794	Clostridia_bacterium_UC5.1-1D1	0.713867	0.963389
157784	Pseudomonas_thermotolerans	0.889621	0.979448
191495	Conexibacter_woesei	0.298	0.912249
551990	Flavobacterium_glycines	0.398347	0.922905
1141883	Massilia_putida	0.55701	0.936756
1305732	Microbacterium_sp._KROCY2	0.541743	0.926009
912594	Mycobacterium_iranicum	0.320779	0.916737
1699078	Geobacillus_sp._PA-3	0.395389	0.922905
28038	Lactobacillus_curvatus	0.68419	0.943581
552398	Ruminococcaceae_bacterium_D16	0.559407	0.936756
421525	Chryseobacterium_haifense	0.256439	0.912249
1470358	Candidatus_Blastococcus_massiliensis	0.518212	0.922905
651609	Actinomyces_sp._oral_taxon_180	0.513467	0.922905
29321	Turicella_otitidis	0.00545821	0.564045
29379	Staphylococcus_auricularis	0.315149	0.916737
29382	Staphylococcus_cohnii	0.191569	0.912249
29391	Gemella_morbillorum	0.342232	0.922905
29394	Dolosigranulum_pigrum	0.484549	0.922905
29405	Microlunatus_phosphovorus	0.49174	0.922905
29466	Veillonella_parvula	0.205806	0.912249
554283	Flavobacterium_chungangense	0.0839454	0.889263
521720	Pseudomonas_caeni	0.574884	0.939877
1636152	Planctomyces_sp._SH-PL62	0.78496	0.96618
1505605	Hymenobacter_sp._IS2118	0.98241	0.989648
457416	Veillonella_sp._3_1_44	0.800786	0.96618
1178516	Spirosoma_montaniterrae	0.850287	0.975806
261292	Nitrosomonas_sp._Is79A3	0.1199	0.912249
32057	Calothrix_sp._PCC_7103	0.925729	0.980288
1768770	Caulobacter_sp._CCH5-E12	0.241271	0.912249
1768768	Caulobacter_sp._CCH9-E1	0.166027	0.912249
163202	Corynebacterium_appendicis	0.868539	0.979448
392734	Terriglobus_roseus	0.00808772	0.564045
196162	Nocardioides_sp._JS614	0.692445	0.949483
1736379	Marmoricola_sp._Leaf446	0.287833	0.912249
1736375	Aureimonas_sp._Leaf427	0.176375	0.912249
1736408	Nocardioides_sp._Soil774	0.699805	0.954531
1736431	Nocardioides_sp._Root122	0.436862	0.922905
1736504	Mycobacterium_sp._Root265	0.800447	0.96618
1736540	Aeromicrobium_sp._Root472D3	0.841395	0.974362
229205	Flavobacterium_micromati	0.632444	0.94087
1736591	Phenylobacterium_sp._Root700	0.826426	0.968928
378211	Methyloversatilis_universalis	0.89051	0.979448
1422	Geobacillus_stearothermophilus	0.278855	0.912249
198092	Roseomonas_rosea	0.424545	0.922905
427683	Methylobacterium_platani	0.278095	0.912249
1739414	Staphylococcus_sp._HMSC066C03	0.645326	0.94087
69395	Caulobacter_henricii	0.869293	0.979448
1743159	Polynucleobacter_yangtzensis	0.460399	0.922905
712119	Actinomyces_sp._oral_taxon_175	0.029118	0.719631
1187852	Methylobacterium_tarhaniae	0.612418	0.940347
191863	Chthoniobacter_flavus	0.662792	0.94087
114	Gemmata_obscuriglobus	0.0519148	0.771098
461393	Actinomyces_massiliensis	0.199651	0.912249
1739387	Actinomyces_sp._HMSC075C01	0.0837827	0.889263
1739406	Actinomyces_sp._HMSC035G02	0.469893	0.922905
690879	Terrimicrobium_sacchariphilum	0.883895	0.979448
2756	Brochothrix_thermosphacta	0.132193	0.912249
35841	Bacillus_thermoamylovorans	0.534056	0.926009
364298	Janibacter_hoylei	0.0778681	0.877017
1380390	Solirubrobacterales_bacterium_URHD0059	0.912139	0.979448
496058	Spirosoma_panaciterrae	0.376389	0.922905
1283291	Pseudomonas_sp._URMO17WK12:I11	0.509205	0.922905
1284708	Tissierellia_bacterium_S7-1-4	0.565671	0.939877
1581063	Lactobacillus_sp._HMSC25A02	0.0675418	0.834624
1581133	Actinomyces_sp._HMSC08A09	0.193224	0.912249
107709	Opitutus_terrae	0.753469	0.965741
927083	Sandaracinus_amylolyticus	0.660837	0.94087
75659	Duganella_zoogloeoides	0.571091	0.939877
503361	Flavobacterium_sasangense	0.85133	0.975806
1785156	Dietzia_sp._111N12-1	0.339506	0.922905
84135	Gemella_sanguinis	0.66102	0.94087
936548	Actinomyces_sp._ICM47	0.490474	0.922905
52769	Actinomyces_gerencseriae	0.56563	0.939877
1005039	Fimbriimonas_ginsengisoli	0.726426	0.964776
55211	Erwinia_persicina	0.506906	0.922905
712117	Actinomyces_sp._oral_taxon_170	0.918947	0.980288
122355	Pseudomonas_psychrophila	0.410705	0.922905
712359	Leptotrichia_sp._oral_taxon_215	0.832585	0.972208
516700	Jeotgalicoccus_marinus	0.19146	0.912249
419005	Prevotella_amnii	0.196608	0.912249
1834155	Kocuria_sp._ICS0012	0.342847	0.922905
1736457	Mycobacterium_sp._Root135	0.719092	0.964776
452982	Roseomonas_aerilata	0.901163	0.979448
1283293	Pseudomonas_sp._URIL14HWK12:I6	0.260837	0.912249
706435	Capnocytophaga_sp._oral_taxon_329	0.378389	0.922905
61592	Corynebacterium_durum	0.508193	0.922905
1581095	Sphingobacterium_sp._HMSC13C05	0.606573	0.940347

## Sheet: COAD_history_of_other_malignancy
tax_id	name	wilcox_p	wilcox_q
1179670	Micrococcus_sp._KBS0714	0.0122535	0.13531
1917019	Bacillus_sp._VT-16-64	0.000488866	0.029915
1261635	Roseburia_sp._831b	0.000446595	0.029915
1261634	Roseburia_sp._499	0.000853911	0.0354544
65655	Hydrogenophaga_palleronii	0.243275	0.583842
65657	Hydrogenophaga_flava	0.943769	0.983441
65656	Hydrogenophaga_taeniospiralis	0.286954	0.625911
33011	Cutibacterium_granulosum	0.967686	0.988136
33033	Parvimonas_micra	0.00860951	0.114573
33038	[Ruminococcus]_gnavus	0.826691	0.93708
33051	Sphingomonas_sanguinis	0.0809136	0.338662
285	Comamonas_testosteroni	0.0040399	0.0892217
293	Brevundimonas_diminuta	0.88281	0.953285
300	Pseudomonas_mendocina	0.139616	0.448674
33069	Pseudomonas_viridiflava	0.491761	0.801331
1032505	Fusobacterium_sp._OBRC1	0.1305	0.439803
316	Pseudomonas_stutzeri	0.00669255	0.106778
329	Ralstonia_pickettii	0.1382	0.446888
360807	Roseburia_inulinivorans	0.0117788	0.134356
1917281	Pseudomonas_sp._06C_126	0.262358	0.600307
1163671	Clostridium_sp._12(A)	0.033963	0.21346
1229204	alpha_proteobacterium_L41A	0.0161938	0.152362
406	Methylobacillus_glycogenes	0.293006	0.629553
470	Acinetobacter_baumannii	0.000841802	0.0354544
410072	Coprococcus_comes	0.0730718	0.316035
131568	Kineococcus_radiotolerans	0.908006	0.966677
262668	Acinetobacter_beijerinckii	0.0843102	0.342
548	Klebsiella_aerogenes	0.560357	0.827024
549	Pantoea_agglomerans	0.729637	0.902697
553	Pantoea_ananatis	0.52824	0.81223
562	Escherichia_coli	0.000690292	0.0311532
197183	Alkanindiges_illinoisensis	0.082098	0.340135
575	Raoultella_planticola	0.0102794	0.127024
577	Raoultella_terrigena	0.571114	0.830072
213588	Thermomonas_hydrothermalis	0.60931	0.850086
614	Serratia_liquefaciens	0.152913	0.477198
82541	Cupriavidus_gilardii	0.501518	0.80529
622	Shigella_dysenteriae	0.703947	0.892663
624	Shigella_sonnei	0.293391	0.629553
754331	Escherichia_sp._TW09308	0.000390952	0.029915
754332	Escherichia_sp._TW10509	0.328545	0.671319
754327	Escherichia_sp._TW09231	0.160119	0.485974
1229488	beta_proteobacterium_FWI2	0.200544	0.542095
1229484	alpha_proteobacterium_LLX12A	0.0822486	0.340135
164546	Cupriavidus_taiwanensis	0.0667929	0.302756
82633	Cupriavidus_pauculus	0.452816	0.775
1737424	Blautia_massiliensis	0.0882432	0.353654
1737425	Corynebacterium_provencense	0.000659611	0.0311216
817	Bacteroides_fragilis	0.230121	0.567618
818	Bacteroides_thetaiotaomicron	0.490568	0.801331
821	Bacteroides_vulgatus	0.137376	0.446049
823	Parabacteroides_distasonis	0.0164398	0.152362
837	Porphyromonas_gingivalis	0.869546	0.951797
851	Fusobacterium_nucleatum	0.221365	0.563178
860	Fusobacterium_periodonticum	0.147309	0.465923
721785	Acidovorax_ebreus	0.369363	0.704777
1737624	Geobacillus_sp._Sah69	0.266166	0.603231
912	Nitrobacter_hamburgensis	0.00632337	0.106485
230310	Curvibacter_gracilis	0.241515	0.583005
1917876	Blautia_sp._Marseille-P3087	0.01632	0.152362
1852368	Prevotellaceae_bacterium_Marseille-P2826	0.512524	0.808146
1852365	Fusobacterium_massiliense	0.223275	0.563891
986	Flavobacterium_johnsoniae	0.584419	0.839041
1015	Bergeyella_zoohelcum	0.0523608	0.263838
1034	Afipia_clevelandensis	0.238467	0.578338
1279005	Escherichia_sp._KTE172	0.0667385	0.302756
1836045	Burkholderia_sp._CQ001	0.475024	0.78766
82995	Serratia_grimesii	0.460098	0.775
33889	Brevibacterium_casei	0.00461989	0.0940283
328814	Alistipes_shahii	0.125849	0.431127
33917	Microbacterium_barkeri	0.166118	0.498353
33940	Geobacillus_thermodenitrificans	0.570489	0.830072
50340	Pseudomonas_fuscovaginae	0.000930664	0.037155
33964	Leuconostoc_citreum	0.207464	0.550761
1245	Leuconostoc_mesenteroides	0.000481199	0.029915
1260	Finegoldia_magna	0.19395	0.537166
34029	Leptothrix_cholodnii	0.408714	0.741975
1270	Micrococcus_luteus	0.664943	0.87447
1282	Staphylococcus_epidermidis	0.0358114	0.216356
99597	Sphingomonas_pituitosa	0.657791	0.873912
1292	Staphylococcus_warneri	0.634162	0.866132
34062	Moraxella_osloensis	0.314616	0.651839
574750	Cupriavidus_sp._SK-4	0.153692	0.477198
34073	Variovorax_paradoxus	0.0468112	0.254398
1131812	Flavobacterium_sp._83	0.445586	0.773625
34103	Sphaerotilus_natans	0.874691	0.952989
165179	Prevotella_copri	0.0935918	0.367986
83262	Mycobacterium_immunogenum	0.159809	0.485974
1590596	Sphingobacterium_sp._T2	0.224714	0.564448
1379	Gemella_haemolysans	0.617148	0.854942
1869229	Pseudomonas_sp._S1E40	0.861236	0.951104
558537	Delftia_lacustris	0.815145	0.934939
1502	Clostridium_perfringens	0.605234	0.848754
1531	[Clostridium]_clostridioforme	0.00165966	0.0522038
1033736	Brevibacterium_senegalense	0.792925	0.93075
1574409	Mesorhizobium_sp._F7	0.79622	0.93075
722472	Bradyrhizobium_lablabi	0.168052	0.502703
1590	Lactobacillus_plantarum	0.0684391	0.307647
1656	Actinomyces_viscosus	0.323706	0.664044
296591	Polaromonas_sp._JS666	0.5173	0.808671
1197727	Pseudomonas_sp._Ag1	0.60672	0.848754
1680	Bifidobacterium_adolescentis	0.105119	0.392496
378534	Pseudomonas_sp._Eur1_9.41	0.25544	0.597408
1735	Holdemanella_biformis	0.504375	0.80529
1777	Mycobacterium_gastri	0.00111077	0.0402163
1574624	[Propionibacterium]_namnetense	0.182711	0.523906
673548	Comamonas_terrae	0.257066	0.597408
280332	Bradyrhizobium_jicamae	0.404684	0.740851
1807	Mycobacterium_obuense	0.17258	0.504615
1492738	Flavobacterium_seoulense	0.414027	0.746442
1492737	Flavobacterium_gilvum	0.367775	0.703039
1771311	Pseudomonas_sp._ATCC_PTA-122608	0.71198	0.896887
214856	Alistipes_finegoldii	0.971662	0.990752
411486	Clostridium_sp._M62/1	0.0415029	0.236703
411484	Clostridium_sp._SS2/1	0.203984	0.549209
1378168	Firmicutes_bacterium_ASF500	0.051983	0.263838
1263547	Oscillibacter_ruminantium	0.115105	0.414857
182337	Erwinia_billingiae	0.911803	0.967439
1706231	Janthinobacterium_sp._CG23_2	0.781903	0.923218
1919277	Anoxybacillus_sp._103	0.99254	0.995447
1788301	Pseudomonas_versuta	0.197159	0.537166
477641	Modestobacter_marinus	0.678204	0.87447
1673721	Intestinimonas_massiliensis	0.0746194	0.32139
1755647	Bradyrhizobium_sp._BR_10303	0.330043	0.671734
1165852	Melaminivora_alkalimesophila	0.805048	0.93075
1739272	Propionibacterium_sp._HMSC068C01	0.0830458	0.342
1739277	Propionibacterium_sp._HMSC078F01	0.127712	0.434639
1739316	Propionibacterium_sp._HMSC069G10	0.65902	0.873912
1739345	Propionibacterium_sp._HMSC065F07	0.666269	0.87447
166486	Roseburia_intestinalis	0.380845	0.717453
84595	Gordonia_polyisoprenivorans	0.736603	0.904295
936562	Fusobacterium_sp._CM21	0.0280214	0.195862
936563	Fusobacterium_sp._CM22	0.133998	0.442318
1739367	Micrococcus_sp._HMSC067E09	0.432337	0.757565
936561	Fusobacterium_sp._CM1	0.0245106	0.185708
1690268	Acidovorax_sp._SD340	0.501864	0.80529
2702	Gardnerella_vaginalis	0.153584	0.477198
1739413	Alloscardovia_sp._HMSC034E08	0.910153	0.966979
1739394	Porphyromonas_sp._HMSC065F10	0.333298	0.673046
68259	Streptomyces_purpurogeneiscleroticus	0.104857	0.392496
658082	Lachnospiraceae_bacterium_2_1_58FAA	0.339438	0.678596
1739435	Fusobacterium_sp._HMSC065F01	0.050725	0.263838
1739460	Staphylococcus_sp._HMSC055B03	0.831612	0.93708
1739515	Propionibacterium_sp._HMSC062D05	0.0959764	0.370375
674529	Bacteroides_faecis	0.521974	0.810895
281362	Dechloromonas_denitrificans	0.956472	0.987637
52022	Meiothermus_silvanus	0.00445085	0.0924424
674703	Rhodoplanes_sp._Z2-YC6860	0.68569	0.880097
1100720	Limnohabitans_sp._Rim28	0.639219	0.868025
1100721	Limnohabitans_sp._Rim47	0.0144384	0.146932
1526743	Pantoea_sp._NGS-ED-1003	0.48372	0.799066
658457	Pseudomonas_composti	0.00287184	0.0709755
1182732	Escherichia_sp._KTE159	0.000521228	0.029915
1510458	Pseudoruegeria_sabulilitoris	0.345894	0.680416
592978	Ruminococcus_faecis	0.856642	0.949984
576611	Polynucleobacter_asymbioticus	0.219089	0.561028
1805471	Clostridium_sp._Marseille-P2415	0.261223	0.600307
1870993	Tyzzerella_sp._Marseille-P3062	0.033524	0.212182
543913	beta_proteobacterium_CB	0.354832	0.68973
1871020	Clostridium_sp._Marseille-P3244	0.0143556	0.146932
298163	Patulibacter_minatonensis	0.218128	0.561028
101564	Pseudomonas_alcaliphila	0.415942	0.746442
1805476	Blautia_sp._Marseille-P2398	0.459415	0.775
1297617	Intestinimonas_butyriciproducens	0.0601269	0.286292
134375	Achromobacter_sp.	0.264559	0.602565
232721	Acidovorax_sp._JS42	0.184121	0.526494
68895	Cupriavidus_basilensis	0.171902	0.504053
1608996	Pseudomonas_helleri	0.15877	0.485974
281920	Porphyromonas_uenonis	0.0581791	0.279583
1150298	Fusicatenibacter_saccharivorans	0.00805815	0.112872
347481	Asticcacaulis_benevestitus	0.205831	0.550651
216465	Polaromonas_naphthalenivorans	0.00199587	0.0539897
1592790	Sphingobium_phenoxybenzoativorans	0.610957	0.85124
1297865	Bradyrhizobium_sp._OHSU_III	0.161362	0.486901
1461752	Sphingobium_sp._Ant17	0.813808	0.934939
364029	Comamonas_sp._E6	0.352144	0.685788
364039	Azohydromonas_australica	0.11215	0.407035
1461766	Pseudoalteromonas_sp._SCSIO_11900	0.69553	0.885841
1101373	Tepidimonas_fonticaldi	0.823842	0.93708
69322	Flavobacterium_xanthum	0.721577	0.90132
1560345	Sphingomonas_panacis	0.338181	0.678596
298794	Methylobacterium_variabile	0.447855	0.773625
1658665	Mitsuaria_sp._7	0.540989	0.81739
1904462	Stenotrophomonas_sp._BIIR7	0.0776688	0.33116
36746	Pseudomonas_cichorii	0.243419	0.583842
1609637	Stenotrophomonas_sp._DDT-1	0.222374	0.563889
36807	Microbacterium_laevaniformans	0.828603	0.93708
397260	Sphingomonas_sanxanigenens	0.67801	0.87447
1380355	Bradyrhizobium_sp._URHD0069	0.496789	0.804472
512030	Acidovorax_sp._NO-1	0.392007	0.727913
1380362	Ralstonia_sp._UNC404CL21Col	0.340605	0.678596
1380392	Nocardioides_sp._URHA0020	0.997038	0.998
53367	Asanoa_ferruginea	0.0237339	0.182488
1806490	Achromobacter_sp._ATCC35328	0.80224	0.93075
86182	Curvibacter_lanceolatus	0.34195	0.67867
86188	[Pseudomonas]_geniculata	0.0486325	0.258874
1904807	Bradyrhizobium_sp._SEMIA_6399	0.631456	0.864711
413882	[Polyangium]_brachysporum	0.219439	0.561028
69823	Selenomonas_sputigena	0.147377	0.465923
151755	Xenophilus_azovorans	0.893094	0.958123
53461	Nakamurella_multipartita	0.345867	0.680416
1609977	Sphingomonas_hengshuiensis	0.706235	0.892663
1855730	Pelomonas_sp._KK5	0.411334	0.745139
1609975	Clostridium_sp._FS41	0.0302003	0.202245
626940	Phascolarctobacterium_succinatutens	0.377753	0.714222
1167641	[Pseudomonas]_geniculata_N1	0.0486325	0.258874
1528099	Lawsonella_clevelandensis	0.458355	0.775
1429916	Afipia_sp._P52-10	0.519063	0.810206
1298867	Bradyrhizobium_sp._URHA0002	0.740365	0.904295
168384	Marvinbryantia_formatexigens	0.000595934	0.03075
1069530	Candidatus_Paraburkholderia_schumannianae	0.0155553	0.150361
1642949	Sphingomonas_sp._Ag1	0.316063	0.653532
1217052	Ralstonia_sp._A12	0.598184	0.84633
1888892	Sphingomonas_sp._MCT13	0.308321	0.641357
54067	Xylophilus_ampelinus	0.0719922	0.312669
1692501	Methylobacterium_sp._ARG-1	0.000221433	0.0282528
660294	Thermosipho_affectus	0.0478382	0.258625
1332080	Sphingobium_baderi	0.718798	0.900015
1217418	Cupriavidus_sp._HPC(L)	0.226382	0.564448
70584	Aquabacterium_parvum	0.564402	0.827024
1643429	Candidatus_Kryptobacter_tengchongensis	0.255266	0.597408
54291	Raoultella_ornithinolytica	0.0252669	0.188684
218158	Arthrobacter_sp._I3	0.0142257	0.146932
152682	Sphingomonas_melonis	0.160967	0.486901
1217722	Pseudomonas_sp._S13.1.2	0.651041	0.872788
1938609	Flavobacterium_sp._LM4	0.593556	0.843988
709797	Bradyrhizobiaceae_bacterium_SG-6C	0.830979	0.93708
1938610	Flavobacterium_sp._LM5	0.156889	0.483236
1938607	Sphingomonas_sp._LM7	0.78219	0.923218
1217704	Acinetobacter_sp._NIPH_284	0.109657	0.40001
1217710	Acinetobacter_sp._NIPH_899	0.0979275	0.376477
1381597	Sphingomonas_sp._ERG5	0.457326	0.775
1676617	Ralstonia_sp._MD27	0.566146	0.827024
284016	Phenylobacterium_zucineum	0.00619152	0.106485
103817	Janibacter_terrae	0.527073	0.81223
38284	Corynebacterium_accolens	0.72399	0.902163
38288	Corynebacterium_genitalium	0.0440447	0.244483
38303	Corynebacterium_pseudogenitalium	0.701177	0.891868
38305	Corynebacterium_vitaeruminis	0.391772	0.727913
333367	[Clostridium]_asparagiforme	0.866073	0.951794
546364	Amycolatopsis_australiensis	0.404288	0.740851
1955422	Massilia_sp._KIM	0.944596	0.983441
415425	Flavobacterium_terrae	0.462163	0.775
563038	Streptococcus_sp._M334	0.833261	0.93708
661329	Herbiconiux_solani	0.874951	0.952989
563031	Prevotella_sp._C561	0.0584881	0.279773
55197	Flavobacterium_branchiophilum	0.79935	0.93075
1661051	Pseudomonas_sp._NBRC_111136	0.34683	0.680548
1661055	Pseudomonas_sp._NBRC_111140	0.628017	0.863419
1661045	Pseudomonas_sp._NBRC_111130	0.486102	0.799801
1661046	Pseudomonas_sp._NBRC_111131	0.000242529	0.0282528
1661032	Pseudomonas_sp._NBRC_111117	0.302373	0.63664
1661037	Pseudomonas_sp._NBRC_111122	0.542429	0.818374
104605	Sphingomonas_sp._Ant20	0.0141741	0.146932
219301	Brachybacterium_muris	0.287027	0.625911
989370	Bradyrhizobium_manausense	0.660312	0.873912
1906854	Brevundimonas_sp._ZS04	0.169332	0.504053
202955	Acinetobacter_tjernbergiae	0.762072	0.912047
202954	Acinetobacter_tandoii	0.538824	0.815306
202956	Acinetobacter_towneri	0.402525	0.740851
317659	Pseudomonas_syringae_pv._coryli	0.00585811	0.106485
301301	Roseburia_hominis	0.0435345	0.242951
301302	Roseburia_faecis	0.0517221	0.263838
1743157	Polynucleobacter_sinensis	0.562577	0.827024
71999	Kocuria_palustris	0.506738	0.80529
1743168	Polynucleobacter_wuianus	0.865736	0.951794
88431	Dorea_longicatena	0.23624	0.575627
399742	Enterobacter_sp._638	0.333737	0.673046
1120623	Achromobacter_sp._LC458	0.744358	0.904295
203192	Pseudomonas_chloritidismutans	0.134656	0.442318
1055192	Comamonas_sp._B-9	0.742682	0.904295
1776082	Shigella_sp._SF-2015	0.466925	0.77921
1415630	Pseudomonas_sp._TKP	0.653853	0.873487
137716	Ideonella_sp._B508-1	0.986366	0.994993
1038867	Bradyrhizobium_sp._WSM3983	0.65738	0.873912
39485	[Eubacterium]_eligens	0.222731	0.563889
39486	Dorea_formicigenerans	0.446831	0.773625
39488	[Eubacterium]_hallii	0.0542682	0.270819
39491	[Eubacterium]_rectale	0.0959834	0.370375
39496	Eubacterium_ventriosum	0.494258	0.801624
170573	Staphylococcus_pettenkoferi	0.778063	0.923218
121428	Sphingobium_xenophagum	0.51385	0.808146
1038928	Streptomyces_xinghaiensis	0.563709	0.827024
350893	Flavobacterium_daejeonense	0.718599	0.900015
1284775	Prevotella_sp._S7-1-8	0.129322	0.437335
1907403	Pseudacidovorax_sp._RU35E	0.367507	0.703039
1055487	Methylotenera_versatilis	0.0986152	0.376978
105219	Ralstonia_mannitolilytica	0.171889	0.504053
563996	Sphingomonas_hankookensis	0.606333	0.848754
1678129	Limnohabitans_sp._103DPR2	0.661482	0.873912
1678128	Limnohabitans_sp._63ED37-2	0.55272	0.825501
1235797	Oscillibacter_sp._1-3	0.000622109	0.03075
351091	Oscillibacter_valericigenes	0.109829	0.40001
56193	Sphingobium_chungbukense	0.720386	0.900916
1268622	Acidovorax_sp._MR-S7	0.586799	0.839127
629773	Sphingomonas_sp._Mn802worker	0.809194	0.932235
39950	Dialister_pneumosintes	0.0995293	0.37843
39956	Methylobacterium_mesophilicum	0.0687611	0.307647
138336	Blastococcus_saxobsidens	0.701981	0.891868
1449076	Sphingomonas_sp._UNC305MFCol5.2	0.0577705	0.278911
1449061	Ochrobactrum_sp._UNC390CL2Tsu3S39	0.287024	0.625911
1449059	Mycobacterium_sp._UNC410CL29Cvi84	0.744253	0.904295
1449057	Methylobacterium_sp._UNCCL110	0.66319	0.874352
1449065	Phyllobacterium_sp._UNC302MFCol5.2	0.0564561	0.277732
1907940	Enhydrobacter_sp._H5	0.00770376	0.111062
40214	Acinetobacter_johnsonii	0.988959	0.995447
40215	Acinetobacter_junii	0.545657	0.820068
73030	Dechloromonas_agitata	0.00349157	0.0787881
1203573	Propionibacterium_sp._KPL1844	0.725191	0.902247
1203577	Propionibacterium_sp._KPL1854	0.516552	0.808671
1203559	Corynebacterium_sp._KPL1818	0.909943	0.966979
302449	Corynebacterium_tuscaniense	0.000426062	0.029915
1203556	Actinomyces_sp._HPA0247	0.0260343	0.191934
1842533	Acidovorax_sp._RAC01	0.117855	0.416099
1203561	Corynebacterium_sp._KPL1824	0.286069	0.625911
40324	Stenotrophomonas_maltophilia	0.349634	0.683524
941449	Desulfovibrio_sp._X2	0.529702	0.81223
712124	Actinomyces_sp._oral_taxon_448	0.0313639	0.206049
1203631	Propionibacterium_sp._KPL2003	0.873174	0.952989
1564113	Sphingomonas_sp._Ant_H11	0.0279391	0.195862
1842727	Rhodoferax_sp._DCY110	0.170818	0.504053
40520	Blautia_obeum	0.0768348	0.329564
40545	Sutterella_wadsworthensis	0.956793	0.987637
56946	Afipia_broomeae	0.780632	0.923218
384638	[Bacteroides]_pectinophilus	0.123851	0.430174
1547922	Ideonella_sakaiensis	0.346075	0.680416
237258	Cloacibacterium_normanense	0.036516	0.216377
204516	Bacteroides_massiliensis	0.165219	0.497093
925409	Asinibacterium_sp._OR53	0.575273	0.831662
712437	Porphyromonas_sp._oral_taxon_278	0.45632	0.775
335659	Bradyrhizobium_sp._S23321	0.507037	0.80529
499555	Dietzia_timorensis	0.527541	0.81223
876478	Tepidiphilus_thermophilus	0.567284	0.827024
204773	Herminiimonas_arsenicoxydans	0.767264	0.914374
1581082	Stenotrophomonas_sp._HMSC10F07	0.983549	0.994084
172042	Rothia_aeria	0.402393	0.740851
172043	Brevundimonas_nasdae	0.9418	0.983441
1400860	Candidatus_Contendobacter_odensis	0.0200386	0.169956
270351	Methylobacterium_aquaticum	0.421769	0.7511
237576	Oribacterium_sinus	0.0109989	0.12926
712710	Tannerella_sp._oral_taxon_HOT-286	0.0708915	0.310487
1335308	Burkholderia_sp._AU4i	0.727534	0.902247
237610	Pseudomonas_psychrotolerans	0.648341	0.871738
172088	Bradyrhizobium_sp._th.b2	0.962705	0.987637
401472	Corynebacterium_ureicelerivorans	0.0155825	0.150361
1581141	Pseudomonas_sp._HMSC08G10	0.429082	0.756175
1581134	Corynebacterium_sp._HMSC08A12	0.270784	0.608384
106588	Pseudoflavonifractor_capillosus	0.000547578	0.029915
630921	Bradyrhizobium_embrapense	0.879824	0.953285
106649	Acinetobacter_guillouiae	0.586904	0.839127
450734	Nocardioides_dokdonensis	0.903386	0.962919
41276	Brevundimonas_vesicularis	0.231867	0.568497
1450439	Bacteroides_sp._UW	0.837207	0.938467
1499681	Collinsella_sp._MS5	0.08771	0.35288
680496	Diaphorobacter_sp._J5-51	0.106973	0.397352
1892897	Shigella_sp._FC569	0.0778449	0.33116
1860161	Streptococcus_sp._CCUG_49591	0.98167	0.994084
1663558	Stenotrophomonas_sp._MB339	0.320534	0.65884
1581680	Candidatus_Methylopumilus_turicensis	0.980092	0.994084
598660	Corynebacterium_pyruviciproducens	0.279078	0.619777
1827469	Brevundimonas_sp._GW460-12-10-14-LB2	0.0836833	0.342
1532555	Brevundimonas_sp._DS20	0.762433	0.912047
74426	Collinsella_aerofaciens	0.0951893	0.370375
271155	Flavobacterium_antarcticum	0.763343	0.912047
1680160	Bradyrhizobium_sp._NAS96.2	0.653595	0.873487
910237	Escherichia_sp._TW15838	0.0097035	0.122835
1074049	Candidatus_Burkholderia_crenata	0.0793295	0.333377
1336207	Pseudomonas_sp._P818	0.00424596	0.0918189
1287094	Mesorhizobium_sp._L103C565B0	0.0076551	0.111062
1090471	Candidatus_Burkholderia_humilis	0.171234	0.504053
762836	Duganella_phyllosphaerae	0.642009	0.868025
386056	Paraburkholderia_ferrariae	0.00634788	0.106485
1090573	Sphingobium_czechense	0.217607	0.561028
1287226	Mesorhizobium_sp._LNHC209A00	0.397814	0.737376
1729581	Flavobacterium_sp._TAB_87	0.650534	0.872788
1778770	Microbacterium_sp._HM58-2	0.59441	0.844045
1287289	Mesorhizobium_sp._LSHC416B00	0.033104	0.212182
1287292	Mesorhizobium_sp._LSHC420B00	0.72637	0.902247
1500261	Methylibium_sp._CF059	0.0273339	0.195673
1500264	Rhizobacter_sp._OV335	0.819257	0.936735
1287326	Mesorhizobium_sp._LSJC269B00	0.0121316	0.13531
1287296	Mesorhizobium_sp._LSHC424B00	0.0840871	0.342
288000	Bradyrhizobium_sp._BTAi1	0.198203	0.537166
1451265	Citrobacter_sp._JT3	0.206432	0.550761
156978	Corynebacterium_imitans	0.00187855	0.0539897
189753	Bradyrhizobium_sp._Ec3.3	0.67854	0.87447
386414	Prevotella_timonensis	0.43279	0.757565
1435036	Acinetobacter_bohemicus	0.445559	0.773625
1566191	Pseudomonas_sp._NFACC19-2	0.244045	0.583842
1795631	Variovorax_sp._PAMC_28711	0.011083	0.12926
1730094	Methylobacterium_sp._GXS13	0.0557703	0.275665
1549858	Sphingomonas_taxi	0.900325	0.962449
1795629	Acinetobacter_sp._BMW17	0.05129	0.263838
1566387	Mesorhizobium_sp._UASWS1009	0.159841	0.485974
648885	Methylobacterium_sp._MB200	0.18265	0.523906
190148	Bradyrhizobium_paxllaeri	0.74567	0.904295
648995	Rhizobium_pusense	0.829388	0.93708
501571	Butyricicoccus_pullicaecorum	0.0366333	0.216377
550743	Pseudomonas_sp._W15Feb9B	0.19568	0.537166
1484693	Rhodoferax_saidenbachensis	0.0355303	0.216356
1697787	Clostridia_bacterium_UC5.1-1D10	0.297923	0.634998
157688	Leptotrichia_hofstadii	0.0214416	0.173182
1714344	Curvibacter_sp._PAE-UM	0.0176582	0.15801
1763535	Hydrogenophaga_sp._LPB0072	0.926057	0.973908
796942	Stomatobaculum_longum	0.338886	0.678596
239935	Akkermansia_muciniphila	0.33393	0.673046
76122	Alloprevotella_tannerae	0.355725	0.690174
59803	Sphingomonas_echinoides	0.0213179	0.173182
108980	Acinetobacter_ursingii	0.209158	0.552433
1812935	Enterobacter_cloacae_complex_'Hoffmann_cluster_IV'	0.00109753	0.0402163
1075768	Janthinobacterium_sp._CG3	0.937214	0.981663
469553	Delftia_sp._JD2	0.000118695	0.0282528
469610	Burkholderiales_bacterium_1_1_47	0.133628	0.442318
453246	Sphingobium_sp._TCM1	0.213327	0.559176
453247	Sphingomonas_sp._TDK1	0.289107	0.629125
223919	Clostridium_diolis	0.952149	0.987637
223967	Methylobacterium_populi	0.863004	0.951104
60133	Prevotella_pallens	0.0265211	0.193643
43768	Corynebacterium_matruchotii	0.0201393	0.169956
43771	Corynebacterium_urealyticum	0.73551	0.904295
1207055	Sphingobium_sp._C100	0.991114	0.995447
158500	Novosphingobium_resinovorum	0.7993	0.93075
207745	Variovorax_sp._WDL1	0.457866	0.775
1715092	Streptococcus_sp._HMSC070B10	0.745964	0.904295
191391	Pseudomonas_salomonii	0.00165165	0.0522038
158627	Pseudomonas_graminis	0.267425	0.604765
1747903	Janthinobacterium_sp._S3-2	0.0516722	0.263838
1518501	Bradyrhizobium_valentinum	0.0203704	0.17052
1715107	Streptococcus_sp._HMSC063B03	0.458238	0.775
1715161	Rothia_sp._HMSC061D12	0.187759	0.532497
76761	Pseudomonas_veronii	0.0333928	0.212182
43997	Catonella_morbi	0.0712946	0.31094
1715180	Streptococcus_sp._HMSC077D04	0.489383	0.801331
1879049	Acinetobacter_sp._WCHA34	0.123913	0.430174
1469502	Burkholderiales_bacterium_GJ-E10	0.269904	0.607723
191579	Fluviicola_taffensis	0.668291	0.87447
1158293	Oxalobacteraceae_bacterium_AB_14	0.169814	0.504053
420994	Sphingobium_ummariense	0.963849	0.987637
158899	Collimonas_fungivorans	0.0356656	0.216356
421054	Arthrobacter_sp._D4	0.419567	0.749588
290052	Acetivibrio_ethanolgignens	0.131883	0.441596
748811	Sulfuritalea_hydrogenivorans	0.880678	0.953285
1289477	Proteus_sp._H24	0.225255	0.564448
1813821	Shigella_sp._PAMC_28760	0.00815552	0.112872
1076522	Asinibacterium_sp._OR43	0.227932	0.566014
28037	Streptococcus_mitis	0.499044	0.80529
1961362	Sphingomonas_sp._NIC1	0.782981	0.923218
28052	Lachnospira_pectinoschiza	0.0310022	0.20497
1813946	Acidovorax_sp._GW101-3H11	0.301599	0.63664
28066	Rhodoferax_fermentans	0.100777	0.380516
28117	Alistipes_putredinis	0.101178	0.380516
28118	Odoribacter_splanchnicus	0.117844	0.416099
28123	Porphyromonas_asaccharolytica	0.572573	0.830072
28125	Prevotella_bivia	0.215976	0.561028
28129	Prevotella_denticola	0.706906	0.892663
28130	Prevotella_disiens	0.0283024	0.195862
28131	Prevotella_intermedia	0.960345	0.987637
28132	Prevotella_melaninogenica	0.00760358	0.111062
28133	Prevotella_nigrescens	0.00661623	0.106778
1469948	Clostridium_sp._KNHs209	0.0266772	0.193643
290309	Comamonas_granuli	0.205734	0.550651
454154	Paraprevotella_clara	0.625013	0.861571
470565	Prevotella_histicola	0.0260719	0.191934
28212	Sphingomonas_adhaesiva	0.0159947	0.152316
28213	Sphingomonas_parapaucimobilis	0.290596	0.629553
208444	Amycolatopsis_vancoresmycina	0.00114744	0.0402163
1125977	Pseudomonas_sp._PAMC_25886	0.830691	0.93708
208479	[Clostridium]_bolteae	0.46194	0.775
1240676	Pseudomonas_sp._PAMC_26793	0.615544	0.854191
1535623	Pseudomonas_sp._AP19	0.193332	0.537166
1502852	Massilia_sp._LC238	0.452757	0.775
421530	Chryseobacterium_bovis	0.0904551	0.358368
487174	Barnesiella_intestinihominis	0.109113	0.40001
28446	[Clostridium]_propionicum	2.851e-06	0.00295934
864051	Burkholderiales_bacterium_JOSHI_001	0.502147	0.80529
585543	Bacteroides_sp._D20	0.256271	0.597408
1339242	Delftia_sp._ZNC0008	0.548343	0.821949
1306519	Flavobacterium_sp._PK15	0.597994	0.84633
1454008	Aeromonas_sp._HZM	0.390863	0.727913
94132	Ramlibacter_tataouinensis	0.746502	0.904295
1650661	Clostridium_phoceensis	0.0283208	0.195862
225324	Enhydrobacter_aerosaccus	0.230143	0.567618
1192054	Paracoccus_sp._228	0.484212	0.799066
1470590	Stenotrophomonas_sp._RIT309	0.592563	0.843988
1470591	Sphingomonas_sp._RIT328	0.565965	0.827024
1470593	Pseudomonas_sp._RIT357	0.598465	0.84633
1945864	Hydrogenophaga_sp._A37	0.232219	0.568497
487698	Stenotrophomonas_pavanii	0.0429541	0.241007
307486	Tepidimonas_taiwanensis	0.832683	0.93708
307643	Exiguobacterium_profundum	0.500122	0.80529
45634	Streptococcus_cristatus	0.82032	0.936735
1356405	Rhodococcus_sp._PML026	0.301736	0.63664
45677	Azohydromonas_lata	0.838216	0.938581
160386	Corynebacterium_casei	0.677575	0.87447
29322	[Eubacterium]_cellulosolvens	0.00304089	0.0717374
1635005	Rheinheimera_sp._KL1	0.963717	0.987637
225991	Comamonas_aquatica	0.204234	0.549209
29388	Staphylococcus_capitis	0.505634	0.80529
78587	Asticcacaulis_excentricus	0.238085	0.578338
29448	Bradyrhizobium_elkanii	0.763343	0.912047
1274631	Bradyrhizobium_icense	0.858463	0.949984
45851	Butyrivibrio_crossotus	0.0083562	0.113842
291644	Bacteroides_salyersiae	0.131167	0.440619
144185	Leifsonia_aquatica	0.158959	0.485974
45972	Staphylococcus_pasteuri	0.302332	0.63664
1881045	Massilia_sp._CF038	0.107688	0.397795
488447	Burkholderia_contaminans	0.669038	0.87447
1209355	Acinetobacter_sp._MDS7A	0.959952	0.987637
46228	Ruminococcus_lactaris	0.304331	0.638172
554344	Pseudomonas_toyotomiensis	0.858011	0.949984
1619313	Erwinia_gerundensis	0.191632	0.537166
95607	Rhodopseudomonas_sp._B29	0.77271	0.919808
13688	Novosphingobium_capsulatum	0.0305103	0.203011
13690	Sphingobium_yanoikuyae	0.254927	0.597408
95617	Corynebacterium-like_bacterium_B27	0.807049	0.930796
652716	Prevotella_sp._oral_taxon_299	0.888397	0.954613
46503	Parabacteroides_merdae	0.216801	0.561028
46506	Bacteroides_stercoris	0.590288	0.842804
652706	Oribacterium_sp._oral_taxon_078	0.799898	0.93075
259537	Dechloromonas_aromatica	0.307536	0.641357
1144307	Sphingobium_sp._AP49	0.710245	0.895789
1144306	Rhizobium_sp._AP16	0.522629	0.810895
1144317	Acidovorax_sp._CF316	0.000181277	0.0282528
1144318	Polaromonas_sp._CF318	0.370637	0.70591
1144343	Phyllobacterium_sp._YR531	0.382683	0.717703
1144344	Bradyrhizobium_sp._YR681	0.675765	0.87447
1144327	Pseudomonas_sp._GM25	0.0019671	0.0539897
505382	Sphingomonas_sp._sph1	0.86314	0.951104
1504823	bacterium_LF-3	0.13751	0.446049
882211	Pseudomonas_deceptionensis	0.188798	0.533983
472695	Pantoea_septica	0.0145944	0.147078
407152	Ochrobactrum_cytisi	0.717769	0.900015
915099	Pseudomonas_canadensis	0.531296	0.81223
1537702	Delftia_sp._670	0.226085	0.564448
341694	Peptostreptococcus_stomatis	0.01076	0.12926
1603291	Alicycliphilus_sp._B1	0.535341	0.812403
1292023	Leucobacter_sp._UCD-THU	0.198157	0.537166
1292021	Kocuria_sp._UCD-OTCP	0.0343428	0.21346
1292020	Dietzia_sp._UCD-THP	0.0184168	0.161425
1390395	Sphingomonas_sp._LK11	0.00552343	0.104242
358220	Acidovorax_sp._KKS102	0.0649522	0.299646
571254	Ochrobactrum_rhizosphaerae	0.349664	0.683524
948102	Mycobacterium_franklinii	0.373302	0.708387
1423323	Flavobacterium_sp._AED	0.694869	0.885841
1619951	Burkholderiaceae_bacterium_26	0.0569243	0.278714
1701910	Agrobacterium_sp._SUL3	0.442469	0.773204
1095771	Ruminococcus_sp._JC304	0.361456	0.694856
161879	Corynebacterium_kroppenstedtii	0.0170015	0.153457
96345	Flavobacterium_psychrophilum	0.507379	0.80529
161899	Corynebacterium_singulare	0.0247563	0.18621
1816686	Halomonas_sp._Marseille-P2426	0.010183	0.127024
47229	Massilia_timonae	0.359097	0.69412
1112214	Sphingomonas_sp._PAMC_26605	0.407598	0.741975
1849491	Staphylococcaceae_bacterium_S31	0.993529	0.995447
882856	Pseudonocardia_sp._P2	0.458238	0.775
178356	Flavobacterium_xinjiangense	0.888278	0.954613
1161412	Prevotella_sp._ICM33	0.533662	0.81223
1538295	Aquabacterium_sp._NJ1	0.804096	0.93075
1259798	Pseudomonas_sp._LAMO17WK12:I2	0.00699511	0.106778
866564	Polaromonas_glacialis	0.460591	0.775
47421	Hydrogenophaga_pseudoflava	0.186258	0.529687
1522072	Sphingobium_sp._ba1	0.601536	0.848362
391597	Limnobacter_sp._MED105	0.992667	0.995447
391598	Flavobacteria_bacterium_BAL38	0.521744	0.810895
391601	Stenotrophomonas_sp._SKA14	0.00550128	0.104242
1898961	Kluyvera_intestini	0.132608	0.442175
1915389	Stenotrophomonas_sp._KAs_5-3	0.981833	0.994084
768491	Serratia_sp._S4	0.426921	0.753647
211460	Afipia_massiliensis	0.567023	0.827024
522773	Sphingobium_lactosutens	0.787099	0.926313
1227276	Prevotella_sp._F0091	0.209707	0.552476
47671	Lautropia_mirabilis	0.0122309	0.13531
47678	Bacteroides_caccae	0.826774	0.93708
146021	Mycobacterium_houstonense	0.035851	0.216356
211589	Herbaspirillum_chlorophenolicum	0.91245	0.967439
473781	Sphingomonas_sp._LH128	0.727386	0.902247
457392	Bacteroides_sp._3_2_5	0.923902	0.972627
457400	Escherichia_sp._1_1_43	0.565986	0.827024
457401	Escherichia_sp._4_1_40B	0.0124698	0.136249
457412	Ruminococcus_sp._5_1_39BFAA	0.0658081	0.302251
359110	Pseudomonas_extremaustralis	0.886785	0.954613
457421	Clostridiales_bacterium_1_7_47FAA	0.179947	0.520294
391953	Aquincola_tertiaricarbonis	0.868128	0.951797
457502	Polaromonas_jejuensis	0.515054	0.808671
1768242	Paucibacter_sp._KCTC_42545	0.968145	0.988136
47920	Acidovorax_delafieldii	0.922582	0.972627
1276755	Acidovorax_sp._JHL-3	0.782613	0.923218
1276756	Acidovorax_sp._JHL-9	0.0379024	0.21857
1096546	Methylobacterium_sp._GXF4	0.562824	0.827024
1686378	Citrobacter_sp._MGH103	0.000166098	0.0282528
343013	Acidovorax_caeni	0.408872	0.741975
80866	Delftia_acidovorans	0.00844491	0.113842
1735679	Sphingomonas_sp._Leaf208	0.190024	0.535991
1735676	Sphingomonas_sp._Leaf10	0.823022	0.93708
80879	Curvibacter_delicatus	0.0216895	0.173182
80878	Acidovorax_temperans	0.00301693	0.0717374
1735694	Sphingomonas_sp._Leaf230	0.422699	0.751303
1735695	Sphingomonas_sp._Leaf28	0.214608	0.559706
1735680	Pseudomonas_sp._Leaf15	0.0613119	0.28928
310297	Bacteroides_plebeius	0.856122	0.949984
310298	Bacteroides_coprocola	0.226758	0.564448
1735685	Sphingomonas_sp._Leaf20	0.856768	0.949984
588932	Brevundimonas_naejangsanensis	0.0078483	0.111596
31998	Methylobacterium_radiotolerans	0.805215	0.93075
228604	Prevotella_salivae	0.245421	0.584281
1506582	Pseudomonas_sp._11/12A	0.198122	0.537166
32013	Comamonas_terrigena	0.171629	0.504053
1768762	Blastomonas_sp._CCH1-A6	0.262562	0.600307
1768753	Bradyrhizobium_sp._CCH5-F6	0.803816	0.93075
1768757	Sphingomonas_sp._CCH10-B3	0.051554	0.263838
1768795	Acidovorax_sp._CCH12-A4	0.522028	0.810895
1768786	Sphingomonas_sp._CCH5-D11	0.734395	0.904295
1768778	Sphingomonas_sp._CCH9-F2	0.029213	0.198228
1768783	Sphingomonas_sp._CCH19-C6	0.691118	0.882387
1768781	Sphingobium_sp._CCH11-B1	0.432209	0.757565
1768803	Comamonadaceae_bacterium_CCH12-A10	0.505842	0.80529
1768804	Comamonadaceae_bacterium_CCH4-C5	0.00641691	0.106485
1768805	Erythrobacteraceae_bacterium_CCH12-C2	0.279437	0.619777
540060	Limnohabitans_planktonicus	0.512589	0.808146
196015	Caldimonas_manganoxidans	0.536774	0.813388
1703332	Lachnospiraceae_bacterium_TF01-11	0.00542039	0.104242
1670619	Nitratireductor_sp._ZZ-1	0.876707	0.953285
146939	Azospira_oryzae	0.927649	0.974595
1736215	Sphingomonas_sp._Leaf33	0.64741	0.871738
65048	Mitsuaria_chitosanitabida	0.967012	0.988136
1736239	Pseudomonas_sp._Leaf83	0.0088671	0.115051
1736227	Duganella_sp._Leaf61	0.803613	0.93075
1736224	Serratia_sp._Leaf51	0.684981	0.880097
1736280	Acidovorax_sp._Leaf160	0.474049	0.78766
1736272	Massilia_sp._Leaf139	0.00118022	0.0402163
1736265	Methylobacterium_sp._Leaf125	0.893873	0.958123
1736315	Pseudorhodoferax_sp._Leaf265	0.947815	0.985803
1736318	Pseudorhodoferax_sp._Leaf274	0.630273	0.864232
1736305	Agreia_sp._Leaf244	0.894433	0.958123
1736309	Sphingomonas_sp._Leaf257	0.849009	0.946586
1736299	Sphingomonas_sp._Leaf198	0.230219	0.567618
1736301	Sphingomonas_sp._Leaf231	0.884446	0.953328
1736345	Sphingomonas_sp._Leaf343	0.000421065	0.029915
1736350	Sphingomonas_sp._Leaf357	0.505348	0.80529
1736351	Flavobacterium_sp._Leaf359	0.461276	0.775
1736343	Sphingomonas_sp._Leaf339	0.450163	0.773625
1736341	Leifsonia_sp._Leaf336	0.879299	0.953285
1736321	Agreia_sp._Leaf283	0.446529	0.773625
179878	Sphingomonas_elodea	0.373185	0.708387
1736382	Methylobacterium_sp._Leaf456	0.98273	0.994084
1736370	Sphingomonas_sp._Leaf412	0.174056	0.507501
1736363	Bradyrhizobium_sp._Leaf396	0.763553	0.912047
1736365	Ramlibacter_sp._Leaf400	0.374953	0.710222
1736352	Methylobacterium_sp._Leaf361	0.00208053	0.0539897
1523421	beta_proteobacterium_AAP51	0.149197	0.469293
1736441	Methylibium_sp._Root1272	0.686781	0.880097
1736444	Acinetobacter_sp._Root1280	0.0169299	0.153457
1736434	Pelomonas_sp._Root1237	0.562865	0.827024
1736433	Rhizobacter_sp._Root1221	0.196224	0.537166
1736436	Afipia_sp._Root123D2	0.147677	0.465923
1523430	Rhodopseudomonas_sp._AAP120	0.825995	0.93708
1736430	Pelomonas_sp._Root1217	0.883488	0.953285
1523425	Novosphingobium_sp._AAP83	0.533874	0.81223
1736466	Pseudolabrys_sp._Root1462	0.299177	0.636365
1736464	Pelomonas_sp._Root1444	0.360333	0.694856
1736502	Ensifer_sp._Root258	0.532814	0.81223
1736490	Hydrogenophaga_sp._Root209	0.623757	0.860984
1523503	Pseudomonas_sp._ML96	0.388458	0.725214
1736480	Achromobacter_sp._Root170	0.282461	0.625149
1736528	Rhizobacter_sp._Root404	0.219001	0.561028
1736527	Acidovorax_sp._Root402	0.943168	0.983441
229204	Flavobacterium_frigoris	0.0942361	0.369121
1736513	Variovorax_sp._Root318D1	0.340056	0.678596
1736564	Achromobacter_sp._Root565	0.0332578	0.212182
1736565	Acidovorax_sp._Root568	0.66825	0.87447
1736544	Bosea_sp._Root483D1	0.0156445	0.150361
1736604	Pseudomonas_sp._Root9	0.753762	0.908717
1736590	Acidovorax_sp._Root70	0.0112742	0.130029
1720194	Clostridium_sp._AT4	0.0574563	0.278911
1736577	Rhizobium_sp._Root651	0.828283	0.93708
1933220	Sphingobacterium_sp._B29	0.871431	0.952153
1720315	Eggerthellaceae_bacterium_AT8	0.0613065	0.28928
376815	Variovorax_soli	0.648344	0.871738
999425	Streptococcus_sp._F0442	0.639966	0.868025
147645	Paracoccus_yeei	0.220397	0.562094
1835254	Polynucleobacter_duraquae	0.563933	0.827024
1032527	Pedosphaera_parvula	0.456987	0.775
1933777	Microbacterium_sp._CSI-V	0.0521507	0.263838
529	Ochrobactrum_anthropi	0.638579	0.868025
1770210	Micrococcus_sp._CH7	0.226272	0.564448
853	Faecalibacterium_prausnitzii	0.24494	0.584281
901	Desulfovibrio_piger	0.0843469	0.342
1819727	Polynucleobacter_sp._MWH-Adler-W8	0.8581	0.949984
1276	Kytococcus_sedentarius	0.686512	0.880097
1305	Streptococcus_sanguinis	0.125299	0.431073
1308	Streptococcus_thermophilus	0.600534	0.848101
1309	Streptococcus_mutans	0.835408	0.938467
1358	Lactococcus_lactis	0.0371692	0.217602
1398	Bacillus_coagulans	0.583446	0.838816
50715	Acidisphaera_rubrifaciens	0.307013	0.641357
1579	Lactobacillus_acidophilus	0.608096	0.849534
1580	Lactobacillus_brevis	1.58481e-05	0.00822516
1582	Lactobacillus_casei	0.0296322	0.199729
1584	Lactobacillus_delbrueckii	0.20707	0.550761
1596	Lactobacillus_gasseri	0.414027	0.746442
1599	Lactobacillus_sakei	0.0366883	0.216377
690417	Paracoccus_sphaerophysae	0.583454	0.838816
1739295	Corynebacterium_sp._HMSC034A01	0.000259169	0.0282528
1739268	Streptococcus_sp._HMSC073F11	0.0187564	0.162243
2751	Carnobacterium_maltaromaticum	0.81514	0.934939
576610	Polynucleobacter_necessarius	0.640717	0.868025
1870984	Anaerococcus_mediterraneensis	0.0451162	0.247781
134537	Paraburkholderia_fungorum	0.586646	0.839127
1117702	Novosphingobium_fuchskuhlense	0.957122	0.987637
52765	Caldicellulosiruptor_kristjanssonii	0.25192	0.597408
52766	Caldicellulosiruptor_lactoaceticus	0.766338	0.91432
1232427	Corynebacterium_ihumii	0.264711	0.602565
1707785	Massilia_sp._WG5	0.669669	0.87447
36805	Microbacterium_aurum	0.00445291	0.0924424
1380389	Sphingomonas_sp._URHD0057	0.516281	0.808671
135517	Geobacillus_vulcani	0.602784	0.848754
332249	Truepera_radiovictrix	0.0097037	0.122835
135719	Sphingobium_amiense	0.154964	0.478729
1545044	Paracoccus_sanguinis	0.729164	0.902697
1709002	Rhodocista_sp._MIMtkB3	0.559503	0.827024
1545443	Belnapia_sp._F-4-1	0.293257	0.629553
529705	Sphingomonas_changbaiensis	0.150105	0.470722
38286	Corynebacterium_afermentans	0.0466641	0.254398
38289	Corynebacterium_jeikeium	0.346108	0.680416
38301	Corynebacterium_minutissimum	0.262469	0.600307
529884	Rhodoluna_lacicola	0.265813	0.603231
1136105	Tolypothrix_campylonemoides	0.465878	0.778713
1414719	Corynebacterium_jeddahense	0.735761	0.904295
1759059	Caulobacteraceae_bacterium_OTSz_A_272	0.759348	0.912047
563037	Streptococcus_sp._M143	0.268808	0.606572
1267535	Acidobacteriaceae_bacterium_KBS_96	0.513519	0.808146
579490	Paracoccus_sp._S4493	0.145232	0.463849
137730	Facklamia_ignava	0.0531968	0.266755
88688	Caulobacter_segnis	0.129347	0.437335
712357	Leptotrichia_sp._oral_taxon_212	0.274933	0.615045
40681	Sphingomonas_asaccharolytica	0.0148183	0.147898
40682	Sphingomonas_mali	0.0423298	0.238795
40683	Sphingomonas_pruni	0.239388	0.579218
1581076	Streptococcus_sp._HMSC10A01	0.0069615	0.106778
450749	Veillonella_sp._6_1_27	0.980134	0.994084
1335760	Sphingobium_sp._YL23	0.612071	0.851648
1123067	Rubellimicrobium_mesophilum	0.0131123	0.140315
1287116	Mesorhizobium_sp._L2C084A000	0.673797	0.87447
1287252	Mesorhizobium_sp._LNHC252B00	0.317988	0.655371
1287264	Mesorhizobium_sp._LNJC380A00	0.0498606	0.263838
1287325	Mesorhizobium_sp._LSJC268A00	0.259214	0.600307
1287334	Mesorhizobium_sp._LSJC277A00	0.0663928	0.302756
255205	Pseudoclavibacter_helvolus	0.0169237	0.153457
1353277	Rhizobium_freirei	0.0852388	0.344272
452623	Pseudoclavibacter_soli	0.955169	0.987637
1485002	Acinetobacter_sp._ETR1	0.38169	0.717703
43263	Pseudomonas_alcaligenes	0.00194412	0.0539897
469609	Streptococcus_sp._2_1_36FAA	0.419244	0.749588
43669	Brachybacterium_faecium	0.656622	0.873912
93064	Sphingomonas_koreensis	0.000493229	0.029915
257003	Sphingomonas_phyllosphaerae	0.300097	0.63664
306205	Rheinheimera_texasensis	0.448895	0.773625
551987	Duganella_sacchari	0.0333514	0.212182
535712	Candidatus_Rhodoluna_planktonica	0.574292	0.831402
454194	Pyrinomonas_methylaliphatogenes	0.415248	0.746442
257708	Roseomonas_gilardii	0.18061	0.520759
94009	Thermicanus_aegyptius	0.942798	0.983441
1684385	Novosphingobium_sp._ST904	0.0642413	0.299024
160791	Sphingomonas_wittichii	0.739067	0.904295
1078480	Haemophilus_sputorum	0.218975	0.561028
95606	Sphingomonas-like_bacterium_B12	0.545922	0.820068
407019	Sphingomonas_astaxanthinifaciens	0.883003	0.953285
685778	Sphingomonas_sp._PR090111-T3T-6A	0.00341563	0.0787873
1030157	Sphingomonas_sp._KC8	0.244111	0.583842
1538095	Cupriavidus_sp._D384	0.332574	0.673046
1095727	Streptococcus_sp._SK643	0.92926	0.975301
1472716	Burkholderia_sp._K24	0.878551	0.953285
162426	Microbacterium_hominis	0.0930493	0.367244
47770	Lactobacillus_crispatus	0.416368	0.746442
1522368	Modestobacter_caceresii	0.723543	0.902163
97138	Clostridium_sp._ASF356	0.0276523	0.195862
1735677	Microbacterium_sp._Leaf203	0.20877	0.552433
1735693	Sphingobium_sp._Leaf26	0.627512	0.863419
392409	Sphingomonas_jaspsi	0.364301	0.698973
1768765	Methylobacterium_sp._CCH5-D2	0.647957	0.871738
1768777	Streptococcus_sp._CCH8-C6	0.806322	0.930796
1768780	Microbacterium_sp._CCH5-D1	0.490969	0.801331
1768806	Rhodospirillaceae_bacterium_CCH5-H10	0.797885	0.93075
1736347	Microbacterium_sp._Leaf347	0.00691571	0.106778
1736481	Mesorhizobium_sp._Root172	0.493454	0.801624
1736553	Microbacterium_sp._Root53	0.0185063	0.161425
1736556	Microbacterium_sp._Root553	0.385123	0.720284
1310601	Acinetobacter_sp._479375	0.136747	0.446049
56	Sorangium_cellulosum	0.651648	0.872788
393310	Skermanella_aerolata	0.505221	0.80529
103	Flectobacillus_major	0.303557	0.637838
229480	Arsenicicoccus_bolidensis	0.509036	0.806686
204	Campylobacter_showae	0.134413	0.442318
245	Flavobacterium_aquatile	0.973333	0.991482
249	Terrimonas_ferruginea	0.629579	0.864232
33032	Anaerococcus_lactolyticus	0.663766	0.874352
33034	Anaerococcus_prevotii	0.636426	0.866942
339	Xanthomonas_campestris	0.255556	0.597408
505	Kingella_oralis	0.00755493	0.111062
732	Aggregatibacter_aphrophilus	0.0551909	0.274106
459515	Nakamurella_lactea	0.257265	0.597408
824	Campylobacter_gracilis	0.116021	0.415273
827	Campylobacter_ureolyticus	0.329297	0.671533
983	Flavobacterium_flevense	0.214578	0.559706
1017	Capnocytophaga_gingivalis	0.0500814	0.263838
1019	Capnocytophaga_sputigena	0.953622	0.987637
1737983	Labrys_sp._WJW	0.783579	0.923218
165096	Weissella_koreensis	0.0705861	0.310459
1377	Aerococcus_viridans	0.528362	0.81223
755172	Peptoniphilus_coxii	0.231964	0.568497
1535	[Clostridium]_leptum	0.00272484	0.0689849
1587	Lactobacillus_helveticus	0.823466	0.93708
1597	Lactobacillus_paracasei	0.670793	0.87447
1622	Lactobacillus_murinus	0.34141	0.67867
1655	Actinomyces_naeslundii	0.0577325	0.278911
1659	Actinomyces_israelii	0.020918	0.172325
1660	Actinomyces_odontolyticus	0.0232932	0.181792
1750	Pseudopropionibacterium_propionicum	0.351314	0.685458
1778	Mycobacterium_gordonae	0.633256	0.866034
1861	Geodermatophilus_obscurus	0.603832	0.848754
1673725	Peptoniphilus_sp._EL1	0.657926	0.873912
100886	Catenibacterium_mitsuokai	0.297096	0.634538
1739337	Kocuria_sp._HMSC066H03	0.0642153	0.299024
2718	Cardiobacterium_hominis	0.0244617	0.185708
1739525	Peptoniphilus_sp._HMSC075B08	0.705093	0.892663
1379270	Gemmatimonas_phototrophica	0.79985	0.93075
1871035	Negativibacillus_massiliensis	0.00473241	0.0944662
1838286	Lacunisphaera_limnophila	0.0216752	0.173182
1641707	Stenotrophomonas_sp._TD3	0.0784894	0.331187
363832	Solirubrobacter_soli	0.117277	0.416099
1641811	Actinobacteria_bacterium_IMCC26207	0.985191	0.994775
1379870	Spirosoma_radiotolerans	0.642238	0.868025
102148	Solobacterium_moorei	0.0520768	0.263838
397278	Marmoricola_aequoreus	0.691064	0.882387
1904640	Betaproteobacteria_bacterium_GR16-43	0.562646	0.827024
1380388	Nocardioides_sp._URHA0032	0.089717	0.356806
1904944	Stenotrophomonas_sp._LM091	0.0957843	0.370375
1904966	Ornithinimicrobium_sp._CNJ-824	0.283574	0.625224
332163	Candidatus_Solibacter_usitatus	0.449626	0.773625
1315212	Exiguobacterium_sp._8-11-1	0.672112	0.87447
398037	Segetibacter_koreensis	0.635458	0.866761
1381123	Aliihoeflea_sp._2WW	0.713949	0.89719
37923	Kocuria_kristinae	0.903548	0.962919
1119528	Methyloversatilis_discipulorum	0.424317	0.751606
1840518	Gardnerella_sp._30-4	0.2837	0.625224
38304	Corynebacterium_tuberculostearicum	0.67902	0.87447
1054213	Acetobacteraceae_bacterium_AT-5844	0.870188	0.951797
693988	Bilophila_sp._4_1_30	0.034145	0.21346
1382303	Caulobacteraceae_bacterium_PMMR1	0.023689	0.182488
1841133	Gardnerella_sp._26-12	0.286567	0.625911
72000	Kocuria_rhizophila	0.0315727	0.206116
1579343	Streptococcus_sp._263_SSPC	0.936761	0.981663
137732	Granulicatella_elegans	0.52391	0.81167
39490	Eubacterium_ramulus	0.0292185	0.198228
203471	Tepidiphilus_margaritifer	0.869671	0.951797
1776384	Emergencia_timonensis	0.294155	0.629553
39778	Veillonella_dispar	0.196725	0.537166
301953	Caldicellulosiruptor_acetigenus	0.191041	0.537166
1449048	Mycobacterium_sp._UNC280MFTsu5.1	0.9233	0.972627
433660	Nocardioides_halotolerans	0.359057	0.69412
40519	Ruminococcus_callidus	0.0358424	0.216356
40542	Leptotrichia_buccalis	0.000272185	0.0282528
1581081	Stenotrophomonas_sp._HMSC10F06	0.00646297	0.106485
1581131	Actinomyces_sp._HMSC08A01	0.0180104	0.159784
467093	Ilumatobacter_nonamiensis	0.125418	0.431073
41202	Ewingella_americana	0.619563	0.856333
467210	Lachnoanaerobaculum_saburreum	0.255897	0.597408
1745712	Anaerococcus_sp._Marseille-P2143	0.042194	0.238795
41950	Candidatus_Microthrix_parvicella	0.534289	0.81223
468056	Flavobacterium_fluvii	0.554325	0.825523
42256	Rubrobacter_radiotolerans	0.136256	0.446049
173362	Brachybacterium_paraconglomeratum	0.154009	0.477198
1484116	Hymenobacter_sp._PAMC_26554	0.67151	0.87447
173480	Gemmatimonas_aurantiaca	0.307788	0.641357
1549812	Massilia_sp._BSC265	0.914074	0.968172
501496	Porphyromonas_bennonis	0.233638	0.570626
927677	Synechocystis_sp._PCC_7509	0.048364	0.258874
272548	Actinomyces_dentalis	0.0373966	0.217602
665939	Campylobacter_sp._10_1_50	0.00874159	0.114858
43769	Corynebacterium_propinquum	0.962043	0.987637
1387353	Paludisphaera_borealis	0.340072	0.678596
44008	Enterococcus_cecorum	0.983391	0.994084
404937	Anoxybacillus_thermarum	0.430584	0.757535
44676	Geothrix_fermentans	0.34261	0.678682
437898	Sutterella_parvirubra	0.572164	0.830072
44749	Sporobacter_termitidis	0.00626579	0.106485
1650663	Fournierella_massiliensis	0.126785	0.432903
1945862	Flavobacterium_sp._A45	0.146188	0.46547
1225476	Candidatus_Rickettsiella_isopodorum	0.706598	0.892663
46125	Abiotrophia_defectiva	0.897702	0.960633
1128427	filamentous_cyanobacterium_ESFC-1	0.120736	0.423391
1849383	Psychrobacter_sp._SHUES1	0.957848	0.987637
1816677	Butyricimonas_sp._Marseille-P2440	0.448632	0.773625
1227267	Leptotrichia_sp._oral_taxon_879	0.403614	0.740851
1522317	bacterium_SIT5	0.534085	0.81223
1882918	Pajaroellobacter_abortibovis	0.124396	0.43041
1850526	Arachidicoccus_sp._BS20	0.982013	0.994084
441501	Corynebacterium_massiliense	0.212439	0.558259
48292	Hyphomicrobium_zavarzinii	0.312028	0.64777
671228	Veillonella_sp._oral_taxon_158	0.576207	0.831853
1490484	Mycobacterium_sp._ST-F2	0.491299	0.801331
1523418	alpha_proteobacterium_AAP38	0.11596	0.415273
343874	Empedobacter_falsenii	0.0191876	0.164601
1097667	Patulibacter_medicamentivorans	0.837013	0.938467
540746	Rudaea_cellulosilytica	0.758132	0.912047
82135	Atopobium_vaginae	0.42186	0.7511
147802	Lactobacillus_iners	0.0130327	0.140315
344881	Flavobacterium_soli	0.748429	0.904295
1852381	Duodenibacillus_massiliensis	0.00207143	0.0539897
280093	Flavobacterium_granuli	0.82032	0.936735
83655	Leclercia_adecarboxylata	0.559808	0.827024
214851	Subdoligranulum_variabile	0.0271786	0.195673
706438	Actinomyces_sp._oral_taxon_171	0.0365102	0.216377
1492898	Flavisolibacter_sp._LCS9	0.0783313	0.331187
280871	Mycobacterium_llatzerense	0.0230619	0.181351
477666	Bacteroides_graminisolvens	0.880843	0.953285
215690	Thermomonas_fusca	0.817893	0.936735
936577	Streptococcus_sp._AS14	0.660576	0.873912
445220	Reyranella_massiliensis	0.068488	0.307647
1035308	Dehalobacter_sp._FTH1	0.759426	0.912047
1461582	Jeotgalicoccus_saudimassiliensis	0.192308	0.537166
249352	Flavobacterium_fryxellicola	0.143523	0.459805
544580	Actinomyces_oris	0.0152765	0.150361
938293	Anaerococcus_provenciensis	0.613369	0.852312
1298857	Solirubrobacter_sp._URHD0082	0.184658	0.526579
1298863	Marmoricola_sp._URHB0036	0.27823	0.619749
184870	Varibaculum_cambriense	0.194071	0.537166
54005	Peptoniphilus_harei	0.920575	0.972627
185294	Prevotella_paludivivens	0.27174	0.609215
54299	Chroococcidiopsis_thermalis	0.465316	0.778713
218538	Dialister_invisus	0.000116622	0.0282528
1955701	Spirosoma_sp._209	0.447801	0.773625
55565	Actinomyces_graevenitzii	0.361486	0.694856
416016	Flavobacterium_cucumis	0.998167	0.998167
1105029	Actinomyces_sp._ICM39	0.00600366	0.106485
253239	Ethanoligenens_harbinense	0.00120106	0.0402163
56689	Mycobacterium_mucogenicum	0.554005	0.825523
712122	Actinomyces_sp._oral_taxon_414	0.739808	0.904295
384677	Ornithinimicrobium_pekingense	0.661748	0.873912
1859695	Haemophilus_sp._CCUG_60358	0.425772	0.752899
1302690	Cnuella_takakiae	0.49419	0.801624
712888	Actinobaculum_sp._oral_taxon_183	0.903136	0.962919
1827278	Aliterella_atlantica	0.989938	0.995447
1892844	Hyphomicrobium_sp._CS1BSMeth3	0.794375	0.93075
1172186	Mycobacterium_sp._360MFTsu5.1	0.604525	0.848754
418856	Nevskia_soli	0.510516	0.807798
1173027	Microcoleus_sp._PCC_7113	0.0375249	0.217602
1500894	Massilia_sp._9096	0.69052	0.882387
59196	Rickettsiella_grylli	0.552263	0.825501
1206085	Jatrophihabitans_endophyticus	0.676533	0.87447
157687	Leptotrichia_wadei	0.0701772	0.309974
1697794	Clostridia_bacterium_UC5.1-1D1	0.194917	0.537166
157784	Pseudomonas_thermotolerans	0.478875	0.792778
191495	Conexibacter_woesei	0.0987842	0.376978
551990	Flavobacterium_glycines	0.745473	0.904295
1141883	Massilia_putida	0.197129	0.537166
1305732	Microbacterium_sp._KROCY2	0.74595	0.904295
912594	Mycobacterium_iranicum	0.261382	0.600307
1699078	Geobacillus_sp._PA-3	0.1394	0.448674
28038	Lactobacillus_curvatus	0.00200405	0.0539897
552398	Ruminococcaceae_bacterium_D16	0.107185	0.397352
421525	Chryseobacterium_haifense	0.293624	0.629553
1470358	Candidatus_Blastococcus_massiliensis	0.856528	0.949984
651609	Actinomyces_sp._oral_taxon_180	0.404137	0.740851
29321	Turicella_otitidis	0.92367	0.972627
29379	Staphylococcus_auricularis	0.383051	0.717703
29382	Staphylococcus_cohnii	0.749223	0.904295
29391	Gemella_morbillorum	0.800585	0.93075
29394	Dolosigranulum_pigrum	0.845536	0.943731
29405	Microlunatus_phosphovorus	0.379291	0.715826
29466	Veillonella_parvula	0.713789	0.89719
554283	Flavobacterium_chungangense	0.813137	0.934939
521720	Pseudomonas_caeni	0.486199	0.799801
1636152	Planctomyces_sp._SH-PL62	0.845539	0.943731
1505605	Hymenobacter_sp._IS2118	0.27695	0.618223
457416	Veillonella_sp._3_1_44	0.489575	0.801331
1178516	Spirosoma_montaniterrae	0.959115	0.987637
261292	Nitrosomonas_sp._Is79A3	0.922304	0.972627
32057	Calothrix_sp._PCC_7103	0.545817	0.820068
1768770	Caulobacter_sp._CCH5-E12	0.0230449	0.181351
1768768	Caulobacter_sp._CCH9-E1	0.116981	0.416099
163202	Corynebacterium_appendicis	0.583413	0.838816
392734	Terriglobus_roseus	0.939203	0.982755
196162	Nocardioides_sp._JS614	0.25374	0.597408
1736379	Marmoricola_sp._Leaf446	0.775706	0.922317
1736375	Aureimonas_sp._Leaf427	0.400299	0.74066
1736408	Nocardioides_sp._Soil774	0.260632	0.600307
1736431	Nocardioides_sp._Root122	0.291688	0.629553
1736504	Mycobacterium_sp._Root265	0.123271	0.430174
1736540	Aeromicrobium_sp._Root472D3	0.747951	0.904295
229205	Flavobacterium_micromati	0.253862	0.597408
1736591	Phenylobacterium_sp._Root700	0.798503	0.93075
378211	Methyloversatilis_universalis	0.990527	0.995447
1422	Geobacillus_stearothermophilus	0.532965	0.81223
198092	Roseomonas_rosea	0.839117	0.938581
427683	Methylobacterium_platani	0.745353	0.904295
1739414	Staphylococcus_sp._HMSC066C03	0.735302	0.904295
69395	Caulobacter_henricii	0.0691587	0.307923
1743159	Polynucleobacter_yangtzensis	0.962578	0.987637
712119	Actinomyces_sp._oral_taxon_175	0.177446	0.515629
1187852	Methylobacterium_tarhaniae	0.318215	0.655371
191863	Chthoniobacter_flavus	0.291142	0.629553
114	Gemmata_obscuriglobus	0.415347	0.746442
461393	Actinomyces_massiliensis	0.114142	0.412821
1739387	Actinomyces_sp._HMSC075C01	0.101048	0.380516
1739406	Actinomyces_sp._HMSC035G02	0.0107113	0.12926
690879	Terrimicrobium_sacchariphilum	0.862525	0.951104
2756	Brochothrix_thermosphacta	0.866518	0.951794
35841	Bacillus_thermoamylovorans	0.332344	0.673046
364298	Janibacter_hoylei	0.0817139	0.340135
1380390	Solirubrobacterales_bacterium_URHD0059	0.177838	0.515629
496058	Spirosoma_panaciterrae	0.617732	0.854942
1283291	Pseudomonas_sp._URMO17WK12:I11	0.965469	0.988136
1284708	Tissierellia_bacterium_S7-1-4	0.423681	0.751606
1581063	Lactobacillus_sp._HMSC25A02	0.0208627	0.172325
1581133	Actinomyces_sp._HMSC08A09	0.548758	0.821949
107709	Opitutus_terrae	0.109445	0.40001
927083	Sandaracinus_amylolyticus	0.678569	0.87447
75659	Duganella_zoogloeoides	0.0647958	0.299646
503361	Flavobacterium_sasangense	0.746973	0.904295
1785156	Dietzia_sp._111N12-1	0.474594	0.78766
84135	Gemella_sanguinis	0.0139149	0.146932
936548	Actinomyces_sp._ICM47	0.406536	0.741975
52769	Actinomyces_gerencseriae	0.593199	0.843988
1005039	Fimbriimonas_ginsengisoli	0.119834	0.421654
55211	Erwinia_persicina	0.0446571	0.246564
712117	Actinomyces_sp._oral_taxon_170	0.327366	0.670229
122355	Pseudomonas_psychrophila	0.0694162	0.307923
712359	Leptotrichia_sp._oral_taxon_215	0.0635513	0.29849
516700	Jeotgalicoccus_marinus	0.0399432	0.229066
419005	Prevotella_amnii	0.132908	0.442175
1834155	Kocuria_sp._ICS0012	0.0109341	0.12926
1736457	Mycobacterium_sp._Root135	0.780879	0.923218
452982	Roseomonas_aerilata	0.408214	0.741975
1283293	Pseudomonas_sp._URIL14HWK12:I6	0.534445	0.81223
706435	Capnocytophaga_sp._oral_taxon_329	0.471305	0.785257
61592	Corynebacterium_durum	0.0284924	0.195862
1581095	Sphingobacterium_sp._HMSC13C05	0.088805	0.354537

## Sheet: COAD_MSI
tax_id	name	wilcox_p	wilcox_q
1179670	Micrococcus_sp._KBS0714	0.163097	0.999128
1917019	Bacillus_sp._VT-16-64	0.272457	0.999128
1261635	Roseburia_sp._831b	0.779348	0.999128
1261634	Roseburia_sp._499	0.272168	0.999128
65655	Hydrogenophaga_palleronii	0.942586	0.999128
65657	Hydrogenophaga_flava	0.927428	0.999128
65656	Hydrogenophaga_taeniospiralis	0.141824	0.999128
33011	Cutibacterium_granulosum	0.720755	0.999128
33033	Parvimonas_micra	0.306221	0.999128
33038	[Ruminococcus]_gnavus	0.569708	0.999128
33051	Sphingomonas_sanguinis	0.674143	0.999128
285	Comamonas_testosteroni	0.431332	0.999128
293	Brevundimonas_diminuta	0.465248	0.999128
300	Pseudomonas_mendocina	0.34541	0.999128
33069	Pseudomonas_viridiflava	0.13212	0.999128
1032505	Fusobacterium_sp._OBRC1	0.000890442	0.23107
316	Pseudomonas_stutzeri	0.239078	0.999128
329	Ralstonia_pickettii	0.267895	0.999128
360807	Roseburia_inulinivorans	0.634604	0.999128
1917281	Pseudomonas_sp._06C_126	0.451458	0.999128
1163671	Clostridium_sp._12(A)	0.0594786	0.999128
1229204	alpha_proteobacterium_L41A	0.0844297	0.999128
406	Methylobacillus_glycogenes	0.798007	0.999128
470	Acinetobacter_baumannii	0.965454	0.999128
410072	Coprococcus_comes	0.648861	0.999128
131568	Kineococcus_radiotolerans	0.305768	0.999128
262668	Acinetobacter_beijerinckii	0.655771	0.999128
548	Klebsiella_aerogenes	0.162269	0.999128
549	Pantoea_agglomerans	0.315354	0.999128
553	Pantoea_ananatis	0.361824	0.999128
562	Escherichia_coli	0.0503798	0.999128
197183	Alkanindiges_illinoisensis	0.684414	0.999128
575	Raoultella_planticola	0.103445	0.999128
577	Raoultella_terrigena	0.280292	0.999128
213588	Thermomonas_hydrothermalis	0.991296	0.999128
614	Serratia_liquefaciens	0.0101118	0.563952
82541	Cupriavidus_gilardii	0.204968	0.999128
622	Shigella_dysenteriae	0.821285	0.999128
624	Shigella_sonnei	0.50153	0.999128
754331	Escherichia_sp._TW09308	0.237916	0.999128
754332	Escherichia_sp._TW10509	0.66878	0.999128
754327	Escherichia_sp._TW09231	0.158573	0.999128
1229488	beta_proteobacterium_FWI2	0.714029	0.999128
1229484	alpha_proteobacterium_LLX12A	0.360853	0.999128
164546	Cupriavidus_taiwanensis	0.573044	0.999128
82633	Cupriavidus_pauculus	0.593048	0.999128
1737424	Blautia_massiliensis	0.761838	0.999128
1737425	Corynebacterium_provencense	0.384406	0.999128
817	Bacteroides_fragilis	0.00282038	0.418222
818	Bacteroides_thetaiotaomicron	0.00387399	0.473074
821	Bacteroides_vulgatus	0.325428	0.999128
823	Parabacteroides_distasonis	0.832073	0.999128
837	Porphyromonas_gingivalis	0.756184	0.999128
851	Fusobacterium_nucleatum	0.448229	0.999128
860	Fusobacterium_periodonticum	0.767733	0.999128
721785	Acidovorax_ebreus	0.473778	0.999128
1737624	Geobacillus_sp._Sah69	0.964278	0.999128
912	Nitrobacter_hamburgensis	0.75381	0.999128
230310	Curvibacter_gracilis	0.746869	0.999128
1917876	Blautia_sp._Marseille-P3087	0.308915	0.999128
1852368	Prevotellaceae_bacterium_Marseille-P2826	0.623706	0.999128
1852365	Fusobacterium_massiliense	0.0245348	0.771732
986	Flavobacterium_johnsoniae	0.585307	0.999128
1015	Bergeyella_zoohelcum	0.915288	0.999128
1034	Afipia_clevelandensis	0.316641	0.999128
1279005	Escherichia_sp._KTE172	0.984944	0.999128
1836045	Burkholderia_sp._CQ001	0.118774	0.999128
82995	Serratia_grimesii	0.675495	0.999128
33889	Brevibacterium_casei	0.862967	0.999128
328814	Alistipes_shahii	0.797414	0.999128
33917	Microbacterium_barkeri	0.284801	0.999128
33940	Geobacillus_thermodenitrificans	0.0547141	0.999128
50340	Pseudomonas_fuscovaginae	0.941595	0.999128
33964	Leuconostoc_citreum	0.492823	0.999128
1245	Leuconostoc_mesenteroides	0.640699	0.999128
1260	Finegoldia_magna	0.71369	0.999128
34029	Leptothrix_cholodnii	0.566167	0.999128
1270	Micrococcus_luteus	0.335241	0.999128
1282	Staphylococcus_epidermidis	0.0783247	0.999128
99597	Sphingomonas_pituitosa	0.756562	0.999128
1292	Staphylococcus_warneri	0.588104	0.999128
34062	Moraxella_osloensis	0.309451	0.999128
574750	Cupriavidus_sp._SK-4	0.524871	0.999128
34073	Variovorax_paradoxus	0.818847	0.999128
1131812	Flavobacterium_sp._83	0.921256	0.999128
34103	Sphaerotilus_natans	0.821115	0.999128
165179	Prevotella_copri	0.727835	0.999128
83262	Mycobacterium_immunogenum	0.973714	0.999128
1590596	Sphingobacterium_sp._T2	0.996254	0.999128
1379	Gemella_haemolysans	0.231023	0.999128
1869229	Pseudomonas_sp._S1E40	0.815476	0.999128
558537	Delftia_lacustris	0.336876	0.999128
1502	Clostridium_perfringens	0.14777	0.999128
1531	[Clostridium]_clostridioforme	0.00713816	0.529244
1033736	Brevibacterium_senegalense	0.484948	0.999128
1574409	Mesorhizobium_sp._F7	0.989314	0.999128
722472	Bradyrhizobium_lablabi	0.518917	0.999128
1590	Lactobacillus_plantarum	0.758684	0.999128
1656	Actinomyces_viscosus	0.842156	0.999128
296591	Polaromonas_sp._JS666	0.406254	0.999128
1197727	Pseudomonas_sp._Ag1	0.021395	0.751585
1680	Bifidobacterium_adolescentis	0.24985	0.999128
378534	Pseudomonas_sp._Eur1_9.41	0.572039	0.999128
1735	Holdemanella_biformis	0.379341	0.999128
1777	Mycobacterium_gastri	0.119687	0.999128
1574624	[Propionibacterium]_namnetense	0.97936	0.999128
673548	Comamonas_terrae	0.864702	0.999128
280332	Bradyrhizobium_jicamae	0.257567	0.999128
1807	Mycobacterium_obuense	0.503025	0.999128
1492738	Flavobacterium_seoulense	0.926879	0.999128
1492737	Flavobacterium_gilvum	0.861007	0.999128
1771311	Pseudomonas_sp._ATCC_PTA-122608	0.0283031	0.801805
214856	Alistipes_finegoldii	0.333406	0.999128
411486	Clostridium_sp._M62/1	0.0402958	0.950615
411484	Clostridium_sp._SS2/1	0.229402	0.999128
1378168	Firmicutes_bacterium_ASF500	0.770517	0.999128
1263547	Oscillibacter_ruminantium	0.665235	0.999128
182337	Erwinia_billingiae	0.427929	0.999128
1706231	Janthinobacterium_sp._CG23_2	0.449987	0.999128
1919277	Anoxybacillus_sp._103	0.315358	0.999128
1788301	Pseudomonas_versuta	0.381639	0.999128
477641	Modestobacter_marinus	0.589096	0.999128
1673721	Intestinimonas_massiliensis	0.12198	0.999128
1755647	Bradyrhizobium_sp._BR_10303	0.648122	0.999128
1165852	Melaminivora_alkalimesophila	0.140713	0.999128
1739272	Propionibacterium_sp._HMSC068C01	0.785517	0.999128
1739277	Propionibacterium_sp._HMSC078F01	0.21327	0.999128
1739316	Propionibacterium_sp._HMSC069G10	0.156138	0.999128
1739345	Propionibacterium_sp._HMSC065F07	0.908627	0.999128
166486	Roseburia_intestinalis	0.57548	0.999128
84595	Gordonia_polyisoprenivorans	0.0103228	0.563952
936562	Fusobacterium_sp._CM21	0.0101912	0.563952
936563	Fusobacterium_sp._CM22	0.0918605	0.999128
1739367	Micrococcus_sp._HMSC067E09	0.992778	0.999128
936561	Fusobacterium_sp._CM1	0.00162208	0.280621
1690268	Acidovorax_sp._SD340	0.623552	0.999128
2702	Gardnerella_vaginalis	0.430795	0.999128
1739413	Alloscardovia_sp._HMSC034E08	0.0758854	0.999128
1739394	Porphyromonas_sp._HMSC065F10	0.833029	0.999128
68259	Streptomyces_purpurogeneiscleroticus	0.300678	0.999128
658082	Lachnospiraceae_bacterium_2_1_58FAA	0.00988431	0.563952
1739435	Fusobacterium_sp._HMSC065F01	0.158171	0.999128
1739460	Staphylococcus_sp._HMSC055B03	0.504079	0.999128
1739515	Propionibacterium_sp._HMSC062D05	0.306388	0.999128
674529	Bacteroides_faecis	0.00433496	0.473074
281362	Dechloromonas_denitrificans	0.0933375	0.999128
52022	Meiothermus_silvanus	0.815779	0.999128
674703	Rhodoplanes_sp._Z2-YC6860	0.671987	0.999128
1100720	Limnohabitans_sp._Rim28	0.259776	0.999128
1100721	Limnohabitans_sp._Rim47	0.581902	0.999128
1526743	Pantoea_sp._NGS-ED-1003	0.947638	0.999128
658457	Pseudomonas_composti	0.903903	0.999128
1182732	Escherichia_sp._KTE159	0.298261	0.999128
1510458	Pseudoruegeria_sabulilitoris	0.678399	0.999128
592978	Ruminococcus_faecis	0.3772	0.999128
576611	Polynucleobacter_asymbioticus	0.883999	0.999128
1805471	Clostridium_sp._Marseille-P2415	0.0828848	0.999128
1870993	Tyzzerella_sp._Marseille-P3062	0.35254	0.999128
543913	beta_proteobacterium_CB	0.766582	0.999128
1871020	Clostridium_sp._Marseille-P3244	0.212455	0.999128
298163	Patulibacter_minatonensis	0.256937	0.999128
101564	Pseudomonas_alcaliphila	0.543847	0.999128
1805476	Blautia_sp._Marseille-P2398	0.0131692	0.627937
1297617	Intestinimonas_butyriciproducens	0.760146	0.999128
134375	Achromobacter_sp.	0.994807	0.999128
232721	Acidovorax_sp._JS42	0.209349	0.999128
68895	Cupriavidus_basilensis	0.68328	0.999128
1608996	Pseudomonas_helleri	0.0575907	0.999128
281920	Porphyromonas_uenonis	0.77281	0.999128
1150298	Fusicatenibacter_saccharivorans	0.828002	0.999128
347481	Asticcacaulis_benevestitus	0.174304	0.999128
216465	Polaromonas_naphthalenivorans	0.869564	0.999128
1592790	Sphingobium_phenoxybenzoativorans	0.255548	0.999128
1297865	Bradyrhizobium_sp._OHSU_III	0.609683	0.999128
1461752	Sphingobium_sp._Ant17	0.623989	0.999128
364029	Comamonas_sp._E6	0.68972	0.999128
364039	Azohydromonas_australica	0.999128	0.999128
1461766	Pseudoalteromonas_sp._SCSIO_11900	0.85437	0.999128
1101373	Tepidimonas_fonticaldi	0.456195	0.999128
69322	Flavobacterium_xanthum	0.593454	0.999128
1560345	Sphingomonas_panacis	0.160716	0.999128
298794	Methylobacterium_variabile	0.420544	0.999128
1658665	Mitsuaria_sp._7	0.589357	0.999128
1904462	Stenotrophomonas_sp._BIIR7	0.685491	0.999128
36746	Pseudomonas_cichorii	0.627767	0.999128
1609637	Stenotrophomonas_sp._DDT-1	0.526338	0.999128
36807	Microbacterium_laevaniformans	0.997998	0.999128
397260	Sphingomonas_sanxanigenens	0.785808	0.999128
1380355	Bradyrhizobium_sp._URHD0069	0.341107	0.999128
512030	Acidovorax_sp._NO-1	0.682728	0.999128
1380362	Ralstonia_sp._UNC404CL21Col	0.107852	0.999128
1380392	Nocardioides_sp._URHA0020	0.706694	0.999128
53367	Asanoa_ferruginea	0.940347	0.999128
1806490	Achromobacter_sp._ATCC35328	0.670421	0.999128
86182	Curvibacter_lanceolatus	0.550209	0.999128
86188	[Pseudomonas]_geniculata	0.688452	0.999128
1904807	Bradyrhizobium_sp._SEMIA_6399	0.889663	0.999128
413882	[Polyangium]_brachysporum	0.717883	0.999128
69823	Selenomonas_sputigena	0.00487102	0.473074
151755	Xenophilus_azovorans	0.0737034	0.999128
53461	Nakamurella_multipartita	0.170872	0.999128
1609977	Sphingomonas_hengshuiensis	0.898306	0.999128
1855730	Pelomonas_sp._KK5	0.761423	0.999128
1609975	Clostridium_sp._FS41	0.0614604	0.999128
626940	Phascolarctobacterium_succinatutens	0.349808	0.999128
1167641	[Pseudomonas]_geniculata_N1	0.688452	0.999128
1528099	Lawsonella_clevelandensis	0.30946	0.999128
1429916	Afipia_sp._P52-10	0.448865	0.999128
1298867	Bradyrhizobium_sp._URHA0002	0.841563	0.999128
168384	Marvinbryantia_formatexigens	0.162661	0.999128
1069530	Candidatus_Paraburkholderia_schumannianae	0.525963	0.999128
1642949	Sphingomonas_sp._Ag1	0.444023	0.999128
1217052	Ralstonia_sp._A12	0.353773	0.999128
1888892	Sphingomonas_sp._MCT13	0.367105	0.999128
54067	Xylophilus_ampelinus	0.28705	0.999128
1692501	Methylobacterium_sp._ARG-1	0.267784	0.999128
660294	Thermosipho_affectus	0.246667	0.999128
1332080	Sphingobium_baderi	0.216793	0.999128
1217418	Cupriavidus_sp._HPC(L)	0.368421	0.999128
70584	Aquabacterium_parvum	0.773052	0.999128
1643429	Candidatus_Kryptobacter_tengchongensis	0.0877954	0.999128
54291	Raoultella_ornithinolytica	0.393018	0.999128
218158	Arthrobacter_sp._I3	0.0604931	0.999128
152682	Sphingomonas_melonis	0.675722	0.999128
1217722	Pseudomonas_sp._S13.1.2	0.336073	0.999128
1938609	Flavobacterium_sp._LM4	0.696175	0.999128
709797	Bradyrhizobiaceae_bacterium_SG-6C	0.747141	0.999128
1938610	Flavobacterium_sp._LM5	0.615974	0.999128
1938607	Sphingomonas_sp._LM7	0.587209	0.999128
1217704	Acinetobacter_sp._NIPH_284	0.839597	0.999128
1217710	Acinetobacter_sp._NIPH_899	0.199486	0.999128
1381597	Sphingomonas_sp._ERG5	0.739663	0.999128
1676617	Ralstonia_sp._MD27	0.111845	0.999128
284016	Phenylobacterium_zucineum	0.851312	0.999128
103817	Janibacter_terrae	0.811224	0.999128
38284	Corynebacterium_accolens	0.206183	0.999128
38288	Corynebacterium_genitalium	0.261899	0.999128
38303	Corynebacterium_pseudogenitalium	0.345031	0.999128
38305	Corynebacterium_vitaeruminis	0.403725	0.999128
333367	[Clostridium]_asparagiforme	6.88445e-06	0.00714606
546364	Amycolatopsis_australiensis	0.188911	0.999128
1955422	Massilia_sp._KIM	0.17086	0.999128
415425	Flavobacterium_terrae	0.921609	0.999128
563038	Streptococcus_sp._M334	0.365672	0.999128
661329	Herbiconiux_solani	0.851067	0.999128
563031	Prevotella_sp._C561	0.261948	0.999128
55197	Flavobacterium_branchiophilum	0.734319	0.999128
1661051	Pseudomonas_sp._NBRC_111136	0.242488	0.999128
1661055	Pseudomonas_sp._NBRC_111140	0.764042	0.999128
1661045	Pseudomonas_sp._NBRC_111130	0.490734	0.999128
1661046	Pseudomonas_sp._NBRC_111131	0.1847	0.999128
1661032	Pseudomonas_sp._NBRC_111117	0.122339	0.999128
1661037	Pseudomonas_sp._NBRC_111122	0.208255	0.999128
104605	Sphingomonas_sp._Ant20	0.162083	0.999128
219301	Brachybacterium_muris	0.460073	0.999128
989370	Bradyrhizobium_manausense	0.684532	0.999128
1906854	Brevundimonas_sp._ZS04	0.723204	0.999128
202955	Acinetobacter_tjernbergiae	0.690601	0.999128
202954	Acinetobacter_tandoii	0.587086	0.999128
202956	Acinetobacter_towneri	0.85466	0.999128
317659	Pseudomonas_syringae_pv._coryli	0.440689	0.999128
301301	Roseburia_hominis	0.135521	0.999128
301302	Roseburia_faecis	0.309087	0.999128
1743157	Polynucleobacter_sinensis	0.865108	0.999128
71999	Kocuria_palustris	0.436944	0.999128
1743168	Polynucleobacter_wuianus	0.956083	0.999128
88431	Dorea_longicatena	0.659007	0.999128
399742	Enterobacter_sp._638	0.0600403	0.999128
1120623	Achromobacter_sp._LC458	0.10922	0.999128
203192	Pseudomonas_chloritidismutans	0.110263	0.999128
1055192	Comamonas_sp._B-9	0.629615	0.999128
1776082	Shigella_sp._SF-2015	0.18329	0.999128
1415630	Pseudomonas_sp._TKP	0.509972	0.999128
137716	Ideonella_sp._B508-1	0.759852	0.999128
1038867	Bradyrhizobium_sp._WSM3983	0.947778	0.999128
39485	[Eubacterium]_eligens	0.834892	0.999128
39486	Dorea_formicigenerans	0.506755	0.999128
39488	[Eubacterium]_hallii	0.750431	0.999128
39491	[Eubacterium]_rectale	0.663097	0.999128
39496	Eubacterium_ventriosum	0.217748	0.999128
170573	Staphylococcus_pettenkoferi	0.82638	0.999128
121428	Sphingobium_xenophagum	0.0942732	0.999128
1038928	Streptomyces_xinghaiensis	0.777245	0.999128
350893	Flavobacterium_daejeonense	0.446809	0.999128
1284775	Prevotella_sp._S7-1-8	0.427644	0.999128
1907403	Pseudacidovorax_sp._RU35E	0.922142	0.999128
1055487	Methylotenera_versatilis	0.700535	0.999128
105219	Ralstonia_mannitolilytica	0.225921	0.999128
563996	Sphingomonas_hankookensis	0.694462	0.999128
1678129	Limnohabitans_sp._103DPR2	0.511642	0.999128
1678128	Limnohabitans_sp._63ED37-2	0.407966	0.999128
1235797	Oscillibacter_sp._1-3	0.800582	0.999128
351091	Oscillibacter_valericigenes	0.280479	0.999128
56193	Sphingobium_chungbukense	0.0886766	0.999128
1268622	Acidovorax_sp._MR-S7	0.640824	0.999128
629773	Sphingomonas_sp._Mn802worker	0.365952	0.999128
39950	Dialister_pneumosintes	0.266604	0.999128
39956	Methylobacterium_mesophilicum	0.325122	0.999128
138336	Blastococcus_saxobsidens	0.838023	0.999128
1449076	Sphingomonas_sp._UNC305MFCol5.2	0.302743	0.999128
1449061	Ochrobactrum_sp._UNC390CL2Tsu3S39	0.307583	0.999128
1449059	Mycobacterium_sp._UNC410CL29Cvi84	0.00697134	0.529244
1449057	Methylobacterium_sp._UNCCL110	0.577176	0.999128
1449065	Phyllobacterium_sp._UNC302MFCol5.2	0.435275	0.999128
1907940	Enhydrobacter_sp._H5	0.818013	0.999128
40214	Acinetobacter_johnsonii	0.427991	0.999128
40215	Acinetobacter_junii	0.809467	0.999128
73030	Dechloromonas_agitata	0.753548	0.999128
1203573	Propionibacterium_sp._KPL1844	0.714591	0.999128
1203577	Propionibacterium_sp._KPL1854	0.577072	0.999128
1203559	Corynebacterium_sp._KPL1818	0.578944	0.999128
302449	Corynebacterium_tuscaniense	0.37474	0.999128
1203556	Actinomyces_sp._HPA0247	0.986936	0.999128
1842533	Acidovorax_sp._RAC01	0.450239	0.999128
1203561	Corynebacterium_sp._KPL1824	0.865307	0.999128
40324	Stenotrophomonas_maltophilia	0.60805	0.999128
941449	Desulfovibrio_sp._X2	0.799071	0.999128
712124	Actinomyces_sp._oral_taxon_448	0.845096	0.999128
1203631	Propionibacterium_sp._KPL2003	0.841128	0.999128
1564113	Sphingomonas_sp._Ant_H11	0.261306	0.999128
1842727	Rhodoferax_sp._DCY110	0.708626	0.999128
40520	Blautia_obeum	0.730273	0.999128
40545	Sutterella_wadsworthensis	0.352068	0.999128
56946	Afipia_broomeae	0.909059	0.999128
384638	[Bacteroides]_pectinophilus	0.928798	0.999128
1547922	Ideonella_sakaiensis	0.489515	0.999128
237258	Cloacibacterium_normanense	0.721927	0.999128
204516	Bacteroides_massiliensis	0.341601	0.999128
925409	Asinibacterium_sp._OR53	0.245157	0.999128
712437	Porphyromonas_sp._oral_taxon_278	0.517365	0.999128
335659	Bradyrhizobium_sp._S23321	0.958811	0.999128
499555	Dietzia_timorensis	0.560905	0.999128
876478	Tepidiphilus_thermophilus	0.387245	0.999128
204773	Herminiimonas_arsenicoxydans	0.808114	0.999128
1581082	Stenotrophomonas_sp._HMSC10F07	0.528799	0.999128
172042	Rothia_aeria	0.0301275	0.822955
172043	Brevundimonas_nasdae	0.367018	0.999128
1400860	Candidatus_Contendobacter_odensis	0.718867	0.999128
270351	Methylobacterium_aquaticum	0.668016	0.999128
237576	Oribacterium_sinus	0.898926	0.999128
712710	Tannerella_sp._oral_taxon_HOT-286	0.0280472	0.801805
1335308	Burkholderia_sp._AU4i	0.905578	0.999128
237610	Pseudomonas_psychrotolerans	0.63089	0.999128
172088	Bradyrhizobium_sp._th.b2	0.501352	0.999128
401472	Corynebacterium_ureicelerivorans	0.310883	0.999128
1581141	Pseudomonas_sp._HMSC08G10	0.146318	0.999128
1581134	Corynebacterium_sp._HMSC08A12	0.753649	0.999128
106588	Pseudoflavonifractor_capillosus	0.426339	0.999128
630921	Bradyrhizobium_embrapense	0.89567	0.999128
106649	Acinetobacter_guillouiae	0.76907	0.999128
450734	Nocardioides_dokdonensis	0.92394	0.999128
41276	Brevundimonas_vesicularis	0.601972	0.999128
1450439	Bacteroides_sp._UW	0.218941	0.999128
1499681	Collinsella_sp._MS5	0.00148836	0.280621
680496	Diaphorobacter_sp._J5-51	0.691856	0.999128
1892897	Shigella_sp._FC569	0.558934	0.999128
1860161	Streptococcus_sp._CCUG_49591	0.278238	0.999128
1663558	Stenotrophomonas_sp._MB339	0.871119	0.999128
1581680	Candidatus_Methylopumilus_turicensis	0.954298	0.999128
598660	Corynebacterium_pyruviciproducens	0.259396	0.999128
1827469	Brevundimonas_sp._GW460-12-10-14-LB2	0.31208	0.999128
1532555	Brevundimonas_sp._DS20	0.140586	0.999128
74426	Collinsella_aerofaciens	0.459425	0.999128
271155	Flavobacterium_antarcticum	0.319092	0.999128
1680160	Bradyrhizobium_sp._NAS96.2	0.332076	0.999128
910237	Escherichia_sp._TW15838	0.475726	0.999128
1074049	Candidatus_Burkholderia_crenata	0.261412	0.999128
1336207	Pseudomonas_sp._P818	0.362987	0.999128
1287094	Mesorhizobium_sp._L103C565B0	0.426822	0.999128
1090471	Candidatus_Burkholderia_humilis	0.814772	0.999128
762836	Duganella_phyllosphaerae	0.50321	0.999128
386056	Paraburkholderia_ferrariae	0.672485	0.999128
1090573	Sphingobium_czechense	0.234049	0.999128
1287226	Mesorhizobium_sp._LNHC209A00	0.0511183	0.999128
1729581	Flavobacterium_sp._TAB_87	0.292377	0.999128
1778770	Microbacterium_sp._HM58-2	0.174671	0.999128
1287289	Mesorhizobium_sp._LSHC416B00	0.801507	0.999128
1287292	Mesorhizobium_sp._LSHC420B00	0.359673	0.999128
1500261	Methylibium_sp._CF059	0.879545	0.999128
1500264	Rhizobacter_sp._OV335	0.539161	0.999128
1287326	Mesorhizobium_sp._LSJC269B00	0.986484	0.999128
1287296	Mesorhizobium_sp._LSHC424B00	0.809893	0.999128
288000	Bradyrhizobium_sp._BTAi1	0.435439	0.999128
1451265	Citrobacter_sp._JT3	0.437261	0.999128
156978	Corynebacterium_imitans	0.798807	0.999128
189753	Bradyrhizobium_sp._Ec3.3	0.108736	0.999128
386414	Prevotella_timonensis	0.867414	0.999128
1435036	Acinetobacter_bohemicus	0.572497	0.999128
1566191	Pseudomonas_sp._NFACC19-2	0.788868	0.999128
1795631	Variovorax_sp._PAMC_28711	0.741167	0.999128
1730094	Methylobacterium_sp._GXS13	0.936807	0.999128
1549858	Sphingomonas_taxi	0.159201	0.999128
1795629	Acinetobacter_sp._BMW17	0.838533	0.999128
1566387	Mesorhizobium_sp._UASWS1009	0.889593	0.999128
648885	Methylobacterium_sp._MB200	0.190927	0.999128
190148	Bradyrhizobium_paxllaeri	0.730891	0.999128
648995	Rhizobium_pusense	0.157251	0.999128
501571	Butyricicoccus_pullicaecorum	0.498538	0.999128
550743	Pseudomonas_sp._W15Feb9B	0.370328	0.999128
1484693	Rhodoferax_saidenbachensis	0.218636	0.999128
1697787	Clostridia_bacterium_UC5.1-1D10	0.438404	0.999128
157688	Leptotrichia_hofstadii	0.192666	0.999128
1714344	Curvibacter_sp._PAE-UM	0.0593543	0.999128
1763535	Hydrogenophaga_sp._LPB0072	0.435381	0.999128
796942	Stomatobaculum_longum	0.711434	0.999128
239935	Akkermansia_muciniphila	0.120356	0.999128
76122	Alloprevotella_tannerae	0.967647	0.999128
59803	Sphingomonas_echinoides	0.56295	0.999128
108980	Acinetobacter_ursingii	0.547107	0.999128
1812935	Enterobacter_cloacae_complex_'Hoffmann_cluster_IV'	0.298406	0.999128
1075768	Janthinobacterium_sp._CG3	0.695407	0.999128
469553	Delftia_sp._JD2	0.210704	0.999128
469610	Burkholderiales_bacterium_1_1_47	0.922804	0.999128
453246	Sphingobium_sp._TCM1	0.804487	0.999128
453247	Sphingomonas_sp._TDK1	0.3871	0.999128
223919	Clostridium_diolis	0.342362	0.999128
223967	Methylobacterium_populi	0.672964	0.999128
60133	Prevotella_pallens	0.724228	0.999128
43768	Corynebacterium_matruchotii	0.744229	0.999128
43771	Corynebacterium_urealyticum	0.238794	0.999128
1207055	Sphingobium_sp._C100	0.323494	0.999128
158500	Novosphingobium_resinovorum	0.260891	0.999128
207745	Variovorax_sp._WDL1	0.938905	0.999128
1715092	Streptococcus_sp._HMSC070B10	0.470176	0.999128
191391	Pseudomonas_salomonii	0.875675	0.999128
158627	Pseudomonas_graminis	0.641818	0.999128
1747903	Janthinobacterium_sp._S3-2	0.571683	0.999128
1518501	Bradyrhizobium_valentinum	0.894802	0.999128
1715107	Streptococcus_sp._HMSC063B03	0.518949	0.999128
1715161	Rothia_sp._HMSC061D12	0.676091	0.999128
76761	Pseudomonas_veronii	0.0134853	0.627937
43997	Catonella_morbi	0.229229	0.999128
1715180	Streptococcus_sp._HMSC077D04	0.251919	0.999128
1879049	Acinetobacter_sp._WCHA34	0.467322	0.999128
1469502	Burkholderiales_bacterium_GJ-E10	0.294348	0.999128
191579	Fluviicola_taffensis	0.96873	0.999128
1158293	Oxalobacteraceae_bacterium_AB_14	0.939867	0.999128
420994	Sphingobium_ummariense	0.536272	0.999128
158899	Collimonas_fungivorans	0.643374	0.999128
421054	Arthrobacter_sp._D4	0.958596	0.999128
290052	Acetivibrio_ethanolgignens	0.993899	0.999128
748811	Sulfuritalea_hydrogenivorans	0.971566	0.999128
1289477	Proteus_sp._H24	0.396878	0.999128
1813821	Shigella_sp._PAMC_28760	0.152237	0.999128
1076522	Asinibacterium_sp._OR43	0.181265	0.999128
28037	Streptococcus_mitis	0.441094	0.999128
1961362	Sphingomonas_sp._NIC1	0.279242	0.999128
28052	Lachnospira_pectinoschiza	0.588549	0.999128
1813946	Acidovorax_sp._GW101-3H11	0.888139	0.999128
28066	Rhodoferax_fermentans	0.636717	0.999128
28117	Alistipes_putredinis	0.994087	0.999128
28118	Odoribacter_splanchnicus	0.962012	0.999128
28123	Porphyromonas_asaccharolytica	0.911543	0.999128
28125	Prevotella_bivia	0.519493	0.999128
28129	Prevotella_denticola	0.692703	0.999128
28130	Prevotella_disiens	0.84008	0.999128
28131	Prevotella_intermedia	0.555041	0.999128
28132	Prevotella_melaninogenica	0.9058	0.999128
28133	Prevotella_nigrescens	0.509979	0.999128
1469948	Clostridium_sp._KNHs209	0.874987	0.999128
290309	Comamonas_granuli	0.149565	0.999128
454154	Paraprevotella_clara	0.569408	0.999128
470565	Prevotella_histicola	0.261813	0.999128
28212	Sphingomonas_adhaesiva	0.639015	0.999128
28213	Sphingomonas_parapaucimobilis	0.0323009	0.85912
208444	Amycolatopsis_vancoresmycina	0.0796261	0.999128
1125977	Pseudomonas_sp._PAMC_25886	0.0862231	0.999128
208479	[Clostridium]_bolteae	0.0892338	0.999128
1240676	Pseudomonas_sp._PAMC_26793	0.0347621	0.85912
1535623	Pseudomonas_sp._AP19	0.0780505	0.999128
1502852	Massilia_sp._LC238	0.863854	0.999128
421530	Chryseobacterium_bovis	0.57091	0.999128
487174	Barnesiella_intestinihominis	0.471766	0.999128
28446	[Clostridium]_propionicum	0.0691789	0.999128
864051	Burkholderiales_bacterium_JOSHI_001	0.744553	0.999128
585543	Bacteroides_sp._D20	0.163041	0.999128
1339242	Delftia_sp._ZNC0008	0.703669	0.999128
1306519	Flavobacterium_sp._PK15	0.621172	0.999128
1454008	Aeromonas_sp._HZM	0.887257	0.999128
94132	Ramlibacter_tataouinensis	0.498653	0.999128
1650661	Clostridium_phoceensis	0.967093	0.999128
225324	Enhydrobacter_aerosaccus	0.622259	0.999128
1192054	Paracoccus_sp._228	0.454033	0.999128
1470590	Stenotrophomonas_sp._RIT309	0.989457	0.999128
1470591	Sphingomonas_sp._RIT328	0.229926	0.999128
1470593	Pseudomonas_sp._RIT357	0.553937	0.999128
1945864	Hydrogenophaga_sp._A37	0.561161	0.999128
487698	Stenotrophomonas_pavanii	0.931618	0.999128
307486	Tepidimonas_taiwanensis	0.549428	0.999128
307643	Exiguobacterium_profundum	0.636142	0.999128
45634	Streptococcus_cristatus	0.825689	0.999128
1356405	Rhodococcus_sp._PML026	0.930918	0.999128
45677	Azohydromonas_lata	0.835078	0.999128
160386	Corynebacterium_casei	0.328602	0.999128
29322	[Eubacterium]_cellulosolvens	0.875675	0.999128
1635005	Rheinheimera_sp._KL1	0.320849	0.999128
225991	Comamonas_aquatica	0.211629	0.999128
29388	Staphylococcus_capitis	0.954547	0.999128
78587	Asticcacaulis_excentricus	0.783724	0.999128
29448	Bradyrhizobium_elkanii	0.681449	0.999128
1274631	Bradyrhizobium_icense	0.253744	0.999128
45851	Butyrivibrio_crossotus	0.0221133	0.751585
291644	Bacteroides_salyersiae	0.271744	0.999128
144185	Leifsonia_aquatica	0.38657	0.999128
45972	Staphylococcus_pasteuri	0.586775	0.999128
1881045	Massilia_sp._CF038	0.841066	0.999128
488447	Burkholderia_contaminans	0.582632	0.999128
1209355	Acinetobacter_sp._MDS7A	0.306866	0.999128
46228	Ruminococcus_lactaris	0.723939	0.999128
554344	Pseudomonas_toyotomiensis	0.742529	0.999128
1619313	Erwinia_gerundensis	0.192659	0.999128
95607	Rhodopseudomonas_sp._B29	0.557699	0.999128
13688	Novosphingobium_capsulatum	0.392927	0.999128
13690	Sphingobium_yanoikuyae	0.014653	0.633744
95617	Corynebacterium-like_bacterium_B27	0.182671	0.999128
652716	Prevotella_sp._oral_taxon_299	0.70321	0.999128
46503	Parabacteroides_merdae	0.425714	0.999128
46506	Bacteroides_stercoris	0.339592	0.999128
652706	Oribacterium_sp._oral_taxon_078	0.897744	0.999128
259537	Dechloromonas_aromatica	0.915607	0.999128
1144307	Sphingobium_sp._AP49	0.564747	0.999128
1144306	Rhizobium_sp._AP16	0.747565	0.999128
1144317	Acidovorax_sp._CF316	0.202734	0.999128
1144318	Polaromonas_sp._CF318	0.431382	0.999128
1144343	Phyllobacterium_sp._YR531	0.0797905	0.999128
1144344	Bradyrhizobium_sp._YR681	0.455627	0.999128
1144327	Pseudomonas_sp._GM25	0.281107	0.999128
505382	Sphingomonas_sp._sph1	0.00076411	0.23107
1504823	bacterium_LF-3	0.879061	0.999128
882211	Pseudomonas_deceptionensis	0.047588	0.999128
472695	Pantoea_septica	0.217053	0.999128
407152	Ochrobactrum_cytisi	0.276871	0.999128
915099	Pseudomonas_canadensis	0.49753	0.999128
1537702	Delftia_sp._670	0.189689	0.999128
341694	Peptostreptococcus_stomatis	0.0487478	0.999128
1603291	Alicycliphilus_sp._B1	0.129367	0.999128
1292023	Leucobacter_sp._UCD-THU	0.463984	0.999128
1292021	Kocuria_sp._UCD-OTCP	0.0559293	0.999128
1292020	Dietzia_sp._UCD-THP	0.144275	0.999128
1390395	Sphingomonas_sp._LK11	0.944887	0.999128
358220	Acidovorax_sp._KKS102	0.311594	0.999128
571254	Ochrobactrum_rhizosphaerae	0.215922	0.999128
948102	Mycobacterium_franklinii	0.862326	0.999128
1423323	Flavobacterium_sp._AED	0.307798	0.999128
1619951	Burkholderiaceae_bacterium_26	0.403846	0.999128
1701910	Agrobacterium_sp._SUL3	0.103035	0.999128
1095771	Ruminococcus_sp._JC304	0.753792	0.999128
161879	Corynebacterium_kroppenstedtii	0.77388	0.999128
96345	Flavobacterium_psychrophilum	0.445922	0.999128
161899	Corynebacterium_singulare	0.220258	0.999128
1816686	Halomonas_sp._Marseille-P2426	0.173008	0.999128
47229	Massilia_timonae	0.0872206	0.999128
1112214	Sphingomonas_sp._PAMC_26605	0.992392	0.999128
1849491	Staphylococcaceae_bacterium_S31	0.919318	0.999128
882856	Pseudonocardia_sp._P2	0.837112	0.999128
178356	Flavobacterium_xinjiangense	0.368047	0.999128
1161412	Prevotella_sp._ICM33	0.818448	0.999128
1538295	Aquabacterium_sp._NJ1	0.336874	0.999128
1259798	Pseudomonas_sp._LAMO17WK12:I2	0.0503597	0.999128
866564	Polaromonas_glacialis	0.0569411	0.999128
47421	Hydrogenophaga_pseudoflava	0.921375	0.999128
1522072	Sphingobium_sp._ba1	0.312545	0.999128
391597	Limnobacter_sp._MED105	0.569245	0.999128
391598	Flavobacteria_bacterium_BAL38	0.706835	0.999128
391601	Stenotrophomonas_sp._SKA14	0.611467	0.999128
1898961	Kluyvera_intestini	0.330548	0.999128
1915389	Stenotrophomonas_sp._KAs_5-3	0.184044	0.999128
768491	Serratia_sp._S4	0.978346	0.999128
211460	Afipia_massiliensis	0.551747	0.999128
522773	Sphingobium_lactosutens	0.489567	0.999128
1227276	Prevotella_sp._F0091	0.531932	0.999128
47671	Lautropia_mirabilis	0.737881	0.999128
47678	Bacteroides_caccae	0.208656	0.999128
146021	Mycobacterium_houstonense	0.575368	0.999128
211589	Herbaspirillum_chlorophenolicum	0.895566	0.999128
473781	Sphingomonas_sp._LH128	0.872432	0.999128
457392	Bacteroides_sp._3_2_5	0.000356816	0.185188
457400	Escherichia_sp._1_1_43	0.780917	0.999128
457401	Escherichia_sp._4_1_40B	0.363066	0.999128
457412	Ruminococcus_sp._5_1_39BFAA	0.388764	0.999128
359110	Pseudomonas_extremaustralis	0.011181	0.580295
457421	Clostridiales_bacterium_1_7_47FAA	0.128356	0.999128
391953	Aquincola_tertiaricarbonis	0.740981	0.999128
457502	Polaromonas_jejuensis	0.91156	0.999128
1768242	Paucibacter_sp._KCTC_42545	0.467083	0.999128
47920	Acidovorax_delafieldii	0.0659053	0.999128
1276755	Acidovorax_sp._JHL-3	0.0967709	0.999128
1276756	Acidovorax_sp._JHL-9	0.936302	0.999128
1096546	Methylobacterium_sp._GXF4	0.469228	0.999128
1686378	Citrobacter_sp._MGH103	0.211196	0.999128
343013	Acidovorax_caeni	0.518131	0.999128
80866	Delftia_acidovorans	0.703449	0.999128
1735679	Sphingomonas_sp._Leaf208	0.811498	0.999128
1735676	Sphingomonas_sp._Leaf10	0.50199	0.999128
80879	Curvibacter_delicatus	0.153225	0.999128
80878	Acidovorax_temperans	0.238472	0.999128
1735694	Sphingomonas_sp._Leaf230	0.88288	0.999128
1735695	Sphingomonas_sp._Leaf28	0.440329	0.999128
1735680	Pseudomonas_sp._Leaf15	0.630016	0.999128
310297	Bacteroides_plebeius	0.299814	0.999128
310298	Bacteroides_coprocola	0.200316	0.999128
1735685	Sphingomonas_sp._Leaf20	0.29241	0.999128
588932	Brevundimonas_naejangsanensis	0.269976	0.999128
31998	Methylobacterium_radiotolerans	0.634526	0.999128
228604	Prevotella_salivae	0.393018	0.999128
1506582	Pseudomonas_sp._11/12A	0.210469	0.999128
32013	Comamonas_terrigena	0.951244	0.999128
1768762	Blastomonas_sp._CCH1-A6	0.844885	0.999128
1768753	Bradyrhizobium_sp._CCH5-F6	0.30983	0.999128
1768757	Sphingomonas_sp._CCH10-B3	0.264645	0.999128
1768795	Acidovorax_sp._CCH12-A4	0.535484	0.999128
1768786	Sphingomonas_sp._CCH5-D11	0.656816	0.999128
1768778	Sphingomonas_sp._CCH9-F2	0.255184	0.999128
1768783	Sphingomonas_sp._CCH19-C6	0.0224462	0.751585
1768781	Sphingobium_sp._CCH11-B1	0.0600451	0.999128
1768803	Comamonadaceae_bacterium_CCH12-A10	0.132993	0.999128
1768804	Comamonadaceae_bacterium_CCH4-C5	0.149925	0.999128
1768805	Erythrobacteraceae_bacterium_CCH12-C2	0.0242675	0.771732
540060	Limnohabitans_planktonicus	0.407187	0.999128
196015	Caldimonas_manganoxidans	0.434483	0.999128
1703332	Lachnospiraceae_bacterium_TF01-11	0.225984	0.999128
1670619	Nitratireductor_sp._ZZ-1	0.893992	0.999128
146939	Azospira_oryzae	0.535074	0.999128
1736215	Sphingomonas_sp._Leaf33	0.666193	0.999128
65048	Mitsuaria_chitosanitabida	0.722209	0.999128
1736239	Pseudomonas_sp._Leaf83	0.570547	0.999128
1736227	Duganella_sp._Leaf61	0.150503	0.999128
1736224	Serratia_sp._Leaf51	0.921418	0.999128
1736280	Acidovorax_sp._Leaf160	0.65711	0.999128
1736272	Massilia_sp._Leaf139	0.995033	0.999128
1736265	Methylobacterium_sp._Leaf125	0.956614	0.999128
1736315	Pseudorhodoferax_sp._Leaf265	0.487445	0.999128
1736318	Pseudorhodoferax_sp._Leaf274	0.961685	0.999128
1736305	Agreia_sp._Leaf244	0.923846	0.999128
1736309	Sphingomonas_sp._Leaf257	0.726148	0.999128
1736299	Sphingomonas_sp._Leaf198	0.940502	0.999128
1736301	Sphingomonas_sp._Leaf231	0.919687	0.999128
1736345	Sphingomonas_sp._Leaf343	0.324869	0.999128
1736350	Sphingomonas_sp._Leaf357	0.912224	0.999128
1736351	Flavobacterium_sp._Leaf359	0.00688021	0.529244
1736343	Sphingomonas_sp._Leaf339	0.1019	0.999128
1736341	Leifsonia_sp._Leaf336	0.0285807	0.801805
1736321	Agreia_sp._Leaf283	0.894175	0.999128
179878	Sphingomonas_elodea	0.49719	0.999128
1736382	Methylobacterium_sp._Leaf456	0.401419	0.999128
1736370	Sphingomonas_sp._Leaf412	0.0452871	0.999128
1736363	Bradyrhizobium_sp._Leaf396	0.315634	0.999128
1736365	Ramlibacter_sp._Leaf400	0.444158	0.999128
1736352	Methylobacterium_sp._Leaf361	0.199857	0.999128
1523421	beta_proteobacterium_AAP51	0.436911	0.999128
1736441	Methylibium_sp._Root1272	0.990156	0.999128
1736444	Acinetobacter_sp._Root1280	0.507506	0.999128
1736434	Pelomonas_sp._Root1237	0.713746	0.999128
1736433	Rhizobacter_sp._Root1221	0.653608	0.999128
1736436	Afipia_sp._Root123D2	0.538243	0.999128
1523430	Rhodopseudomonas_sp._AAP120	0.559249	0.999128
1736430	Pelomonas_sp._Root1217	0.813359	0.999128
1523425	Novosphingobium_sp._AAP83	0.930171	0.999128
1736466	Pseudolabrys_sp._Root1462	0.636717	0.999128
1736464	Pelomonas_sp._Root1444	0.00817515	0.563952
1736502	Ensifer_sp._Root258	0.888782	0.999128
1736490	Hydrogenophaga_sp._Root209	0.584951	0.999128
1523503	Pseudomonas_sp._ML96	0.245171	0.999128
1736480	Achromobacter_sp._Root170	0.654344	0.999128
1736528	Rhizobacter_sp._Root404	0.968304	0.999128
1736527	Acidovorax_sp._Root402	0.757856	0.999128
229204	Flavobacterium_frigoris	0.906394	0.999128
1736513	Variovorax_sp._Root318D1	0.464135	0.999128
1736564	Achromobacter_sp._Root565	0.295846	0.999128
1736565	Acidovorax_sp._Root568	0.568702	0.999128
1736544	Bosea_sp._Root483D1	0.433005	0.999128
1736604	Pseudomonas_sp._Root9	0.619184	0.999128
1736590	Acidovorax_sp._Root70	0.734997	0.999128
1720194	Clostridium_sp._AT4	0.0345354	0.85912
1736577	Rhizobium_sp._Root651	0.624411	0.999128
1933220	Sphingobacterium_sp._B29	0.849454	0.999128
1720315	Eggerthellaceae_bacterium_AT8	0.820633	0.999128
376815	Variovorax_soli	0.457195	0.999128
999425	Streptococcus_sp._F0442	0.517909	0.999128
147645	Paracoccus_yeei	0.0373319	0.901174
1835254	Polynucleobacter_duraquae	0.785164	0.999128
1032527	Pedosphaera_parvula	0.896239	0.999128
1933777	Microbacterium_sp._CSI-V	0.249963	0.999128
529	Ochrobactrum_anthropi	0.0866644	0.999128
1770210	Micrococcus_sp._CH7	0.982007	0.999128
853	Faecalibacterium_prausnitzii	0.965434	0.999128
901	Desulfovibrio_piger	0.143834	0.999128
1819727	Polynucleobacter_sp._MWH-Adler-W8	0.742797	0.999128
1276	Kytococcus_sedentarius	0.460228	0.999128
1305	Streptococcus_sanguinis	0.722078	0.999128
1308	Streptococcus_thermophilus	0.234295	0.999128
1309	Streptococcus_mutans	0.449809	0.999128
1358	Lactococcus_lactis	0.583789	0.999128
1398	Bacillus_coagulans	0.232499	0.999128
50715	Acidisphaera_rubrifaciens	0.272058	0.999128
1579	Lactobacillus_acidophilus	0.0989425	0.999128
1580	Lactobacillus_brevis	0.476858	0.999128
1582	Lactobacillus_casei	0.103472	0.999128
1584	Lactobacillus_delbrueckii	0.320354	0.999128
1596	Lactobacillus_gasseri	0.313692	0.999128
1599	Lactobacillus_sakei	0.188268	0.999128
690417	Paracoccus_sphaerophysae	0.456399	0.999128
1739295	Corynebacterium_sp._HMSC034A01	0.518064	0.999128
1739268	Streptococcus_sp._HMSC073F11	0.288401	0.999128
2751	Carnobacterium_maltaromaticum	0.173444	0.999128
576610	Polynucleobacter_necessarius	0.173561	0.999128
1870984	Anaerococcus_mediterraneensis	0.471174	0.999128
134537	Paraburkholderia_fungorum	0.757761	0.999128
1117702	Novosphingobium_fuchskuhlense	0.699281	0.999128
52765	Caldicellulosiruptor_kristjanssonii	0.860276	0.999128
52766	Caldicellulosiruptor_lactoaceticus	0.634326	0.999128
1232427	Corynebacterium_ihumii	0.231321	0.999128
1707785	Massilia_sp._WG5	0.984108	0.999128
36805	Microbacterium_aurum	0.750228	0.999128
1380389	Sphingomonas_sp._URHD0057	0.147961	0.999128
135517	Geobacillus_vulcani	0.444282	0.999128
332249	Truepera_radiovictrix	0.471173	0.999128
135719	Sphingobium_amiense	0.719204	0.999128
1545044	Paracoccus_sanguinis	0.317914	0.999128
1709002	Rhodocista_sp._MIMtkB3	0.823397	0.999128
1545443	Belnapia_sp._F-4-1	0.198018	0.999128
529705	Sphingomonas_changbaiensis	0.692588	0.999128
38286	Corynebacterium_afermentans	0.446489	0.999128
38289	Corynebacterium_jeikeium	0.775528	0.999128
38301	Corynebacterium_minutissimum	0.630821	0.999128
529884	Rhodoluna_lacicola	0.189577	0.999128
1136105	Tolypothrix_campylonemoides	0.933139	0.999128
1414719	Corynebacterium_jeddahense	0.801095	0.999128
1759059	Caulobacteraceae_bacterium_OTSz_A_272	0.567073	0.999128
563037	Streptococcus_sp._M143	0.594895	0.999128
1267535	Acidobacteriaceae_bacterium_KBS_96	0.246719	0.999128
579490	Paracoccus_sp._S4493	0.886265	0.999128
137730	Facklamia_ignava	0.138435	0.999128
88688	Caulobacter_segnis	0.517953	0.999128
712357	Leptotrichia_sp._oral_taxon_212	0.693976	0.999128
40681	Sphingomonas_asaccharolytica	0.886101	0.999128
40682	Sphingomonas_mali	0.597673	0.999128
40683	Sphingomonas_pruni	0.579815	0.999128
1581076	Streptococcus_sp._HMSC10A01	0.282339	0.999128
450749	Veillonella_sp._6_1_27	0.895198	0.999128
1335760	Sphingobium_sp._YL23	0.213731	0.999128
1123067	Rubellimicrobium_mesophilum	0.94514	0.999128
1287116	Mesorhizobium_sp._L2C084A000	0.841289	0.999128
1287252	Mesorhizobium_sp._LNHC252B00	0.0475283	0.999128
1287264	Mesorhizobium_sp._LNJC380A00	0.125462	0.999128
1287325	Mesorhizobium_sp._LSJC268A00	0.384501	0.999128
1287334	Mesorhizobium_sp._LSJC277A00	0.437121	0.999128
255205	Pseudoclavibacter_helvolus	0.305582	0.999128
1353277	Rhizobium_freirei	0.290695	0.999128
452623	Pseudoclavibacter_soli	0.762222	0.999128
1485002	Acinetobacter_sp._ETR1	0.996216	0.999128
43263	Pseudomonas_alcaligenes	0.261079	0.999128
469609	Streptococcus_sp._2_1_36FAA	0.859811	0.999128
43669	Brachybacterium_faecium	0.343002	0.999128
93064	Sphingomonas_koreensis	0.990991	0.999128
257003	Sphingomonas_phyllosphaerae	0.551712	0.999128
306205	Rheinheimera_texasensis	0.528048	0.999128
551987	Duganella_sacchari	0.843322	0.999128
535712	Candidatus_Rhodoluna_planktonica	0.995571	0.999128
454194	Pyrinomonas_methylaliphatogenes	0.588229	0.999128
257708	Roseomonas_gilardii	0.673963	0.999128
94009	Thermicanus_aegyptius	0.550203	0.999128
1684385	Novosphingobium_sp._ST904	0.957721	0.999128
160791	Sphingomonas_wittichii	0.0953377	0.999128
1078480	Haemophilus_sputorum	0.135849	0.999128
95606	Sphingomonas-like_bacterium_B12	0.0182498	0.701605
407019	Sphingomonas_astaxanthinifaciens	0.0819113	0.999128
685778	Sphingomonas_sp._PR090111-T3T-6A	0.652475	0.999128
1030157	Sphingomonas_sp._KC8	0.234773	0.999128
1538095	Cupriavidus_sp._D384	0.952776	0.999128
1095727	Streptococcus_sp._SK643	0.841155	0.999128
1472716	Burkholderia_sp._K24	0.181929	0.999128
162426	Microbacterium_hominis	0.740421	0.999128
47770	Lactobacillus_crispatus	0.538711	0.999128
1522368	Modestobacter_caceresii	0.644044	0.999128
97138	Clostridium_sp._ASF356	0.0139138	0.627937
1735677	Microbacterium_sp._Leaf203	0.514554	0.999128
1735693	Sphingobium_sp._Leaf26	0.116035	0.999128
392409	Sphingomonas_jaspsi	0.725815	0.999128
1768765	Methylobacterium_sp._CCH5-D2	0.720894	0.999128
1768777	Streptococcus_sp._CCH8-C6	0.317605	0.999128
1768780	Microbacterium_sp._CCH5-D1	0.51461	0.999128
1768806	Rhodospirillaceae_bacterium_CCH5-H10	0.583024	0.999128
1736347	Microbacterium_sp._Leaf347	0.829706	0.999128
1736481	Mesorhizobium_sp._Root172	0.997426	0.999128
1736553	Microbacterium_sp._Root53	0.700009	0.999128
1736556	Microbacterium_sp._Root553	0.560663	0.999128
1310601	Acinetobacter_sp._479375	0.950473	0.999128
56	Sorangium_cellulosum	0.193005	0.999128
393310	Skermanella_aerolata	0.669669	0.999128
103	Flectobacillus_major	0.874388	0.999128
229480	Arsenicicoccus_bolidensis	0.358655	0.999128
204	Campylobacter_showae	0.0696636	0.999128
245	Flavobacterium_aquatile	0.77681	0.999128
249	Terrimonas_ferruginea	0.692948	0.999128
33032	Anaerococcus_lactolyticus	0.406918	0.999128
33034	Anaerococcus_prevotii	0.87323	0.999128
339	Xanthomonas_campestris	0.08696	0.999128
505	Kingella_oralis	0.385507	0.999128
732	Aggregatibacter_aphrophilus	0.70173	0.999128
459515	Nakamurella_lactea	0.860541	0.999128
824	Campylobacter_gracilis	0.705758	0.999128
827	Campylobacter_ureolyticus	0.985943	0.999128
983	Flavobacterium_flevense	0.208372	0.999128
1017	Capnocytophaga_gingivalis	0.157235	0.999128
1019	Capnocytophaga_sputigena	0.844699	0.999128
1737983	Labrys_sp._WJW	0.376214	0.999128
165096	Weissella_koreensis	0.591066	0.999128
1377	Aerococcus_viridans	0.333002	0.999128
755172	Peptoniphilus_coxii	0.778438	0.999128
1535	[Clostridium]_leptum	0.561161	0.999128
1587	Lactobacillus_helveticus	0.556518	0.999128
1597	Lactobacillus_paracasei	0.496011	0.999128
1622	Lactobacillus_murinus	0.480686	0.999128
1655	Actinomyces_naeslundii	0.44016	0.999128
1659	Actinomyces_israelii	0.753377	0.999128
1660	Actinomyces_odontolyticus	0.341761	0.999128
1750	Pseudopropionibacterium_propionicum	0.468722	0.999128
1778	Mycobacterium_gordonae	0.388341	0.999128
1861	Geodermatophilus_obscurus	0.897355	0.999128
1673725	Peptoniphilus_sp._EL1	0.29179	0.999128
100886	Catenibacterium_mitsuokai	0.567807	0.999128
1739337	Kocuria_sp._HMSC066H03	0.105951	0.999128
2718	Cardiobacterium_hominis	0.742797	0.999128
1739525	Peptoniphilus_sp._HMSC075B08	0.701615	0.999128
1379270	Gemmatimonas_phototrophica	0.806453	0.999128
1871035	Negativibacillus_massiliensis	0.536568	0.999128
1838286	Lacunisphaera_limnophila	0.526819	0.999128
1641707	Stenotrophomonas_sp._TD3	0.787936	0.999128
363832	Solirubrobacter_soli	0.733684	0.999128
1641811	Actinobacteria_bacterium_IMCC26207	0.96654	0.999128
1379870	Spirosoma_radiotolerans	0.177251	0.999128
102148	Solobacterium_moorei	0.250689	0.999128
397278	Marmoricola_aequoreus	0.976402	0.999128
1904640	Betaproteobacteria_bacterium_GR16-43	0.326698	0.999128
1380388	Nocardioides_sp._URHA0032	0.186403	0.999128
1904944	Stenotrophomonas_sp._LM091	0.801151	0.999128
1904966	Ornithinimicrobium_sp._CNJ-824	0.561315	0.999128
332163	Candidatus_Solibacter_usitatus	0.0603137	0.999128
1315212	Exiguobacterium_sp._8-11-1	0.756628	0.999128
398037	Segetibacter_koreensis	0.772887	0.999128
1381123	Aliihoeflea_sp._2WW	0.537987	0.999128
37923	Kocuria_kristinae	0.927761	0.999128
1119528	Methyloversatilis_discipulorum	0.683911	0.999128
1840518	Gardnerella_sp._30-4	0.968304	0.999128
38304	Corynebacterium_tuberculostearicum	0.3955	0.999128
1054213	Acetobacteraceae_bacterium_AT-5844	0.0252925	0.772165
693988	Bilophila_sp._4_1_30	0.0651271	0.999128
1382303	Caulobacteraceae_bacterium_PMMR1	0.615798	0.999128
1841133	Gardnerella_sp._26-12	0.0172222	0.687564
72000	Kocuria_rhizophila	0.295555	0.999128
1579343	Streptococcus_sp._263_SSPC	0.14285	0.999128
137732	Granulicatella_elegans	0.0628667	0.999128
39490	Eubacterium_ramulus	0.728063	0.999128
203471	Tepidiphilus_margaritifer	0.818818	0.999128
1776384	Emergencia_timonensis	0.185548	0.999128
39778	Veillonella_dispar	0.709956	0.999128
301953	Caldicellulosiruptor_acetigenus	0.531464	0.999128
1449048	Mycobacterium_sp._UNC280MFTsu5.1	0.500314	0.999128
433660	Nocardioides_halotolerans	0.666311	0.999128
40519	Ruminococcus_callidus	0.877714	0.999128
40542	Leptotrichia_buccalis	0.69349	0.999128
1581081	Stenotrophomonas_sp._HMSC10F06	0.459311	0.999128
1581131	Actinomyces_sp._HMSC08A01	0.833192	0.999128
467093	Ilumatobacter_nonamiensis	0.659607	0.999128
41202	Ewingella_americana	0.81572	0.999128
467210	Lachnoanaerobaculum_saburreum	0.776056	0.999128
1745712	Anaerococcus_sp._Marseille-P2143	0.242867	0.999128
41950	Candidatus_Microthrix_parvicella	0.509102	0.999128
468056	Flavobacterium_fluvii	0.888815	0.999128
42256	Rubrobacter_radiotolerans	0.768587	0.999128
173362	Brachybacterium_paraconglomeratum	0.513963	0.999128
1484116	Hymenobacter_sp._PAMC_26554	0.847114	0.999128
173480	Gemmatimonas_aurantiaca	0.124405	0.999128
1549812	Massilia_sp._BSC265	0.487085	0.999128
501496	Porphyromonas_bennonis	0.915618	0.999128
927677	Synechocystis_sp._PCC_7509	0.0204589	0.751585
272548	Actinomyces_dentalis	0.444226	0.999128
665939	Campylobacter_sp._10_1_50	0.435152	0.999128
43769	Corynebacterium_propinquum	0.205364	0.999128
1387353	Paludisphaera_borealis	0.47343	0.999128
44008	Enterococcus_cecorum	0.437502	0.999128
404937	Anoxybacillus_thermarum	0.29574	0.999128
44676	Geothrix_fermentans	0.725064	0.999128
437898	Sutterella_parvirubra	0.808349	0.999128
44749	Sporobacter_termitidis	0.775653	0.999128
1650663	Fournierella_massiliensis	0.142646	0.999128
1945862	Flavobacterium_sp._A45	0.902309	0.999128
1225476	Candidatus_Rickettsiella_isopodorum	0.642485	0.999128
46125	Abiotrophia_defectiva	0.0993116	0.999128
1128427	filamentous_cyanobacterium_ESFC-1	0.746388	0.999128
1849383	Psychrobacter_sp._SHUES1	0.775378	0.999128
1816677	Butyricimonas_sp._Marseille-P2440	0.203774	0.999128
1227267	Leptotrichia_sp._oral_taxon_879	0.597893	0.999128
1522317	bacterium_SIT5	0.0335277	0.85912
1882918	Pajaroellobacter_abortibovis	0.485862	0.999128
1850526	Arachidicoccus_sp._BS20	0.801877	0.999128
441501	Corynebacterium_massiliense	0.914455	0.999128
48292	Hyphomicrobium_zavarzinii	0.954742	0.999128
671228	Veillonella_sp._oral_taxon_158	0.64731	0.999128
1490484	Mycobacterium_sp._ST-F2	0.54796	0.999128
1523418	alpha_proteobacterium_AAP38	0.789841	0.999128
343874	Empedobacter_falsenii	0.674311	0.999128
1097667	Patulibacter_medicamentivorans	0.825187	0.999128
540746	Rudaea_cellulosilytica	0.908383	0.999128
82135	Atopobium_vaginae	0.260177	0.999128
147802	Lactobacillus_iners	0.589208	0.999128
344881	Flavobacterium_soli	0.385769	0.999128
1852381	Duodenibacillus_massiliensis	0.720514	0.999128
280093	Flavobacterium_granuli	0.841802	0.999128
83655	Leclercia_adecarboxylata	0.738893	0.999128
214851	Subdoligranulum_variabile	0.384039	0.999128
706438	Actinomyces_sp._oral_taxon_171	0.100768	0.999128
1492898	Flavisolibacter_sp._LCS9	0.278277	0.999128
280871	Mycobacterium_llatzerense	0.751843	0.999128
477666	Bacteroides_graminisolvens	0.507558	0.999128
215690	Thermomonas_fusca	0.629116	0.999128
936577	Streptococcus_sp._AS14	0.0513878	0.999128
445220	Reyranella_massiliensis	0.306961	0.999128
1035308	Dehalobacter_sp._FTH1	0.713814	0.999128
1461582	Jeotgalicoccus_saudimassiliensis	0.0664096	0.999128
249352	Flavobacterium_fryxellicola	0.730417	0.999128
544580	Actinomyces_oris	0.460453	0.999128
938293	Anaerococcus_provenciensis	0.176816	0.999128
1298857	Solirubrobacter_sp._URHD0082	0.955966	0.999128
1298863	Marmoricola_sp._URHB0036	0.320762	0.999128
184870	Varibaculum_cambriense	0.809162	0.999128
54005	Peptoniphilus_harei	0.661297	0.999128
185294	Prevotella_paludivivens	0.540652	0.999128
54299	Chroococcidiopsis_thermalis	0.912484	0.999128
218538	Dialister_invisus	0.17734	0.999128
1955701	Spirosoma_sp._209	0.648815	0.999128
55565	Actinomyces_graevenitzii	0.190708	0.999128
416016	Flavobacterium_cucumis	0.572043	0.999128
1105029	Actinomyces_sp._ICM39	0.603991	0.999128
253239	Ethanoligenens_harbinense	0.41723	0.999128
56689	Mycobacterium_mucogenicum	0.432259	0.999128
712122	Actinomyces_sp._oral_taxon_414	0.782007	0.999128
384677	Ornithinimicrobium_pekingense	0.842247	0.999128
1859695	Haemophilus_sp._CCUG_60358	0.977741	0.999128
1302690	Cnuella_takakiae	0.752682	0.999128
712888	Actinobaculum_sp._oral_taxon_183	0.126332	0.999128
1827278	Aliterella_atlantica	0.852076	0.999128
1892844	Hyphomicrobium_sp._CS1BSMeth3	0.909604	0.999128
1172186	Mycobacterium_sp._360MFTsu5.1	0.597199	0.999128
418856	Nevskia_soli	0.946056	0.999128
1173027	Microcoleus_sp._PCC_7113	0.173752	0.999128
1500894	Massilia_sp._9096	0.443871	0.999128
59196	Rickettsiella_grylli	0.612103	0.999128
1206085	Jatrophihabitans_endophyticus	0.995482	0.999128
157687	Leptotrichia_wadei	0.129531	0.999128
1697794	Clostridia_bacterium_UC5.1-1D1	0.351601	0.999128
157784	Pseudomonas_thermotolerans	0.331386	0.999128
191495	Conexibacter_woesei	0.870487	0.999128
551990	Flavobacterium_glycines	0.981087	0.999128
1141883	Massilia_putida	0.133159	0.999128
1305732	Microbacterium_sp._KROCY2	0.92316	0.999128
912594	Mycobacterium_iranicum	0.577855	0.999128
1699078	Geobacillus_sp._PA-3	0.42648	0.999128
28038	Lactobacillus_curvatus	0.321677	0.999128
552398	Ruminococcaceae_bacterium_D16	0.668389	0.999128
421525	Chryseobacterium_haifense	0.807264	0.999128
1470358	Candidatus_Blastococcus_massiliensis	0.969134	0.999128
651609	Actinomyces_sp._oral_taxon_180	0.719664	0.999128
29321	Turicella_otitidis	0.099399	0.999128
29379	Staphylococcus_auricularis	0.722322	0.999128
29382	Staphylococcus_cohnii	0.592393	0.999128
29391	Gemella_morbillorum	0.63741	0.999128
29394	Dolosigranulum_pigrum	0.963551	0.999128
29405	Microlunatus_phosphovorus	0.776903	0.999128
29466	Veillonella_parvula	0.995833	0.999128
554283	Flavobacterium_chungangense	0.828359	0.999128
521720	Pseudomonas_caeni	0.337469	0.999128
1636152	Planctomyces_sp._SH-PL62	0.813537	0.999128
1505605	Hymenobacter_sp._IS2118	0.744217	0.999128
457416	Veillonella_sp._3_1_44	0.610079	0.999128
1178516	Spirosoma_montaniterrae	0.39829	0.999128
261292	Nitrosomonas_sp._Is79A3	0.875261	0.999128
32057	Calothrix_sp._PCC_7103	0.431099	0.999128
1768770	Caulobacter_sp._CCH5-E12	0.581787	0.999128
1768768	Caulobacter_sp._CCH9-E1	0.137049	0.999128
163202	Corynebacterium_appendicis	0.749879	0.999128
392734	Terriglobus_roseus	0.164389	0.999128
196162	Nocardioides_sp._JS614	0.0991969	0.999128
1736379	Marmoricola_sp._Leaf446	0.715717	0.999128
1736375	Aureimonas_sp._Leaf427	0.627574	0.999128
1736408	Nocardioides_sp._Soil774	0.931258	0.999128
1736431	Nocardioides_sp._Root122	0.0701305	0.999128
1736504	Mycobacterium_sp._Root265	0.617678	0.999128
1736540	Aeromicrobium_sp._Root472D3	0.929597	0.999128
229205	Flavobacterium_micromati	0.516461	0.999128
1736591	Phenylobacterium_sp._Root700	0.821143	0.999128
378211	Methyloversatilis_universalis	0.319659	0.999128
1422	Geobacillus_stearothermophilus	0.0157013	0.651916
198092	Roseomonas_rosea	0.580023	0.999128
427683	Methylobacterium_platani	0.913724	0.999128
1739414	Staphylococcus_sp._HMSC066C03	0.717604	0.999128
69395	Caulobacter_henricii	0.289103	0.999128
1743159	Polynucleobacter_yangtzensis	0.434241	0.999128
712119	Actinomyces_sp._oral_taxon_175	0.421155	0.999128
1187852	Methylobacterium_tarhaniae	0.398819	0.999128
191863	Chthoniobacter_flavus	0.931233	0.999128
114	Gemmata_obscuriglobus	0.249592	0.999128
461393	Actinomyces_massiliensis	0.239944	0.999128
1739387	Actinomyces_sp._HMSC075C01	0.49377	0.999128
1739406	Actinomyces_sp._HMSC035G02	0.500566	0.999128
690879	Terrimicrobium_sacchariphilum	0.919669	0.999128
2756	Brochothrix_thermosphacta	0.463475	0.999128
35841	Bacillus_thermoamylovorans	0.100119	0.999128
364298	Janibacter_hoylei	0.908688	0.999128
1380390	Solirubrobacterales_bacterium_URHD0059	0.806403	0.999128
496058	Spirosoma_panaciterrae	0.116941	0.999128
1283291	Pseudomonas_sp._URMO17WK12:I11	0.461652	0.999128
1284708	Tissierellia_bacterium_S7-1-4	0.916348	0.999128
1581063	Lactobacillus_sp._HMSC25A02	0.501204	0.999128
1581133	Actinomyces_sp._HMSC08A09	0.149907	0.999128
107709	Opitutus_terrae	0.619041	0.999128
927083	Sandaracinus_amylolyticus	0.998243	0.999128
75659	Duganella_zoogloeoides	0.665486	0.999128
503361	Flavobacterium_sasangense	0.750013	0.999128
1785156	Dietzia_sp._111N12-1	0.5554	0.999128
84135	Gemella_sanguinis	0.554272	0.999128
936548	Actinomyces_sp._ICM47	0.310924	0.999128
52769	Actinomyces_gerencseriae	0.915891	0.999128
1005039	Fimbriimonas_ginsengisoli	0.623282	0.999128
55211	Erwinia_persicina	0.965351	0.999128
712117	Actinomyces_sp._oral_taxon_170	0.143338	0.999128
122355	Pseudomonas_psychrophila	0.095985	0.999128
712359	Leptotrichia_sp._oral_taxon_215	0.507013	0.999128
516700	Jeotgalicoccus_marinus	0.696149	0.999128
419005	Prevotella_amnii	0.94032	0.999128
1834155	Kocuria_sp._ICS0012	0.0050133	0.473074
1736457	Mycobacterium_sp._Root135	0.901533	0.999128
452982	Roseomonas_aerilata	0.781931	0.999128
1283293	Pseudomonas_sp._URIL14HWK12:I6	0.567001	0.999128
706435	Capnocytophaga_sp._oral_taxon_329	0.901808	0.999128
61592	Corynebacterium_durum	0.970488	0.999128
1581095	Sphingobacterium_sp._HMSC13C05	0.425295	0.999128

## Sheet: COAD_side
tax_id	name	wilcox_p	wilcox_q
1179670	Micrococcus_sp._KBS0714	0.216677	0.693719
1917019	Bacillus_sp._VT-16-64	0.091205	0.54723
1261635	Roseburia_sp._831b	0.121643	0.579201
1261634	Roseburia_sp._499	0.41274	0.803546
65655	Hydrogenophaga_palleronii	0.340026	0.775707
65657	Hydrogenophaga_flava	0.151178	0.629639
65656	Hydrogenophaga_taeniospiralis	0.145727	0.619939
33011	Cutibacterium_granulosum	0.274466	0.748675
33033	Parvimonas_micra	0.698238	0.913986
33038	[Ruminococcus]_gnavus	0.0125684	0.422984
33051	Sphingomonas_sanguinis	0.775083	0.937517
285	Comamonas_testosteroni	0.364288	0.789796
293	Brevundimonas_diminuta	0.379916	0.790675
300	Pseudomonas_mendocina	0.0447708	0.464223
33069	Pseudomonas_viridiflava	0.0356849	0.445973
1032505	Fusobacterium_sp._OBRC1	0.0196968	0.430904
316	Pseudomonas_stutzeri	0.00532622	0.276431
329	Ralstonia_pickettii	0.0565892	0.485902
360807	Roseburia_inulinivorans	0.386614	0.792132
1917281	Pseudomonas_sp._06C_126	0.651414	0.89669
1163671	Clostridium_sp._12(A)	0.0484885	0.471745
1229204	alpha_proteobacterium_L41A	0.645704	0.894841
406	Methylobacillus_glycogenes	0.970457	0.994575
470	Acinetobacter_baumannii	0.667969	0.903978
410072	Coprococcus_comes	0.0114579	0.422984
131568	Kineococcus_radiotolerans	0.266346	0.741199
262668	Acinetobacter_beijerinckii	0.254803	0.72861
548	Klebsiella_aerogenes	0.557105	0.867928
549	Pantoea_agglomerans	0.381051	0.790675
553	Pantoea_ananatis	0.594682	0.875163
562	Escherichia_coli	0.0526753	0.471745
197183	Alkanindiges_illinoisensis	0.0357384	0.445973
575	Raoultella_planticola	0.00888513	0.384282
577	Raoultella_terrigena	0.0933899	0.547839
213588	Thermomonas_hydrothermalis	0.599779	0.876838
614	Serratia_liquefaciens	0.00122403	0.158818
82541	Cupriavidus_gilardii	0.188476	0.672297
622	Shigella_dysenteriae	0.101194	0.555983
624	Shigella_sonnei	0.909142	0.973126
754331	Escherichia_sp._TW09308	0.0710311	0.531899
754332	Escherichia_sp._TW10509	0.48371	0.825808
754327	Escherichia_sp._TW09231	0.556129	0.867928
1229488	beta_proteobacterium_FWI2	0.301038	0.761008
1229484	alpha_proteobacterium_LLX12A	0.460392	0.817343
164546	Cupriavidus_taiwanensis	0.485938	0.8259
82633	Cupriavidus_pauculus	0.702765	0.916944
1737424	Blautia_massiliensis	0.148805	0.627886
1737425	Corynebacterium_provencense	0.221883	0.693719
817	Bacteroides_fragilis	0.196956	0.688342
818	Bacteroides_thetaiotaomicron	0.000775004	0.134076
821	Bacteroides_vulgatus	0.00276709	0.209185
823	Parabacteroides_distasonis	0.766225	0.936053
837	Porphyromonas_gingivalis	0.498137	0.832625
851	Fusobacterium_nucleatum	0.802223	0.94539
860	Fusobacterium_periodonticum	0.270336	0.746299
721785	Acidovorax_ebreus	0.175902	0.64747
1737624	Geobacillus_sp._Sah69	0.304257	0.761008
912	Nitrobacter_hamburgensis	0.51257	0.832625
230310	Curvibacter_gracilis	0.672479	0.903998
1917876	Blautia_sp._Marseille-P3087	0.0241116	0.430904
1852368	Prevotellaceae_bacterium_Marseille-P2826	0.0876462	0.54723
1852365	Fusobacterium_massiliense	0.0292821	0.430904
986	Flavobacterium_johnsoniae	0.0762418	0.544084
1015	Bergeyella_zoohelcum	0.345995	0.783027
1034	Afipia_clevelandensis	0.296456	0.756071
1279005	Escherichia_sp._KTE172	0.453307	0.816897
1836045	Burkholderia_sp._CQ001	0.78663	0.93961
82995	Serratia_grimesii	0.00190855	0.204633
33889	Brevibacterium_casei	0.981958	0.994585
328814	Alistipes_shahii	0.815039	0.947229
33917	Microbacterium_barkeri	0.443928	0.816897
33940	Geobacillus_thermodenitrificans	0.0802806	0.544084
50340	Pseudomonas_fuscovaginae	0.388685	0.792132
33964	Leuconostoc_citreum	0.0934176	0.547839
1245	Leuconostoc_mesenteroides	0.105085	0.555983
1260	Finegoldia_magna	0.910907	0.973126
34029	Leptothrix_cholodnii	0.606776	0.879656
1270	Micrococcus_luteus	0.67495	0.903998
1282	Staphylococcus_epidermidis	0.70842	0.917388
99597	Sphingomonas_pituitosa	0.118347	0.577275
1292	Staphylococcus_warneri	0.713111	0.919515
34062	Moraxella_osloensis	0.659977	0.898621
574750	Cupriavidus_sp._SK-4	0.37212	0.790675
34073	Variovorax_paradoxus	0.224793	0.697319
1131812	Flavobacterium_sp._83	0.74603	0.9274
34103	Sphaerotilus_natans	0.474926	0.818893
165179	Prevotella_copri	0.102645	0.555983
83262	Mycobacterium_immunogenum	0.839242	0.956761
1590596	Sphingobacterium_sp._T2	0.652217	0.89669
1379	Gemella_haemolysans	0.589675	0.875163
1869229	Pseudomonas_sp._S1E40	0.956415	0.994575
558537	Delftia_lacustris	0.941922	0.983617
1502	Clostridium_perfringens	0.368742	0.789796
1531	[Clostridium]_clostridioforme	0.000375777	0.0780113
1033736	Brevibacterium_senegalense	0.837324	0.956761
1574409	Mesorhizobium_sp._F7	0.487406	0.826562
722472	Bradyrhizobium_lablabi	0.764152	0.936053
1590	Lactobacillus_plantarum	0.239616	0.707042
1656	Actinomyces_viscosus	0.635041	0.893188
296591	Polaromonas_sp._JS666	0.939976	0.983617
1197727	Pseudomonas_sp._Ag1	0.793613	0.942528
1680	Bifidobacterium_adolescentis	0.451638	0.816897
378534	Pseudomonas_sp._Eur1_9.41	0.466726	0.818348
1735	Holdemanella_biformis	0.534045	0.84891
1777	Mycobacterium_gastri	0.421126	0.803546
1574624	[Propionibacterium]_namnetense	0.805664	0.94539
673548	Comamonas_terrae	0.774837	0.937517
280332	Bradyrhizobium_jicamae	0.567684	0.870985
1807	Mycobacterium_obuense	0.213883	0.693719
1492738	Flavobacterium_seoulense	0.991086	0.99684
1492737	Flavobacterium_gilvum	0.90427	0.973126
1771311	Pseudomonas_sp._ATCC_PTA-122608	0.392328	0.792132
214856	Alistipes_finegoldii	0.0979991	0.554851
411486	Clostridium_sp._M62/1	0.00311388	0.209185
411484	Clostridium_sp._SS2/1	0.163854	0.629639
1378168	Firmicutes_bacterium_ASF500	0.132812	0.591669
1263547	Oscillibacter_ruminantium	0.316658	0.766319
182337	Erwinia_billingiae	0.147238	0.623808
1706231	Janthinobacterium_sp._CG23_2	0.160621	0.629639
1919277	Anoxybacillus_sp._103	0.102895	0.555983
1788301	Pseudomonas_versuta	0.168557	0.636225
477641	Modestobacter_marinus	0.710578	0.917388
1673721	Intestinimonas_massiliensis	0.648269	0.894841
1755647	Bradyrhizobium_sp._BR_10303	0.9581	0.994575
1165852	Melaminivora_alkalimesophila	0.0699264	0.529807
1739272	Propionibacterium_sp._HMSC068C01	0.264338	0.7395
1739277	Propionibacterium_sp._HMSC078F01	0.278879	0.748675
1739316	Propionibacterium_sp._HMSC069G10	0.0221884	0.430904
1739345	Propionibacterium_sp._HMSC065F07	0.52241	0.839414
166486	Roseburia_intestinalis	0.0188912	0.430904
84595	Gordonia_polyisoprenivorans	0.738901	0.925187
936562	Fusobacterium_sp._CM21	0.035153	0.445973
936563	Fusobacterium_sp._CM22	0.0733314	0.532294
1739367	Micrococcus_sp._HMSC067E09	0.299739	0.760707
936561	Fusobacterium_sp._CM1	0.120081	0.577275
1690268	Acidovorax_sp._SD340	0.0380988	0.454559
2702	Gardnerella_vaginalis	0.600737	0.876838
1739413	Alloscardovia_sp._HMSC034E08	0.585335	0.875163
1739394	Porphyromonas_sp._HMSC065F10	0.69142	0.911611
68259	Streptomyces_purpurogeneiscleroticus	0.90778	0.973126
658082	Lachnospiraceae_bacterium_2_1_58FAA	0.00121335	0.158818
1739435	Fusobacterium_sp._HMSC065F01	0.164992	0.629639
1739460	Staphylococcus_sp._HMSC055B03	0.600425	0.876838
1739515	Propionibacterium_sp._HMSC062D05	0.840712	0.956761
674529	Bacteroides_faecis	0.0201503	0.430904
281362	Dechloromonas_denitrificans	0.446	0.816897
52022	Meiothermus_silvanus	0.439101	0.816897
674703	Rhodoplanes_sp._Z2-YC6860	0.219132	0.693719
1100720	Limnohabitans_sp._Rim28	0.230588	0.702009
1100721	Limnohabitans_sp._Rim47	0.0615002	0.498728
1526743	Pantoea_sp._NGS-ED-1003	0.0598762	0.498728
658457	Pseudomonas_composti	0.70405	0.916944
1182732	Escherichia_sp._KTE159	0.420875	0.803546
1510458	Pseudoruegeria_sabulilitoris	0.758269	0.934335
592978	Ruminococcus_faecis	0.0875185	0.54723
576611	Polynucleobacter_asymbioticus	0.163231	0.629639
1805471	Clostridium_sp._Marseille-P2415	0.333893	0.77018
1870993	Tyzzerella_sp._Marseille-P3062	9.84332e-06	0.00510868
543913	beta_proteobacterium_CB	0.231974	0.702009
1871020	Clostridium_sp._Marseille-P3244	0.0774494	0.544084
298163	Patulibacter_minatonensis	0.209922	0.693719
101564	Pseudomonas_alcaliphila	0.970621	0.994575
1805476	Blautia_sp._Marseille-P2398	0.0251536	0.430904
1297617	Intestinimonas_butyriciproducens	0.710351	0.917388
134375	Achromobacter_sp.	0.492161	0.830672
232721	Acidovorax_sp._JS42	0.777602	0.937517
68895	Cupriavidus_basilensis	0.127076	0.591669
1608996	Pseudomonas_helleri	0.144222	0.61809
281920	Porphyromonas_uenonis	0.0198787	0.430904
1150298	Fusicatenibacter_saccharivorans	0.0350119	0.445973
347481	Asticcacaulis_benevestitus	0.159053	0.629639
216465	Polaromonas_naphthalenivorans	0.0422126	0.464223
1592790	Sphingobium_phenoxybenzoativorans	0.812893	0.947229
1297865	Bradyrhizobium_sp._OHSU_III	0.852511	0.956761
1461752	Sphingobium_sp._Ant17	0.0292121	0.430904
364029	Comamonas_sp._E6	0.321311	0.766319
364039	Azohydromonas_australica	0.0572962	0.485902
1461766	Pseudoalteromonas_sp._SCSIO_11900	0.0971496	0.554851
1101373	Tepidimonas_fonticaldi	0.422882	0.803941
69322	Flavobacterium_xanthum	0.734349	0.923889
1560345	Sphingomonas_panacis	0.230721	0.702009
298794	Methylobacterium_variabile	0.59111	0.875163
1658665	Mitsuaria_sp._7	0.87519	0.963136
1904462	Stenotrophomonas_sp._BIIR7	0.968262	0.994575
36746	Pseudomonas_cichorii	0.0437429	0.464223
1609637	Stenotrophomonas_sp._DDT-1	0.365101	0.789796
36807	Microbacterium_laevaniformans	0.454455	0.817343
397260	Sphingomonas_sanxanigenens	0.647763	0.894841
1380355	Bradyrhizobium_sp._URHD0069	0.986919	0.994585
512030	Acidovorax_sp._NO-1	0.75881	0.934335
1380362	Ralstonia_sp._UNC404CL21Col	0.175225	0.647273
1380392	Nocardioides_sp._URHA0020	0.679897	0.907112
53367	Asanoa_ferruginea	0.959317	0.994575
1806490	Achromobacter_sp._ATCC35328	0.0511075	0.471745
86182	Curvibacter_lanceolatus	0.64707	0.894841
86188	[Pseudomonas]_geniculata	0.326313	0.766319
1904807	Bradyrhizobium_sp._SEMIA_6399	0.997609	0.998571
413882	[Polyangium]_brachysporum	0.0360903	0.445973
69823	Selenomonas_sputigena	0.000316952	0.0780113
151755	Xenophilus_azovorans	0.0727667	0.532294
53461	Nakamurella_multipartita	0.024898	0.430904
1609977	Sphingomonas_hengshuiensis	0.309766	0.761936
1855730	Pelomonas_sp._KK5	0.0664508	0.52401
1609975	Clostridium_sp._FS41	0.0196784	0.430904
626940	Phascolarctobacterium_succinatutens	0.32585	0.766319
1167641	[Pseudomonas]_geniculata_N1	0.326313	0.766319
1528099	Lawsonella_clevelandensis	0.968957	0.994575
1429916	Afipia_sp._P52-10	0.91509	0.973126
1298867	Bradyrhizobium_sp._URHA0002	0.0527191	0.471745
168384	Marvinbryantia_formatexigens	0.00665253	0.313879
1069530	Candidatus_Paraburkholderia_schumannianae	0.287427	0.749622
1642949	Sphingomonas_sp._Ag1	0.880792	0.963973
1217052	Ralstonia_sp._A12	0.519087	0.837242
1888892	Sphingomonas_sp._MCT13	0.655692	0.898068
54067	Xylophilus_ampelinus	0.0880633	0.54723
1692501	Methylobacterium_sp._ARG-1	0.10368	0.555983
660294	Thermosipho_affectus	0.885629	0.963973
1332080	Sphingobium_baderi	0.107697	0.557778
1217418	Cupriavidus_sp._HPC(L)	0.618203	0.883657
70584	Aquabacterium_parvum	0.114075	0.572026
1643429	Candidatus_Kryptobacter_tengchongensis	0.553951	0.866738
54291	Raoultella_ornithinolytica	0.00268071	0.209185
218158	Arthrobacter_sp._I3	0.488133	0.826562
152682	Sphingomonas_melonis	0.53041	0.848329
1217722	Pseudomonas_sp._S13.1.2	0.557837	0.867928
1938609	Flavobacterium_sp._LM4	0.453099	0.816897
709797	Bradyrhizobiaceae_bacterium_SG-6C	0.0369895	0.446455
1938610	Flavobacterium_sp._LM5	0.203469	0.693001
1938607	Sphingomonas_sp._LM7	0.213332	0.693719
1217704	Acinetobacter_sp._NIPH_284	0.153171	0.629639
1217710	Acinetobacter_sp._NIPH_899	0.642867	0.894841
1381597	Sphingomonas_sp._ERG5	0.603467	0.877659
1676617	Ralstonia_sp._MD27	0.0369217	0.446455
284016	Phenylobacterium_zucineum	0.348673	0.783216
103817	Janibacter_terrae	0.573864	0.873417
38284	Corynebacterium_accolens	0.0411285	0.464223
38288	Corynebacterium_genitalium	0.587986	0.875163
38303	Corynebacterium_pseudogenitalium	0.795725	0.943957
38305	Corynebacterium_vitaeruminis	0.930118	0.980165
333367	[Clostridium]_asparagiforme	0.159057	0.629639
546364	Amycolatopsis_australiensis	0.0439526	0.464223
1955422	Massilia_sp._KIM	0.544151	0.855801
415425	Flavobacterium_terrae	0.895186	0.971805
563038	Streptococcus_sp._M334	0.540553	0.854957
661329	Herbiconiux_solani	0.161242	0.629639
563031	Prevotella_sp._C561	0.46496	0.817343
55197	Flavobacterium_branchiophilum	0.373983	0.790675
1661051	Pseudomonas_sp._NBRC_111136	0.78543	0.939258
1661055	Pseudomonas_sp._NBRC_111140	0.422357	0.803941
1661045	Pseudomonas_sp._NBRC_111130	0.982955	0.994585
1661046	Pseudomonas_sp._NBRC_111131	0.618888	0.883657
1661032	Pseudomonas_sp._NBRC_111117	0.442635	0.816897
1661037	Pseudomonas_sp._NBRC_111122	0.699111	0.913986
104605	Sphingomonas_sp._Ant20	0.918751	0.973126
219301	Brachybacterium_muris	0.0535637	0.475206
989370	Bradyrhizobium_manausense	0.227966	0.702009
1906854	Brevundimonas_sp._ZS04	0.383025	0.791377
202955	Acinetobacter_tjernbergiae	0.569474	0.870985
202954	Acinetobacter_tandoii	0.00372996	0.215095
202956	Acinetobacter_towneri	0.452015	0.816897
317659	Pseudomonas_syringae_pv._coryli	0.851782	0.956761
301301	Roseburia_hominis	4.2021e-05	0.0145393
301302	Roseburia_faecis	0.886892	0.963973
1743157	Polynucleobacter_sinensis	0.418977	0.803546
71999	Kocuria_palustris	0.533283	0.84891
1743168	Polynucleobacter_wuianus	0.414993	0.803546
88431	Dorea_longicatena	0.0666371	0.52401
399742	Enterobacter_sp._638	0.339407	0.775707
1120623	Achromobacter_sp._LC458	0.220482	0.693719
203192	Pseudomonas_chloritidismutans	0.290202	0.750338
1055192	Comamonas_sp._B-9	0.0804934	0.544084
1776082	Shigella_sp._SF-2015	0.78307	0.937517
1415630	Pseudomonas_sp._TKP	0.204421	0.693001
137716	Ideonella_sp._B508-1	0.409996	0.803546
1038867	Bradyrhizobium_sp._WSM3983	0.0285547	0.430904
39485	[Eubacterium]_eligens	0.0730884	0.532294
39486	Dorea_formicigenerans	0.135443	0.600813
39488	[Eubacterium]_hallii	0.611058	0.881941
39491	[Eubacterium]_rectale	0.287311	0.749622
39496	Eubacterium_ventriosum	0.0503512	0.471745
170573	Staphylococcus_pettenkoferi	0.264056	0.7395
121428	Sphingobium_xenophagum	0.981067	0.994585
1038928	Streptomyces_xinghaiensis	0.535763	0.85034
350893	Flavobacterium_daejeonense	0.875079	0.963136
1284775	Prevotella_sp._S7-1-8	0.322266	0.766319
1907403	Pseudacidovorax_sp._RU35E	0.284844	0.748675
1055487	Methylotenera_versatilis	0.0224291	0.430904
105219	Ralstonia_mannitolilytica	0.902237	0.973126
563996	Sphingomonas_hankookensis	0.79822	0.944758
1678129	Limnohabitans_sp._103DPR2	0.123848	0.586296
1678128	Limnohabitans_sp._63ED37-2	0.303932	0.761008
1235797	Oscillibacter_sp._1-3	0.117993	0.577275
351091	Oscillibacter_valericigenes	0.128703	0.591669
56193	Sphingobium_chungbukense	0.996034	0.997957
1268622	Acidovorax_sp._MR-S7	0.255796	0.72944
629773	Sphingomonas_sp._Mn802worker	0.926849	0.978707
39950	Dialister_pneumosintes	0.039298	0.460374
39956	Methylobacterium_mesophilicum	0.108009	0.557778
138336	Blastococcus_saxobsidens	0.410723	0.803546
1449076	Sphingomonas_sp._UNC305MFCol5.2	0.450984	0.816897
1449061	Ochrobactrum_sp._UNC390CL2Tsu3S39	0.470259	0.818893
1449059	Mycobacterium_sp._UNC410CL29Cvi84	0.518613	0.837242
1449057	Methylobacterium_sp._UNCCL110	0.151135	0.629639
1449065	Phyllobacterium_sp._UNC302MFCol5.2	0.00197141	0.204633
1907940	Enhydrobacter_sp._H5	0.768477	0.936053
40214	Acinetobacter_johnsonii	0.835204	0.956761
40215	Acinetobacter_junii	0.269974	0.746299
73030	Dechloromonas_agitata	0.161596	0.629639
1203573	Propionibacterium_sp._KPL1844	0.409102	0.803546
1203577	Propionibacterium_sp._KPL1854	0.965326	0.994575
1203559	Corynebacterium_sp._KPL1818	0.00342596	0.209185
302449	Corynebacterium_tuscaniense	0.465366	0.817343
1203556	Actinomyces_sp._HPA0247	0.97314	0.994585
1842533	Acidovorax_sp._RAC01	0.0892019	0.54723
1203561	Corynebacterium_sp._KPL1824	0.76801	0.936053
40324	Stenotrophomonas_maltophilia	0.389208	0.792132
941449	Desulfovibrio_sp._X2	0.953835	0.99306
712124	Actinomyces_sp._oral_taxon_448	0.984477	0.994585
1203631	Propionibacterium_sp._KPL2003	0.4629	0.817343
1564113	Sphingomonas_sp._Ant_H11	0.101493	0.555983
1842727	Rhodoferax_sp._DCY110	0.0613426	0.498728
40520	Blautia_obeum	0.0783914	0.544084
40545	Sutterella_wadsworthensis	0.0152374	0.430904
56946	Afipia_broomeae	0.183957	0.663011
384638	[Bacteroides]_pectinophilus	0.439031	0.816897
1547922	Ideonella_sakaiensis	0.673623	0.903998
237258	Cloacibacterium_normanense	0.845992	0.956761
204516	Bacteroides_massiliensis	0.032688	0.445973
925409	Asinibacterium_sp._OR53	0.579609	0.874351
712437	Porphyromonas_sp._oral_taxon_278	0.132757	0.591669
335659	Bradyrhizobium_sp._S23321	0.459235	0.817343
499555	Dietzia_timorensis	0.900638	0.973126
876478	Tepidiphilus_thermophilus	0.236186	0.707042
204773	Herminiimonas_arsenicoxydans	0.106135	0.555983
1581082	Stenotrophomonas_sp._HMSC10F07	0.883097	0.963973
172042	Rothia_aeria	0.638046	0.894841
172043	Brevundimonas_nasdae	0.24776	0.720377
1400860	Candidatus_Contendobacter_odensis	0.50443	0.832625
270351	Methylobacterium_aquaticum	0.829044	0.956055
237576	Oribacterium_sinus	0.185761	0.667196
712710	Tannerella_sp._oral_taxon_HOT-286	0.0102202	0.413691
1335308	Burkholderia_sp._AU4i	0.440639	0.816897
237610	Pseudomonas_psychrotolerans	0.509322	0.832625
172088	Bradyrhizobium_sp._th.b2	0.221616	0.693719
401472	Corynebacterium_ureicelerivorans	0.256673	0.729937
1581141	Pseudomonas_sp._HMSC08G10	0.0865349	0.54723
1581134	Corynebacterium_sp._HMSC08A12	0.917047	0.973126
106588	Pseudoflavonifractor_capillosus	0.985269	0.994585
630921	Bradyrhizobium_embrapense	0.158491	0.629639
106649	Acinetobacter_guillouiae	0.452509	0.816897
450734	Nocardioides_dokdonensis	0.776186	0.937517
41276	Brevundimonas_vesicularis	0.182344	0.663011
1450439	Bacteroides_sp._UW	0.838199	0.956761
1499681	Collinsella_sp._MS5	0.611701	0.881941
680496	Diaphorobacter_sp._J5-51	0.0460645	0.464223
1892897	Shigella_sp._FC569	0.529053	0.847465
1860161	Streptococcus_sp._CCUG_49591	0.357049	0.785204
1663558	Stenotrophomonas_sp._MB339	0.162035	0.629639
1581680	Candidatus_Methylopumilus_turicensis	0.0607337	0.498728
598660	Corynebacterium_pyruviciproducens	0.52026	0.837256
1827469	Brevundimonas_sp._GW460-12-10-14-LB2	0.10632	0.555983
1532555	Brevundimonas_sp._DS20	0.253158	0.727917
74426	Collinsella_aerofaciens	0.0273814	0.430904
271155	Flavobacterium_antarcticum	0.456766	0.817343
1680160	Bradyrhizobium_sp._NAS96.2	0.28339	0.748675
910237	Escherichia_sp._TW15838	0.212544	0.693719
1074049	Candidatus_Burkholderia_crenata	0.622073	0.88575
1336207	Pseudomonas_sp._P818	0.355217	0.783216
1287094	Mesorhizobium_sp._L103C565B0	0.283189	0.748675
1090471	Candidatus_Burkholderia_humilis	0.875916	0.963136
762836	Duganella_phyllosphaerae	0.0252586	0.430904
386056	Paraburkholderia_ferrariae	0.0684603	0.525364
1090573	Sphingobium_czechense	0.239768	0.707042
1287226	Mesorhizobium_sp._LNHC209A00	0.00635203	0.313879
1729581	Flavobacterium_sp._TAB_87	0.849365	0.956761
1778770	Microbacterium_sp._HM58-2	0.226795	0.700634
1287289	Mesorhizobium_sp._LSHC416B00	0.80997	0.946789
1287292	Mesorhizobium_sp._LSHC420B00	0.640225	0.894841
1500261	Methylibium_sp._CF059	0.299106	0.760707
1500264	Rhizobacter_sp._OV335	0.503304	0.832625
1287326	Mesorhizobium_sp._LSJC269B00	0.247017	0.720235
1287296	Mesorhizobium_sp._LSHC424B00	0.111671	0.568207
288000	Bradyrhizobium_sp._BTAi1	0.671975	0.903998
1451265	Citrobacter_sp._JT3	0.407326	0.803546
156978	Corynebacterium_imitans	0.673373	0.903998
189753	Bradyrhizobium_sp._Ec3.3	0.234085	0.706337
386414	Prevotella_timonensis	0.286077	0.749622
1435036	Acinetobacter_bohemicus	0.913679	0.973126
1566191	Pseudomonas_sp._NFACC19-2	0.859085	0.958849
1795631	Variovorax_sp._PAMC_28711	0.136987	0.605073
1730094	Methylobacterium_sp._GXS13	0.35539	0.783216
1549858	Sphingomonas_taxi	0.268082	0.744034
1795629	Acinetobacter_sp._BMW17	0.886294	0.963973
1566387	Mesorhizobium_sp._UASWS1009	0.0853168	0.54723
648885	Methylobacterium_sp._MB200	0.872533	0.963136
190148	Bradyrhizobium_paxllaeri	0.676971	0.905536
648995	Rhizobium_pusense	0.485744	0.8259
501571	Butyricicoccus_pullicaecorum	0.0449551	0.464223
550743	Pseudomonas_sp._W15Feb9B	0.131807	0.591669
1484693	Rhodoferax_saidenbachensis	0.0674895	0.525364
1697787	Clostridia_bacterium_UC5.1-1D10	0.0165656	0.430904
157688	Leptotrichia_hofstadii	0.211242	0.693719
1714344	Curvibacter_sp._PAE-UM	0.183671	0.663011
1763535	Hydrogenophaga_sp._LPB0072	0.646541	0.894841
796942	Stomatobaculum_longum	0.985858	0.994585
239935	Akkermansia_muciniphila	0.396519	0.794569
76122	Alloprevotella_tannerae	0.369028	0.789796
59803	Sphingomonas_echinoides	0.735277	0.923889
108980	Acinetobacter_ursingii	0.481552	0.824837
1812935	Enterobacter_cloacae_complex_'Hoffmann_cluster_IV'	0.84552	0.956761
1075768	Janthinobacterium_sp._CG3	0.735647	0.923889
469553	Delftia_sp._JD2	0.448789	0.816897
469610	Burkholderiales_bacterium_1_1_47	0.127025	0.591669
453246	Sphingobium_sp._TCM1	0.6567	0.898068
453247	Sphingomonas_sp._TDK1	0.49847	0.832625
223919	Clostridium_diolis	0.417667	0.803546
223967	Methylobacterium_populi	0.829871	0.956055
60133	Prevotella_pallens	0.690965	0.911611
43768	Corynebacterium_matruchotii	0.472576	0.818893
43771	Corynebacterium_urealyticum	0.216061	0.693719
1207055	Sphingobium_sp._C100	0.35202	0.783216
158500	Novosphingobium_resinovorum	0.50965	0.832625
207745	Variovorax_sp._WDL1	0.54131	0.854957
1715092	Streptococcus_sp._HMSC070B10	0.699138	0.913986
191391	Pseudomonas_salomonii	0.936146	0.982527
158627	Pseudomonas_graminis	0.666794	0.903566
1747903	Janthinobacterium_sp._S3-2	0.446757	0.816897
1518501	Bradyrhizobium_valentinum	0.0524355	0.471745
1715107	Streptococcus_sp._HMSC063B03	0.0874273	0.54723
1715161	Rothia_sp._HMSC061D12	0.346496	0.783027
76761	Pseudomonas_veronii	0.778519	0.937517
43997	Catonella_morbi	0.162314	0.629639
1715180	Streptococcus_sp._HMSC077D04	0.687544	0.911611
1879049	Acinetobacter_sp._WCHA34	0.56749	0.870985
1469502	Burkholderiales_bacterium_GJ-E10	0.511574	0.832625
191579	Fluviicola_taffensis	0.851507	0.956761
1158293	Oxalobacteraceae_bacterium_AB_14	0.223632	0.697087
420994	Sphingobium_ummariense	0.281139	0.748675
158899	Collimonas_fungivorans	0.368839	0.789796
421054	Arthrobacter_sp._D4	0.115567	0.573964
290052	Acetivibrio_ethanolgignens	0.649148	0.894841
748811	Sulfuritalea_hydrogenivorans	0.518311	0.837242
1289477	Proteus_sp._H24	0.995317	0.997957
1813821	Shigella_sp._PAMC_28760	0.0202955	0.430904
1076522	Asinibacterium_sp._OR43	0.0279638	0.430904
28037	Streptococcus_mitis	0.442798	0.816897
1961362	Sphingomonas_sp._NIC1	0.86349	0.960667
28052	Lachnospira_pectinoschiza	0.0176157	0.430904
1813946	Acidovorax_sp._GW101-3H11	0.502368	0.832625
28066	Rhodoferax_fermentans	0.13048	0.591669
28117	Alistipes_putredinis	0.621153	0.885655
28118	Odoribacter_splanchnicus	0.570372	0.870985
28123	Porphyromonas_asaccharolytica	0.0887772	0.54723
28125	Prevotella_bivia	0.644861	0.894841
28129	Prevotella_denticola	0.567469	0.870985
28130	Prevotella_disiens	0.0859537	0.54723
28131	Prevotella_intermedia	0.164731	0.629639
28132	Prevotella_melaninogenica	0.806041	0.94539
28133	Prevotella_nigrescens	0.854717	0.957061
1469948	Clostridium_sp._KNHs209	0.0339735	0.445973
290309	Comamonas_granuli	0.736975	0.923889
454154	Paraprevotella_clara	0.358166	0.785981
470565	Prevotella_histicola	0.498598	0.832625
28212	Sphingomonas_adhaesiva	0.566643	0.870985
28213	Sphingomonas_parapaucimobilis	0.283624	0.748675
208444	Amycolatopsis_vancoresmycina	0.689989	0.911611
1125977	Pseudomonas_sp._PAMC_25886	0.0909815	0.54723
208479	[Clostridium]_bolteae	0.00798441	0.36034
1240676	Pseudomonas_sp._PAMC_26793	0.193576	0.68193
1535623	Pseudomonas_sp._AP19	0.629164	0.889159
1502852	Massilia_sp._LC238	0.728187	0.923889
421530	Chryseobacterium_bovis	0.00279054	0.209185
487174	Barnesiella_intestinihominis	0.296018	0.756071
28446	[Clostridium]_propionicum	0.648503	0.894841
864051	Burkholderiales_bacterium_JOSHI_001	0.695637	0.913986
585543	Bacteroides_sp._D20	0.197617	0.688342
1339242	Delftia_sp._ZNC0008	0.3764	0.790675
1306519	Flavobacterium_sp._PK15	0.592052	0.875163
1454008	Aeromonas_sp._HZM	0.0861165	0.54723
94132	Ramlibacter_tataouinensis	0.978538	0.994585
1650661	Clostridium_phoceensis	0.563024	0.870985
225324	Enhydrobacter_aerosaccus	0.378266	0.790675
1192054	Paracoccus_sp._228	0.347761	0.783027
1470590	Stenotrophomonas_sp._RIT309	0.967599	0.994575
1470591	Sphingomonas_sp._RIT328	0.201034	0.693001
1470593	Pseudomonas_sp._RIT357	0.0785775	0.544084
1945864	Hydrogenophaga_sp._A37	0.566612	0.870985
487698	Stenotrophomonas_pavanii	0.581311	0.874351
307486	Tepidimonas_taiwanensis	0.156888	0.629639
307643	Exiguobacterium_profundum	0.647652	0.894841
45634	Streptococcus_cristatus	0.473973	0.818893
1356405	Rhodococcus_sp._PML026	0.479696	0.824378
45677	Azohydromonas_lata	0.883931	0.963973
160386	Corynebacterium_casei	0.271527	0.7476
29322	[Eubacterium]_cellulosolvens	0.519445	0.837242
1635005	Rheinheimera_sp._KL1	0.0999588	0.554851
225991	Comamonas_aquatica	0.723853	0.923889
29388	Staphylococcus_capitis	0.0496413	0.471745
78587	Asticcacaulis_excentricus	0.69658	0.913986
29448	Bradyrhizobium_elkanii	0.657545	0.898068
1274631	Bradyrhizobium_icense	0.661412	0.898621
45851	Butyrivibrio_crossotus	0.0452021	0.464223
291644	Bacteroides_salyersiae	0.143786	0.61809
144185	Leifsonia_aquatica	0.804964	0.94539
45972	Staphylococcus_pasteuri	0.0186127	0.430904
1881045	Massilia_sp._CF038	0.744015	0.926005
488447	Burkholderia_contaminans	0.716367	0.922567
1209355	Acinetobacter_sp._MDS7A	0.359673	0.785981
46228	Ruminococcus_lactaris	0.0182879	0.430904
554344	Pseudomonas_toyotomiensis	0.120726	0.577481
1619313	Erwinia_gerundensis	0.172122	0.642672
95607	Rhodopseudomonas_sp._B29	0.463587	0.817343
13688	Novosphingobium_capsulatum	0.916651	0.973126
13690	Sphingobium_yanoikuyae	0.927861	0.97878
95617	Corynebacterium-like_bacterium_B27	0.0123711	0.422984
652716	Prevotella_sp._oral_taxon_299	0.444184	0.816897
46503	Parabacteroides_merdae	0.26299	0.7395
46506	Bacteroides_stercoris	0.726718	0.923889
652706	Oribacterium_sp._oral_taxon_078	0.505338	0.832625
259537	Dechloromonas_aromatica	0.10659	0.555983
1144307	Sphingobium_sp._AP49	0.385015	0.791377
1144306	Rhizobium_sp._AP16	0.250836	0.723958
1144317	Acidovorax_sp._CF316	0.310712	0.762456
1144318	Polaromonas_sp._CF318	0.998715	0.998715
1144343	Phyllobacterium_sp._YR531	0.793597	0.942528
1144344	Bradyrhizobium_sp._YR681	0.237452	0.707042
1144327	Pseudomonas_sp._GM25	0.353897	0.783216
505382	Sphingomonas_sp._sph1	0.0103622	0.413691
1504823	bacterium_LF-3	0.156414	0.629639
882211	Pseudomonas_deceptionensis	0.0416346	0.464223
472695	Pantoea_septica	0.246419	0.720235
407152	Ochrobactrum_cytisi	0.257758	0.73102
915099	Pseudomonas_canadensis	0.89597	0.971805
1537702	Delftia_sp._670	0.934745	0.98205
341694	Peptostreptococcus_stomatis	0.632134	0.890305
1603291	Alicycliphilus_sp._B1	0.319085	0.766319
1292023	Leucobacter_sp._UCD-THU	0.903886	0.973126
1292021	Kocuria_sp._UCD-OTCP	0.330038	0.768392
1292020	Dietzia_sp._UCD-THP	0.317544	0.766319
1390395	Sphingomonas_sp._LK11	0.372033	0.790675
358220	Acidovorax_sp._KKS102	0.965743	0.994575
571254	Ochrobactrum_rhizosphaerae	0.661024	0.898621
948102	Mycobacterium_franklinii	0.938274	0.983617
1423323	Flavobacterium_sp._AED	0.443266	0.816897
1619951	Burkholderiaceae_bacterium_26	0.570587	0.870985
1701910	Agrobacterium_sp._SUL3	0.262163	0.7395
1095771	Ruminococcus_sp._JC304	0.105769	0.555983
161879	Corynebacterium_kroppenstedtii	0.0856321	0.54723
96345	Flavobacterium_psychrophilum	0.15696	0.629639
161899	Corynebacterium_singulare	0.815821	0.947229
1816686	Halomonas_sp._Marseille-P2426	0.518455	0.837242
47229	Massilia_timonae	0.209481	0.693719
1112214	Sphingomonas_sp._PAMC_26605	0.330257	0.768392
1849491	Staphylococcaceae_bacterium_S31	0.483015	0.825808
882856	Pseudonocardia_sp._P2	0.283825	0.748675
178356	Flavobacterium_xinjiangense	0.470563	0.818893
1161412	Prevotella_sp._ICM33	0.828668	0.956055
1538295	Aquabacterium_sp._NJ1	0.203789	0.693001
1259798	Pseudomonas_sp._LAMO17WK12:I2	0.0481143	0.471745
866564	Polaromonas_glacialis	0.872699	0.963136
47421	Hydrogenophaga_pseudoflava	0.110963	0.567386
1522072	Sphingobium_sp._ba1	0.983844	0.994585
391597	Limnobacter_sp._MED105	0.553567	0.866738
391598	Flavobacteria_bacterium_BAL38	0.75817	0.934335
391601	Stenotrophomonas_sp._SKA14	0.060642	0.498728
1898961	Kluyvera_intestini	0.59091	0.875163
1915389	Stenotrophomonas_sp._KAs_5-3	0.916388	0.973126
768491	Serratia_sp._S4	0.877824	0.963973
211460	Afipia_massiliensis	0.022675	0.430904
522773	Sphingobium_lactosutens	0.749968	0.930068
1227276	Prevotella_sp._F0091	0.207398	0.693719
47671	Lautropia_mirabilis	0.500598	0.832625
47678	Bacteroides_caccae	0.0411067	0.464223
146021	Mycobacterium_houstonense	0.115099	0.573964
211589	Herbaspirillum_chlorophenolicum	0.237128	0.707042
473781	Sphingomonas_sp._LH128	0.216349	0.693719
457392	Bacteroides_sp._3_2_5	0.117531	0.577275
457400	Escherichia_sp._1_1_43	0.850264	0.956761
457401	Escherichia_sp._4_1_40B	0.734604	0.923889
457412	Ruminococcus_sp._5_1_39BFAA	0.0241861	0.430904
359110	Pseudomonas_extremaustralis	0.940913	0.983617
457421	Clostridiales_bacterium_1_7_47FAA	0.08807	0.54723
391953	Aquincola_tertiaricarbonis	0.23861	0.707042
457502	Polaromonas_jejuensis	0.461656	0.817343
1768242	Paucibacter_sp._KCTC_42545	0.941153	0.983617
47920	Acidovorax_delafieldii	0.23619	0.707042
1276755	Acidovorax_sp._JHL-3	0.0175253	0.430904
1276756	Acidovorax_sp._JHL-9	0.411831	0.803546
1096546	Methylobacterium_sp._GXF4	0.361996	0.789394
1686378	Citrobacter_sp._MGH103	0.219057	0.693719
343013	Acidovorax_caeni	0.231697	0.702009
80866	Delftia_acidovorans	0.205287	0.693001
1735679	Sphingomonas_sp._Leaf208	0.760379	0.935158
1735676	Sphingomonas_sp._Leaf10	0.769222	0.936053
80879	Curvibacter_delicatus	0.463187	0.817343
80878	Acidovorax_temperans	0.435319	0.816897
1735694	Sphingomonas_sp._Leaf230	0.978215	0.994585
1735695	Sphingomonas_sp._Leaf28	0.322477	0.766319
1735680	Pseudomonas_sp._Leaf15	0.0998612	0.554851
310297	Bacteroides_plebeius	0.155056	0.629639
310298	Bacteroides_coprocola	0.0251783	0.430904
1735685	Sphingomonas_sp._Leaf20	0.0394733	0.460374
588932	Brevundimonas_naejangsanensis	0.625151	0.887698
31998	Methylobacterium_radiotolerans	0.678466	0.906368
228604	Prevotella_salivae	0.0288583	0.430904
1506582	Pseudomonas_sp._11/12A	0.302896	0.761008
32013	Comamonas_terrigena	0.90716	0.973126
1768762	Blastomonas_sp._CCH1-A6	0.312359	0.764691
1768753	Bradyrhizobium_sp._CCH5-F6	0.840559	0.956761
1768757	Sphingomonas_sp._CCH10-B3	0.618901	0.883657
1768795	Acidovorax_sp._CCH12-A4	0.554445	0.866738
1768786	Sphingomonas_sp._CCH5-D11	0.590031	0.875163
1768778	Sphingomonas_sp._CCH9-F2	0.472492	0.818893
1768783	Sphingomonas_sp._CCH19-C6	0.129535	0.591669
1768781	Sphingobium_sp._CCH11-B1	0.6143	0.881941
1768803	Comamonadaceae_bacterium_CCH12-A10	0.308854	0.761499
1768804	Comamonadaceae_bacterium_CCH4-C5	0.779934	0.937517
1768805	Erythrobacteraceae_bacterium_CCH12-C2	0.0295893	0.430904
540060	Limnohabitans_planktonicus	0.384319	0.791377
196015	Caldimonas_manganoxidans	0.90107	0.973126
1703332	Lachnospiraceae_bacterium_TF01-11	0.368113	0.789796
1670619	Nitratireductor_sp._ZZ-1	0.577898	0.874351
146939	Azospira_oryzae	0.412925	0.803546
1736215	Sphingomonas_sp._Leaf33	0.333105	0.770074
65048	Mitsuaria_chitosanitabida	0.977276	0.994585
1736239	Pseudomonas_sp._Leaf83	0.163786	0.629639
1736227	Duganella_sp._Leaf61	0.95163	0.991759
1736224	Serratia_sp._Leaf51	0.0131514	0.426598
1736280	Acidovorax_sp._Leaf160	0.08976	0.54723
1736272	Massilia_sp._Leaf139	0.506763	0.832625
1736265	Methylobacterium_sp._Leaf125	0.170532	0.639034
1736315	Pseudorhodoferax_sp._Leaf265	0.591857	0.875163
1736318	Pseudorhodoferax_sp._Leaf274	0.829598	0.956055
1736305	Agreia_sp._Leaf244	0.577427	0.874351
1736309	Sphingomonas_sp._Leaf257	0.204973	0.693001
1736299	Sphingomonas_sp._Leaf198	0.0918895	0.547487
1736301	Sphingomonas_sp._Leaf231	0.190775	0.678166
1736345	Sphingomonas_sp._Leaf343	0.575331	0.874351
1736350	Sphingomonas_sp._Leaf357	0.35013	0.783216
1736351	Flavobacterium_sp._Leaf359	0.242765	0.711836
1736343	Sphingomonas_sp._Leaf339	0.629607	0.889159
1736341	Leifsonia_sp._Leaf336	0.0986892	0.554851
1736321	Agreia_sp._Leaf283	0.401626	0.803251
179878	Sphingomonas_elodea	0.22161	0.693719
1736382	Methylobacterium_sp._Leaf456	0.441443	0.816897
1736370	Sphingomonas_sp._Leaf412	0.110948	0.567386
1736363	Bradyrhizobium_sp._Leaf396	0.201545	0.693001
1736365	Ramlibacter_sp._Leaf400	0.56448	0.870985
1736352	Methylobacterium_sp._Leaf361	0.167068	0.632907
1523421	beta_proteobacterium_AAP51	0.43687	0.816897
1736441	Methylibium_sp._Root1272	0.779364	0.937517
1736444	Acinetobacter_sp._Root1280	0.339374	0.775707
1736434	Pelomonas_sp._Root1237	0.124263	0.586296
1736433	Rhizobacter_sp._Root1221	0.091011	0.54723
1736436	Afipia_sp._Root123D2	0.263437	0.7395
1523430	Rhodopseudomonas_sp._AAP120	0.807447	0.94597
1736430	Pelomonas_sp._Root1217	0.662825	0.899363
1523425	Novosphingobium_sp._AAP83	0.868009	0.963136
1736466	Pseudolabrys_sp._Root1462	0.113652	0.572026
1736464	Pelomonas_sp._Root1444	0.0153245	0.430904
1736502	Ensifer_sp._Root258	0.860744	0.95967
1736490	Hydrogenophaga_sp._Root209	0.967181	0.994575
1523503	Pseudomonas_sp._ML96	0.381626	0.790675
1736480	Achromobacter_sp._Root170	0.433205	0.816897
1736528	Rhizobacter_sp._Root404	0.853579	0.95682
1736527	Acidovorax_sp._Root402	0.982851	0.994585
229204	Flavobacterium_frigoris	0.960242	0.994575
1736513	Variovorax_sp._Root318D1	0.836578	0.956761
1736564	Achromobacter_sp._Root565	0.852605	0.956761
1736565	Acidovorax_sp._Root568	0.847625	0.956761
1736544	Bosea_sp._Root483D1	0.674395	0.903998
1736604	Pseudomonas_sp._Root9	0.025789	0.430904
1736590	Acidovorax_sp._Root70	0.533723	0.84891
1720194	Clostridium_sp._AT4	0.00337507	0.209185
1736577	Rhizobium_sp._Root651	0.425475	0.80733
1933220	Sphingobacterium_sp._B29	0.004942	0.269989
1720315	Eggerthellaceae_bacterium_AT8	0.0575779	0.485902
376815	Variovorax_soli	0.724531	0.923889
999425	Streptococcus_sp._F0442	0.0681425	0.525364
147645	Paracoccus_yeei	0.566539	0.870985
1835254	Polynucleobacter_duraquae	0.558551	0.867928
1032527	Pedosphaera_parvula	0.498341	0.832625
1933777	Microbacterium_sp._CSI-V	0.292039	0.750338
529	Ochrobactrum_anthropi	0.862915	0.960667
1770210	Micrococcus_sp._CH7	0.169735	0.638352
853	Faecalibacterium_prausnitzii	1.43479e-06	0.00148932
901	Desulfovibrio_piger	0.281316	0.748675
1819727	Polynucleobacter_sp._MWH-Adler-W8	0.419847	0.803546
1276	Kytococcus_sedentarius	0.392023	0.792132
1305	Streptococcus_sanguinis	0.593815	0.875163
1308	Streptococcus_thermophilus	0.546735	0.858564
1309	Streptococcus_mutans	0.14193	0.616314
1358	Lactococcus_lactis	0.194865	0.683345
1398	Bacillus_coagulans	0.899811	0.973126
50715	Acidisphaera_rubrifaciens	0.959267	0.994575
1579	Lactobacillus_acidophilus	0.982886	0.994585
1580	Lactobacillus_brevis	0.280885	0.748675
1582	Lactobacillus_casei	0.44363	0.816897
1584	Lactobacillus_delbrueckii	0.916204	0.973126
1596	Lactobacillus_gasseri	0.376584	0.790675
1599	Lactobacillus_sakei	0.131084	0.591669
690417	Paracoccus_sphaerophysae	0.351388	0.783216
1739295	Corynebacterium_sp._HMSC034A01	0.0238634	0.430904
1739268	Streptococcus_sp._HMSC073F11	0.350494	0.783216
2751	Carnobacterium_maltaromaticum	0.613619	0.881941
576610	Polynucleobacter_necessarius	0.440075	0.816897
1870984	Anaerococcus_mediterraneensis	0.0712273	0.531899
134537	Paraburkholderia_fungorum	0.995223	0.997957
1117702	Novosphingobium_fuchskuhlense	0.763072	0.936053
52765	Caldicellulosiruptor_kristjanssonii	0.945761	0.986633
52766	Caldicellulosiruptor_lactoaceticus	0.0260336	0.430904
1232427	Corynebacterium_ihumii	0.580545	0.874351
1707785	Massilia_sp._WG5	0.128453	0.591669
36805	Microbacterium_aurum	0.156464	0.629639
1380389	Sphingomonas_sp._URHD0057	0.363559	0.789796
135517	Geobacillus_vulcani	0.1425	0.616314
332249	Truepera_radiovictrix	0.601453	0.876838
135719	Sphingobium_amiense	0.611999	0.881941
1545044	Paracoccus_sanguinis	0.0993359	0.554851
1709002	Rhodocista_sp._MIMtkB3	0.503611	0.832625
1545443	Belnapia_sp._F-4-1	0.29105	0.750338
529705	Sphingomonas_changbaiensis	0.910417	0.973126
38286	Corynebacterium_afermentans	0.372818	0.790675
38289	Corynebacterium_jeikeium	0.731674	0.923889
38301	Corynebacterium_minutissimum	0.922871	0.975499
529884	Rhodoluna_lacicola	0.0425224	0.464223
1136105	Tolypothrix_campylonemoides	0.502511	0.832625
1414719	Corynebacterium_jeddahense	0.874087	0.963136
1759059	Caulobacteraceae_bacterium_OTSz_A_272	0.0625411	0.503237
563037	Streptococcus_sp._M143	0.748696	0.929601
1267535	Acidobacteriaceae_bacterium_KBS_96	0.918483	0.973126
579490	Paracoccus_sp._S4493	0.628772	0.889159
137730	Facklamia_ignava	0.469395	0.818893
88688	Caulobacter_segnis	0.0216655	0.430904
712357	Leptotrichia_sp._oral_taxon_212	0.605293	0.878733
40681	Sphingomonas_asaccharolytica	0.682661	0.909631
40682	Sphingomonas_mali	0.782528	0.937517
40683	Sphingomonas_pruni	0.345398	0.783027
1581076	Streptococcus_sp._HMSC10A01	0.291447	0.750338
450749	Veillonella_sp._6_1_27	0.0985564	0.554851
1335760	Sphingobium_sp._YL23	0.601216	0.876838
1123067	Rubellimicrobium_mesophilum	0.793068	0.942528
1287116	Mesorhizobium_sp._L2C084A000	0.805328	0.94539
1287252	Mesorhizobium_sp._LNHC252B00	0.592452	0.875163
1287264	Mesorhizobium_sp._LNJC380A00	0.493287	0.83122
1287325	Mesorhizobium_sp._LSJC268A00	0.0570165	0.485902
1287334	Mesorhizobium_sp._LSJC277A00	0.307697	0.761484
255205	Pseudoclavibacter_helvolus	0.00327338	0.209185
1353277	Rhizobium_freirei	0.193805	0.68193
452623	Pseudoclavibacter_soli	0.407751	0.803546
1485002	Acinetobacter_sp._ETR1	0.419944	0.803546
43263	Pseudomonas_alcaligenes	0.0800041	0.544084
469609	Streptococcus_sp._2_1_36FAA	0.274376	0.748675
43669	Brachybacterium_faecium	0.8569	0.958473
93064	Sphingomonas_koreensis	0.447543	0.816897
257003	Sphingomonas_phyllosphaerae	0.2849	0.748675
306205	Rheinheimera_texasensis	0.325731	0.766319
551987	Duganella_sacchari	0.705945	0.91711
535712	Candidatus_Rhodoluna_planktonica	0.0435842	0.464223
454194	Pyrinomonas_methylaliphatogenes	0.613029	0.881941
257708	Roseomonas_gilardii	0.0804956	0.544084
94009	Thermicanus_aegyptius	0.882142	0.963973
1684385	Novosphingobium_sp._ST904	0.735164	0.923889
160791	Sphingomonas_wittichii	0.670397	0.903998
1078480	Haemophilus_sputorum	0.832216	0.956634
95606	Sphingomonas-like_bacterium_B12	0.752413	0.931986
407019	Sphingomonas_astaxanthinifaciens	0.690393	0.911611
685778	Sphingomonas_sp._PR090111-T3T-6A	0.638353	0.894841
1030157	Sphingomonas_sp._KC8	0.581224	0.874351
1538095	Cupriavidus_sp._D384	0.0835282	0.54723
1095727	Streptococcus_sp._SK643	0.83086	0.956134
1472716	Burkholderia_sp._K24	0.992039	0.99684
162426	Microbacterium_hominis	0.29119	0.750338
47770	Lactobacillus_crispatus	0.0526355	0.471745
1522368	Modestobacter_caceresii	0.0263661	0.430904
97138	Clostridium_sp._ASF356	0.30499	0.761009
1735677	Microbacterium_sp._Leaf203	0.419391	0.803546
1735693	Sphingobium_sp._Leaf26	0.672101	0.903998
392409	Sphingomonas_jaspsi	0.347221	0.783027
1768765	Methylobacterium_sp._CCH5-D2	0.41133	0.803546
1768777	Streptococcus_sp._CCH8-C6	0.642025	0.894841
1768780	Microbacterium_sp._CCH5-D1	0.166565	0.632907
1768806	Rhodospirillaceae_bacterium_CCH5-H10	0.327751	0.767959
1736347	Microbacterium_sp._Leaf347	0.38751	0.792132
1736481	Mesorhizobium_sp._Root172	0.142387	0.616314
1736553	Microbacterium_sp._Root53	0.792327	0.942528
1736556	Microbacterium_sp._Root553	0.880614	0.963973
1310601	Acinetobacter_sp._479375	0.780903	0.937517
56	Sorangium_cellulosum	0.372724	0.790675
393310	Skermanella_aerolata	0.656795	0.898068
103	Flectobacillus_major	0.444288	0.816897
229480	Arsenicicoccus_bolidensis	0.323109	0.766319
204	Campylobacter_showae	0.0807216	0.544084
245	Flavobacterium_aquatile	0.657128	0.898068
249	Terrimonas_ferruginea	0.764582	0.936053
33032	Anaerococcus_lactolyticus	0.315105	0.766319
33034	Anaerococcus_prevotii	0.23101	0.702009
339	Xanthomonas_campestris	0.0235954	0.430904
505	Kingella_oralis	0.0562427	0.485902
732	Aggregatibacter_aphrophilus	0.610028	0.881941
459515	Nakamurella_lactea	0.153468	0.629639
824	Campylobacter_gracilis	0.239046	0.707042
827	Campylobacter_ureolyticus	0.0317004	0.438734
983	Flavobacterium_flevense	0.882087	0.963973
1017	Capnocytophaga_gingivalis	0.138859	0.608168
1019	Capnocytophaga_sputigena	0.27526	0.748675
1737983	Labrys_sp._WJW	0.904869	0.973126
165096	Weissella_koreensis	0.131884	0.591669
1377	Aerococcus_viridans	0.0516617	0.471745
755172	Peptoniphilus_coxii	0.445013	0.816897
1535	[Clostridium]_leptum	0.767288	0.936053
1587	Lactobacillus_helveticus	0.39087	0.792132
1597	Lactobacillus_paracasei	0.846123	0.956761
1622	Lactobacillus_murinus	0.302808	0.761008
1655	Actinomyces_naeslundii	0.119868	0.577275
1659	Actinomyces_israelii	0.0514068	0.471745
1660	Actinomyces_odontolyticus	0.201684	0.693001
1750	Pseudopropionibacterium_propionicum	0.603708	0.877659
1778	Mycobacterium_gordonae	0.295583	0.756071
1861	Geodermatophilus_obscurus	0.0346725	0.445973
1673725	Peptoniphilus_sp._EL1	0.0191378	0.430904
100886	Catenibacterium_mitsuokai	0.742459	0.925791
1739337	Kocuria_sp._HMSC066H03	0.324748	0.766319
2718	Cardiobacterium_hominis	0.731949	0.923889
1739525	Peptoniphilus_sp._HMSC075B08	0.533285	0.84891
1379270	Gemmatimonas_phototrophica	0.71836	0.923454
1871035	Negativibacillus_massiliensis	0.315619	0.766319
1838286	Lacunisphaera_limnophila	0.172792	0.642862
1641707	Stenotrophomonas_sp._TD3	0.420461	0.803546
363832	Solirubrobacter_soli	0.395827	0.794569
1641811	Actinobacteria_bacterium_IMCC26207	0.379978	0.790675
1379870	Spirosoma_radiotolerans	0.0299859	0.430904
102148	Solobacterium_moorei	0.781724	0.937517
397278	Marmoricola_aequoreus	0.38124	0.790675
1904640	Betaproteobacteria_bacterium_GR16-43	0.317752	0.766319
1380388	Nocardioides_sp._URHA0032	0.218139	0.693719
1904944	Stenotrophomonas_sp._LM091	0.91392	0.973126
1904966	Ornithinimicrobium_sp._CNJ-824	0.406407	0.803546
332163	Candidatus_Solibacter_usitatus	0.379559	0.790675
1315212	Exiguobacterium_sp._8-11-1	0.703875	0.916944
398037	Segetibacter_koreensis	0.87519	0.963136
1381123	Aliihoeflea_sp._2WW	0.144697	0.61809
37923	Kocuria_kristinae	0.275995	0.748675
1119528	Methyloversatilis_discipulorum	0.410426	0.803546
1840518	Gardnerella_sp._30-4	0.495255	0.832625
38304	Corynebacterium_tuberculostearicum	0.822489	0.951776
1054213	Acetobacteraceae_bacterium_AT-5844	0.510072	0.832625
693988	Bilophila_sp._4_1_30	0.320553	0.766319
1382303	Caulobacteraceae_bacterium_PMMR1	0.0490962	0.471745
1841133	Gardnerella_sp._26-12	0.93157	0.9807
72000	Kocuria_rhizophila	0.0125332	0.422984
1579343	Streptococcus_sp._263_SSPC	0.51015	0.832625
137732	Granulicatella_elegans	0.193686	0.68193
39490	Eubacterium_ramulus	0.219042	0.693719
203471	Tepidiphilus_margaritifer	0.835017	0.956761
1776384	Emergencia_timonensis	0.718835	0.923454
39778	Veillonella_dispar	0.624935	0.887698
301953	Caldicellulosiruptor_acetigenus	0.419328	0.803546
1449048	Mycobacterium_sp._UNC280MFTsu5.1	0.980073	0.994585
433660	Nocardioides_halotolerans	0.580255	0.874351
40519	Ruminococcus_callidus	0.450954	0.816897
40542	Leptotrichia_buccalis	0.512038	0.832625
1581081	Stenotrophomonas_sp._HMSC10F06	0.283381	0.748675
1581131	Actinomyces_sp._HMSC08A01	0.962079	0.994575
467093	Ilumatobacter_nonamiensis	0.572222	0.872197
41202	Ewingella_americana	0.251084	0.723958
467210	Lachnoanaerobaculum_saburreum	0.50822	0.832625
1745712	Anaerococcus_sp._Marseille-P2143	0.155114	0.629639
41950	Candidatus_Microthrix_parvicella	0.512281	0.832625
468056	Flavobacterium_fluvii	0.811475	0.947229
42256	Rubrobacter_radiotolerans	0.986553	0.994585
173362	Brachybacterium_paraconglomeratum	0.658833	0.898621
1484116	Hymenobacter_sp._PAMC_26554	0.474078	0.818893
173480	Gemmatimonas_aurantiaca	0.315255	0.766319
1549812	Massilia_sp._BSC265	0.416169	0.803546
501496	Porphyromonas_bennonis	0.966538	0.994575
927677	Synechocystis_sp._PCC_7509	0.721978	0.923889
272548	Actinomyces_dentalis	0.071952	0.532294
665939	Campylobacter_sp._10_1_50	0.131968	0.591669
43769	Corynebacterium_propinquum	0.213576	0.693719
1387353	Paludisphaera_borealis	0.629494	0.889159
44008	Enterococcus_cecorum	0.112693	0.570613
404937	Anoxybacillus_thermarum	0.465265	0.817343
44676	Geothrix_fermentans	0.347573	0.783027
437898	Sutterella_parvirubra	0.354882	0.783216
44749	Sporobacter_termitidis	0.754689	0.93258
1650663	Fournierella_massiliensis	0.161486	0.629639
1945862	Flavobacterium_sp._A45	0.338004	0.775707
1225476	Candidatus_Rickettsiella_isopodorum	0.873749	0.963136
46125	Abiotrophia_defectiva	0.0126325	0.422984
1128427	filamentous_cyanobacterium_ESFC-1	0.72242	0.923889
1849383	Psychrobacter_sp._SHUES1	0.219544	0.693719
1816677	Butyricimonas_sp._Marseille-P2440	0.280944	0.748675
1227267	Leptotrichia_sp._oral_taxon_879	0.731736	0.923889
1522317	bacterium_SIT5	0.394552	0.793693
1882918	Pajaroellobacter_abortibovis	0.587415	0.875163
1850526	Arachidicoccus_sp._BS20	0.0290056	0.430904
441501	Corynebacterium_massiliense	0.105518	0.555983
48292	Hyphomicrobium_zavarzinii	0.85794	0.958603
671228	Veillonella_sp._oral_taxon_158	0.991541	0.99684
1490484	Mycobacterium_sp._ST-F2	0.851036	0.956761
1523418	alpha_proteobacterium_AAP38	0.388347	0.792132
343874	Empedobacter_falsenii	0.354544	0.783216
1097667	Patulibacter_medicamentivorans	0.0307196	0.430904
540746	Rudaea_cellulosilytica	0.780236	0.937517
82135	Atopobium_vaginae	0.82026	0.950256
147802	Lactobacillus_iners	0.631149	0.890125
344881	Flavobacterium_soli	0.183832	0.663011
1852381	Duodenibacillus_massiliensis	0.725846	0.923889
280093	Flavobacterium_granuli	0.118463	0.577275
83655	Leclercia_adecarboxylata	0.367463	0.789796
214851	Subdoligranulum_variabile	0.217199	0.693719
706438	Actinomyces_sp._oral_taxon_171	0.242323	0.711836
1492898	Flavisolibacter_sp._LCS9	0.980073	0.994585
280871	Mycobacterium_llatzerense	0.803983	0.94539
477666	Bacteroides_graminisolvens	0.301792	0.761008
215690	Thermomonas_fusca	0.208965	0.693719
936577	Streptococcus_sp._AS14	0.596021	0.875163
445220	Reyranella_massiliensis	0.0522674	0.471745
1035308	Dehalobacter_sp._FTH1	0.884898	0.963973
1461582	Jeotgalicoccus_saudimassiliensis	0.774531	0.937517
249352	Flavobacterium_fryxellicola	0.796926	0.944303
544580	Actinomyces_oris	0.318326	0.766319
938293	Anaerococcus_provenciensis	0.0994335	0.554851
1298857	Solirubrobacter_sp._URHD0082	0.922129	0.975499
1298863	Marmoricola_sp._URHB0036	0.47428	0.818893
184870	Varibaculum_cambriense	0.0959385	0.554851
54005	Peptoniphilus_harei	0.0360103	0.445973
185294	Prevotella_paludivivens	0.691964	0.911611
54299	Chroococcidiopsis_thermalis	0.331638	0.768392
218538	Dialister_invisus	0.754171	0.93258
1955701	Spirosoma_sp._209	0.457442	0.817343
55565	Actinomyces_graevenitzii	0.329561	0.768392
416016	Flavobacterium_cucumis	0.273483	0.748675
1105029	Actinomyces_sp._ICM39	0.709817	0.917388
253239	Ethanoligenens_harbinense	0.137605	0.60523
56689	Mycobacterium_mucogenicum	0.819413	0.950256
712122	Actinomyces_sp._oral_taxon_414	0.0688339	0.525364
384677	Ornithinimicrobium_pekingense	0.596089	0.875163
1859695	Haemophilus_sp._CCUG_60358	0.463125	0.817343
1302690	Cnuella_takakiae	0.486151	0.8259
712888	Actinobaculum_sp._oral_taxon_183	0.120127	0.577275
1827278	Aliterella_atlantica	0.500012	0.832625
1892844	Hyphomicrobium_sp._CS1BSMeth3	0.698819	0.913986
1172186	Mycobacterium_sp._360MFTsu5.1	0.684601	0.911045
418856	Nevskia_soli	0.215245	0.693719
1173027	Microcoleus_sp._PCC_7113	0.764866	0.936053
1500894	Massilia_sp._9096	0.102121	0.555983
59196	Rickettsiella_grylli	0.41657	0.803546
1206085	Jatrophihabitans_endophyticus	0.177491	0.651009
157687	Leptotrichia_wadei	0.391347	0.792132
1697794	Clostridia_bacterium_UC5.1-1D1	0.0294965	0.430904
157784	Pseudomonas_thermotolerans	0.393014	0.792132
191495	Conexibacter_woesei	0.835853	0.956761
551990	Flavobacterium_glycines	0.850751	0.956761
1141883	Massilia_putida	0.0976817	0.554851
1305732	Microbacterium_sp._KROCY2	0.0553753	0.485902
912594	Mycobacterium_iranicum	0.476977	0.821066
1699078	Geobacillus_sp._PA-3	0.131163	0.591669
28038	Lactobacillus_curvatus	0.723994	0.923889
552398	Ruminococcaceae_bacterium_D16	0.0274975	0.430904
421525	Chryseobacterium_haifense	0.735536	0.923889
1470358	Candidatus_Blastococcus_massiliensis	0.383977	0.791377
651609	Actinomyces_sp._oral_taxon_180	0.254051	0.728467
29321	Turicella_otitidis	0.0745904	0.537672
29379	Staphylococcus_auricularis	0.814675	0.947229
29382	Staphylococcus_cohnii	0.617212	0.883657
29391	Gemella_morbillorum	0.404431	0.803546
29394	Dolosigranulum_pigrum	0.428612	0.810381
29405	Microlunatus_phosphovorus	0.0923027	0.547487
29466	Veillonella_parvula	0.0662329	0.52401
554283	Flavobacterium_chungangense	0.538981	0.854141
521720	Pseudomonas_caeni	0.366033	0.789796
1636152	Planctomyces_sp._SH-PL62	0.726164	0.923889
1505605	Hymenobacter_sp._IS2118	0.799313	0.944973
457416	Veillonella_sp._3_1_44	0.0305054	0.430904
1178516	Spirosoma_montaniterrae	0.210145	0.693719
261292	Nitrosomonas_sp._Is79A3	0.308115	0.761484
32057	Calothrix_sp._PCC_7103	0.740653	0.925384
1768770	Caulobacter_sp._CCH5-E12	0.173612	0.643604
1768768	Caulobacter_sp._CCH9-E1	0.705106	0.91711
163202	Corynebacterium_appendicis	0.336795	0.775152
392734	Terriglobus_roseus	0.641865	0.894841
196162	Nocardioides_sp._JS614	0.20563	0.693001
1736379	Marmoricola_sp._Leaf446	0.331061	0.768392
1736375	Aureimonas_sp._Leaf427	0.899259	0.973126
1736408	Nocardioides_sp._Soil774	0.80836	0.945973
1736431	Nocardioides_sp._Root122	0.0831503	0.54723
1736504	Mycobacterium_sp._Root265	0.708553	0.917388
1736540	Aeromicrobium_sp._Root472D3	0.460441	0.817343
229205	Flavobacterium_micromati	0.800572	0.945385
1736591	Phenylobacterium_sp._Root700	0.42622	0.80733
378211	Methyloversatilis_universalis	0.846086	0.956761
1422	Geobacillus_stearothermophilus	0.231379	0.702009
198092	Roseomonas_rosea	0.22505	0.697319
427683	Methylobacterium_platani	0.37921	0.790675
1739414	Staphylococcus_sp._HMSC066C03	0.376249	0.790675
69395	Caulobacter_henricii	0.740842	0.925384
1743159	Polynucleobacter_yangtzensis	0.265023	0.7395
712119	Actinomyces_sp._oral_taxon_175	0.150147	0.629639
1187852	Methylobacterium_tarhaniae	0.736494	0.923889
191863	Chthoniobacter_flavus	0.307512	0.761484
114	Gemmata_obscuriglobus	0.0770126	0.544084
461393	Actinomyces_massiliensis	0.0411809	0.464223
1739387	Actinomyces_sp._HMSC075C01	0.276923	0.748675
1739406	Actinomyces_sp._HMSC035G02	0.359454	0.785981
690879	Terrimicrobium_sacchariphilum	0.250836	0.723958
2756	Brochothrix_thermosphacta	0.200652	0.693001
35841	Bacillus_thermoamylovorans	0.742951	0.925791
364298	Janibacter_hoylei	0.790953	0.942528
1380390	Solirubrobacterales_bacterium_URHD0059	0.161623	0.629639
496058	Spirosoma_panaciterrae	0.542791	0.854957
1283291	Pseudomonas_sp._URMO17WK12:I11	0.289053	0.750338
1284708	Tissierellia_bacterium_S7-1-4	0.181696	0.663011
1581063	Lactobacillus_sp._HMSC25A02	0.967858	0.994575
1581133	Actinomyces_sp._HMSC08A09	0.542665	0.854957
107709	Opitutus_terrae	0.18691	0.669009
927083	Sandaracinus_amylolyticus	0.582058	0.874351
75659	Duganella_zoogloeoides	0.692052	0.911611
503361	Flavobacterium_sasangense	0.0900769	0.54723
1785156	Dietzia_sp._111N12-1	0.523457	0.839796
84135	Gemella_sanguinis	0.86459	0.960861
936548	Actinomyces_sp._ICM47	0.469794	0.818893
52769	Actinomyces_gerencseriae	0.586854	0.875163
1005039	Fimbriimonas_ginsengisoli	0.873509	0.963136
55211	Erwinia_persicina	0.593662	0.875163
712117	Actinomyces_sp._oral_taxon_170	0.774427	0.937517
122355	Pseudomonas_psychrophila	0.461977	0.817343
712359	Leptotrichia_sp._oral_taxon_215	0.815646	0.947229
516700	Jeotgalicoccus_marinus	0.691964	0.911611
419005	Prevotella_amnii	0.307789	0.761484
1834155	Kocuria_sp._ICS0012	0.0459818	0.464223
1736457	Mycobacterium_sp._Root135	0.93423	0.98205
452982	Roseomonas_aerilata	0.480801	0.824837
1283293	Pseudomonas_sp._URIL14HWK12:I6	0.569426	0.870985
706435	Capnocytophaga_sp._oral_taxon_329	0.489433	0.827413
61592	Corynebacterium_durum	0.407287	0.803546
1581095	Sphingobacterium_sp._HMSC13C05	0.913582	0.973126

## Sheet: COAD_history_colon_polyps
tax_id	name	wilcox_p	wilcox_q
1179670	Micrococcus_sp._KBS0714	0.299497	0.391858
1917019	Bacillus_sp._VT-16-64	0.00329788	0.014153
1261635	Roseburia_sp._831b	0.0554717	0.108141
1261634	Roseburia_sp._499	0.0319502	0.0732205
65655	Hydrogenophaga_palleronii	0.0127423	0.0374343
65657	Hydrogenophaga_flava	0.00783883	0.0265905
65656	Hydrogenophaga_taeniospiralis	0.00399135	0.0156738
33011	Cutibacterium_granulosum	0.316238	0.410319
33033	Parvimonas_micra	0.395633	0.490191
33038	[Ruminococcus]_gnavus	0.161245	0.242217
33051	Sphingomonas_sanguinis	0.0494821	0.0988959
285	Comamonas_testosteroni	0.00340574	0.0144413
293	Brevundimonas_diminuta	0.248456	0.338448
300	Pseudomonas_mendocina	0.442959	0.533121
33069	Pseudomonas_viridiflava	0.000290904	0.00328216
1032505	Fusobacterium_sp._OBRC1	0.995636	0.996596
316	Pseudomonas_stutzeri	0.000444738	0.00401438
329	Ralstonia_pickettii	1.55929e-05	0.00052211
360807	Roseburia_inulinivorans	0.0112969	0.0338605
1917281	Pseudomonas_sp._06C_126	0.343344	0.435686
1163671	Clostridium_sp._12(A)	0.0191823	0.050794
1229204	alpha_proteobacterium_L41A	0.00375853	0.0152734
406	Methylobacillus_glycogenes	0.0423032	0.0890683
470	Acinetobacter_baumannii	4.51914e-08	1.56362e-05
410072	Coprococcus_comes	0.00563442	0.0207395
131568	Kineococcus_radiotolerans	0.120201	0.191839
262668	Acinetobacter_beijerinckii	0.631626	0.699709
548	Klebsiella_aerogenes	0.0446479	0.0926712
549	Pantoea_agglomerans	0.136629	0.212945
553	Pantoea_ananatis	0.320789	0.413125
562	Escherichia_coli	0.000933825	0.00609629
197183	Alkanindiges_illinoisensis	0.00345444	0.0144593
575	Raoultella_planticola	0.000138029	0.00196266
577	Raoultella_terrigena	0.00297946	0.0133882
213588	Thermomonas_hydrothermalis	0.000654608	0.00490188
614	Serratia_liquefaciens	0.000141376	0.00198308
82541	Cupriavidus_gilardii	0.821146	0.863576
622	Shigella_dysenteriae	0.479172	0.557963
624	Shigella_sonnei	0.0168389	0.0463627
754331	Escherichia_sp._TW09308	1.42412e-06	0.000134385
754332	Escherichia_sp._TW10509	0.538047	0.609708
754327	Escherichia_sp._TW09231	0.0447286	0.0926712
1229488	beta_proteobacterium_FWI2	0.160222	0.24173
1229484	alpha_proteobacterium_LLX12A	0.462235	0.544378
164546	Cupriavidus_taiwanensis	0.73835	0.796681
82633	Cupriavidus_pauculus	0.000598872	0.00466179
1737424	Blautia_massiliensis	0.0373959	0.0810376
1737425	Corynebacterium_provencense	1.14132e-07	2.96171e-05
817	Bacteroides_fragilis	0.349967	0.442467
818	Bacteroides_thetaiotaomicron	0.384369	0.477815
821	Bacteroides_vulgatus	0.441416	0.532375
823	Parabacteroides_distasonis	0.165648	0.247044
837	Porphyromonas_gingivalis	0.29244	0.385219
851	Fusobacterium_nucleatum	0.0135465	0.0390592
860	Fusobacterium_periodonticum	0.454065	0.539325
721785	Acidovorax_ebreus	2.0528e-05	0.000597412
1737624	Geobacillus_sp._Sah69	0.0689065	0.126369
912	Nitrobacter_hamburgensis	0.000587476	0.00466179
230310	Curvibacter_gracilis	0.582606	0.655905
1917876	Blautia_sp._Marseille-P3087	0.00187117	0.00980945
1852368	Prevotellaceae_bacterium_Marseille-P2826	0.000305809	0.00337691
1852365	Fusobacterium_massiliense	0.208588	0.297339
986	Flavobacterium_johnsoniae	0.0984553	0.165904
1015	Bergeyella_zoohelcum	0.00134617	0.00763567
1034	Afipia_clevelandensis	3.302e-06	0.000228498
1279005	Escherichia_sp._KTE172	0.00019901	0.00257862
1836045	Burkholderia_sp._CQ001	0.269968	0.360652
82995	Serratia_grimesii	0.962954	0.974217
33889	Brevibacterium_casei	8.53583e-05	0.00143844
328814	Alistipes_shahii	0.396752	0.490791
33917	Microbacterium_barkeri	0.410944	0.506002
33940	Geobacillus_thermodenitrificans	0.219934	0.309187
50340	Pseudomonas_fuscovaginae	0.0656199	0.122506
33964	Leuconostoc_citreum	0.000281148	0.00323719
1245	Leuconostoc_mesenteroides	0.000404639	0.00386142
1260	Finegoldia_magna	0.0415699	0.0879306
34029	Leptothrix_cholodnii	0.000107482	0.00174322
1270	Micrococcus_luteus	0.318188	0.411307
1282	Staphylococcus_epidermidis	0.197793	0.286345
99597	Sphingomonas_pituitosa	0.0124577	0.0367361
1292	Staphylococcus_warneri	0.343247	0.435686
34062	Moraxella_osloensis	0.22987	0.319418
574750	Cupriavidus_sp._SK-4	0.000420716	0.00389338
34073	Variovorax_paradoxus	0.000134584	0.00194026
1131812	Flavobacterium_sp._83	0.000459462	0.00402948
34103	Sphaerotilus_natans	0.000472759	0.00408436
165179	Prevotella_copri	0.159612	0.24116
83262	Mycobacterium_immunogenum	0.0679939	0.12536
1590596	Sphingobacterium_sp._T2	0.00577551	0.021035
1379	Gemella_haemolysans	0.815314	0.858313
1869229	Pseudomonas_sp._S1E40	0.860649	0.892823
558537	Delftia_lacustris	0.0900996	0.154192
1502	Clostridium_perfringens	0.0371042	0.0809041
1531	[Clostridium]_clostridioforme	0.0285974	0.0680827
1033736	Brevibacterium_senegalense	0.0927955	0.15813
1574409	Mesorhizobium_sp._F7	0.0942289	0.159559
722472	Bradyrhizobium_lablabi	0.005425	0.0200397
1590	Lactobacillus_plantarum	0.000500984	0.00419372
1656	Actinomyces_viscosus	0.00704724	0.0243834
296591	Polaromonas_sp._JS666	0.00274336	0.0127829
1197727	Pseudomonas_sp._Ag1	0.14596	0.224453
1680	Bifidobacterium_adolescentis	0.0418932	0.0883845
378534	Pseudomonas_sp._Eur1_9.41	0.0151904	0.0422726
1735	Holdemanella_biformis	0.0834145	0.14552
1777	Mycobacterium_gastri	5.37323e-06	0.000348589
1574624	[Propionibacterium]_namnetense	0.558703	0.631736
673548	Comamonas_terrae	0.000299614	0.00334408
280332	Bradyrhizobium_jicamae	2.07902e-05	0.000597412
1807	Mycobacterium_obuense	0.48031	0.557963
1492738	Flavobacterium_seoulense	0.0165242	0.0456174
1492737	Flavobacterium_gilvum	6.45498e-05	0.00117549
1771311	Pseudomonas_sp._ATCC_PTA-122608	0.0306516	0.0711776
214856	Alistipes_finegoldii	0.0478089	0.0967362
411486	Clostridium_sp._M62/1	0.0200277	0.0524969
411484	Clostridium_sp._SS2/1	0.0127666	0.0374343
1378168	Firmicutes_bacterium_ASF500	0.30681	0.399585
1263547	Oscillibacter_ruminantium	0.00375016	0.0152734
182337	Erwinia_billingiae	0.0020361	0.0103096
1706231	Janthinobacterium_sp._CG23_2	0.0565364	0.109486
1919277	Anoxybacillus_sp._103	0.707497	0.769792
1788301	Pseudomonas_versuta	7.99877e-06	0.000395368
477641	Modestobacter_marinus	0.125612	0.198758
1673721	Intestinimonas_massiliensis	0.00445124	0.0169867
1755647	Bradyrhizobium_sp._BR_10303	0.0813978	0.142963
1165852	Melaminivora_alkalimesophila	0.2198	0.309187
1739272	Propionibacterium_sp._HMSC068C01	0.479696	0.557963
1739277	Propionibacterium_sp._HMSC078F01	0.886049	0.913293
1739316	Propionibacterium_sp._HMSC069G10	0.26631	0.358069
1739345	Propionibacterium_sp._HMSC065F07	0.773666	0.827077
166486	Roseburia_intestinalis	0.00340859	0.0144413
84595	Gordonia_polyisoprenivorans	0.462564	0.544378
936562	Fusobacterium_sp._CM21	0.799186	0.848215
936563	Fusobacterium_sp._CM22	0.530521	0.603155
1739367	Micrococcus_sp._HMSC067E09	0.66548	0.730972
936561	Fusobacterium_sp._CM1	0.807219	0.851668
1690268	Acidovorax_sp._SD340	0.0612928	0.116952
2702	Gardnerella_vaginalis	0.00198014	0.0101784
1739413	Alloscardovia_sp._HMSC034E08	0.0509894	0.101199
1739394	Porphyromonas_sp._HMSC065F10	0.0601895	0.115289
68259	Streptomyces_purpurogeneiscleroticus	0.012075	0.0358959
658082	Lachnospiraceae_bacterium_2_1_58FAA	0.219312	0.309187
1739435	Fusobacterium_sp._HMSC065F01	0.385217	0.478295
1739460	Staphylococcus_sp._HMSC055B03	0.497751	0.574963
1739515	Propionibacterium_sp._HMSC062D05	0.0184694	0.0496198
674529	Bacteroides_faecis	0.93669	0.956031
281362	Dechloromonas_denitrificans	0.162319	0.242831
52022	Meiothermus_silvanus	4.94777e-07	6.41973e-05
674703	Rhodoplanes_sp._Z2-YC6860	0.00401436	0.0156738
1100720	Limnohabitans_sp._Rim28	2.44717e-06	0.000195397
1100721	Limnohabitans_sp._Rim47	3.83879e-09	3.98467e-06
1526743	Pantoea_sp._NGS-ED-1003	0.0387186	0.083209
658457	Pseudomonas_composti	0.227383	0.31681
1182732	Escherichia_sp._KTE159	1.07525e-06	0.000111611
1510458	Pseudoruegeria_sabulilitoris	0.061978	0.117396
592978	Ruminococcus_faecis	0.00987903	0.0309802
576611	Polynucleobacter_asymbioticus	0.00580367	0.0210637
1805471	Clostridium_sp._Marseille-P2415	0.000551659	0.00447361
1870993	Tyzzerella_sp._Marseille-P3062	0.44706	0.535397
543913	beta_proteobacterium_CB	6.19606e-06	0.000371437
1871020	Clostridium_sp._Marseille-P3244	0.000320639	0.00339615
298163	Patulibacter_minatonensis	0.0501268	0.0996774
101564	Pseudomonas_alcaliphila	0.00060983	0.00468892
1805476	Blautia_sp._Marseille-P2398	0.0901679	0.154192
1297617	Intestinimonas_butyriciproducens	0.0371785	0.0809041
134375	Achromobacter_sp.	0.239928	0.32899
232721	Acidovorax_sp._JS42	0.0262904	0.0633165
68895	Cupriavidus_basilensis	0.304575	0.397172
1608996	Pseudomonas_helleri	0.00630851	0.0225801
281920	Porphyromonas_uenonis	0.00304233	0.013438
1150298	Fusicatenibacter_saccharivorans	0.0298529	0.0701147
347481	Asticcacaulis_benevestitus	0.00839206	0.0278305
216465	Polaromonas_naphthalenivorans	0.146908	0.225244
1592790	Sphingobium_phenoxybenzoativorans	0.00128084	0.0073454
1297865	Bradyrhizobium_sp._OHSU_III	0.523097	0.598262
1461752	Sphingobium_sp._Ant17	0.834371	0.874826
364029	Comamonas_sp._E6	0.0685455	0.12593
364039	Azohydromonas_australica	0.0067474	0.0236615
1461766	Pseudoalteromonas_sp._SCSIO_11900	0.290756	0.383706
1101373	Tepidimonas_fonticaldi	0.927062	0.948069
69322	Flavobacterium_xanthum	0.0215707	0.0555591
1560345	Sphingomonas_panacis	0.0235935	0.0594418
298794	Methylobacterium_variabile	0.00650504	0.0231723
1658665	Mitsuaria_sp._7	0.0223562	0.057157
1904462	Stenotrophomonas_sp._BIIR7	0.0495432	0.0988959
36746	Pseudomonas_cichorii	0.000591433	0.00466179
1609637	Stenotrophomonas_sp._DDT-1	0.00570176	0.0209132
36807	Microbacterium_laevaniformans	0.498652	0.575112
397260	Sphingomonas_sanxanigenens	0.456129	0.540482
1380355	Bradyrhizobium_sp._URHD0069	0.00302033	0.013438
512030	Acidovorax_sp._NO-1	0.00385762	0.0154008
1380362	Ralstonia_sp._UNC404CL21Col	0.0253576	0.0620782
1380392	Nocardioides_sp._URHA0020	2.32524e-05	0.000608702
53367	Asanoa_ferruginea	0.213817	0.302494
1806490	Achromobacter_sp._ATCC35328	0.0109104	0.033106
86182	Curvibacter_lanceolatus	0.808182	0.851668
86188	[Pseudomonas]_geniculata	0.453191	0.539325
1904807	Bradyrhizobium_sp._SEMIA_6399	0.787079	0.838797
413882	[Polyangium]_brachysporum	0.00286125	0.0129693
69823	Selenomonas_sputigena	0.480558	0.557963
151755	Xenophilus_azovorans	0.0130208	0.0378728
53461	Nakamurella_multipartita	0.102975	0.171846
1609977	Sphingomonas_hengshuiensis	0.064404	0.120888
1855730	Pelomonas_sp._KK5	0.0578905	0.1119
1609975	Clostridium_sp._FS41	0.000263796	0.00311159
626940	Phascolarctobacterium_succinatutens	0.000636109	0.004855
1167641	[Pseudomonas]_geniculata_N1	0.453191	0.539325
1528099	Lawsonella_clevelandensis	0.356234	0.449843
1429916	Afipia_sp._P52-10	0.22148	0.31067
1298867	Bradyrhizobium_sp._URHA0002	0.0250091	0.0619674
168384	Marvinbryantia_formatexigens	0.00169789	0.00913167
1069530	Candidatus_Paraburkholderia_schumannianae	0.0327178	0.0741509
1642949	Sphingomonas_sp._Ag1	0.120315	0.191839
1217052	Ralstonia_sp._A12	0.445255	0.534307
1888892	Sphingomonas_sp._MCT13	0.0821505	0.144003
54067	Xylophilus_ampelinus	0.000855558	0.00569425
1692501	Methylobacterium_sp._ARG-1	0.00961799	0.0305305
660294	Thermosipho_affectus	1.06012e-06	0.000111611
1332080	Sphingobium_baderi	0.859044	0.89258
1217418	Cupriavidus_sp._HPC(L)	0.301244	0.393322
70584	Aquabacterium_parvum	0.00209952	0.010518
1643429	Candidatus_Kryptobacter_tengchongensis	0.0317751	0.0732205
54291	Raoultella_ornithinolytica	0.117038	0.188349
218158	Arthrobacter_sp._I3	0.0198221	0.0520896
152682	Sphingomonas_melonis	0.0283673	0.0676901
1217722	Pseudomonas_sp._S13.1.2	0.00769062	0.0263461
1938609	Flavobacterium_sp._LM4	0.0929282	0.15813
709797	Bradyrhizobiaceae_bacterium_SG-6C	0.0587256	0.113093
1938610	Flavobacterium_sp._LM5	0.0320409	0.0732565
1938607	Sphingomonas_sp._LM7	0.00163765	0.00899409
1217704	Acinetobacter_sp._NIPH_284	0.581342	0.655194
1217710	Acinetobacter_sp._NIPH_899	0.313656	0.407478
1381597	Sphingomonas_sp._ERG5	0.0484168	0.0977755
1676617	Ralstonia_sp._MD27	0.791389	0.841662
284016	Phenylobacterium_zucineum	0.00985815	0.0309802
103817	Janibacter_terrae	0.18308	0.268414
38284	Corynebacterium_accolens	0.837041	0.87665
38288	Corynebacterium_genitalium	0.802539	0.850535
38303	Corynebacterium_pseudogenitalium	0.52289	0.598262
38305	Corynebacterium_vitaeruminis	0.0396318	0.0849955
333367	[Clostridium]_asparagiforme	0.103581	0.17258
546364	Amycolatopsis_australiensis	0.118269	0.189843
1955422	Massilia_sp._KIM	0.0460866	0.0941691
415425	Flavobacterium_terrae	0.0492944	0.0987792
563038	Streptococcus_sp._M334	0.0651631	0.121873
661329	Herbiconiux_solani	0.114476	0.185088
563031	Prevotella_sp._C561	0.52879	0.601846
55197	Flavobacterium_branchiophilum	8.33616e-05	0.00143844
1661051	Pseudomonas_sp._NBRC_111136	0.00122953	0.00719212
1661055	Pseudomonas_sp._NBRC_111140	0.0247036	0.0616403
1661045	Pseudomonas_sp._NBRC_111130	0.423548	0.515408
1661046	Pseudomonas_sp._NBRC_111131	0.464589	0.544908
1661032	Pseudomonas_sp._NBRC_111117	0.0486755	0.097782
1661037	Pseudomonas_sp._NBRC_111122	0.0323416	0.0736198
104605	Sphingomonas_sp._Ant20	0.806528	0.851668
219301	Brachybacterium_muris	0.663321	0.729372
989370	Bradyrhizobium_manausense	0.0131419	0.0380022
1906854	Brevundimonas_sp._ZS04	0.00112396	0.00682264
202955	Acinetobacter_tjernbergiae	0.0940699	0.15955
202954	Acinetobacter_tandoii	0.771121	0.82603
202956	Acinetobacter_towneri	0.208825	0.297339
317659	Pseudomonas_syringae_pv._coryli	5.85153e-05	0.00110434
301301	Roseburia_hominis	0.00670433	0.0235963
301302	Roseburia_faecis	0.000318953	0.00339615
1743157	Polynucleobacter_sinensis	0.000704921	0.00504626
71999	Kocuria_palustris	0.11964	0.191644
1743168	Polynucleobacter_wuianus	0.000409899	0.00386796
88431	Dorea_longicatena	0.225918	0.315192
399742	Enterobacter_sp._638	0.00213008	0.0105287
1120623	Achromobacter_sp._LC458	0.0373643	0.0810376
203192	Pseudomonas_chloritidismutans	0.0452828	0.0933895
1055192	Comamonas_sp._B-9	0.188247	0.274825
1776082	Shigella_sp._SF-2015	0.617203	0.685195
1415630	Pseudomonas_sp._TKP	0.0307525	0.0712525
137716	Ideonella_sp._B508-1	0.0643049	0.120888
1038867	Bradyrhizobium_sp._WSM3983	0.000792449	0.00537623
39485	[Eubacterium]_eligens	0.0669584	0.124334
39486	Dorea_formicigenerans	0.00208677	0.0105149
39488	[Eubacterium]_hallii	0.370872	0.464933
39491	[Eubacterium]_rectale	0.000757259	0.0052754
39496	Eubacterium_ventriosum	0.162355	0.242831
170573	Staphylococcus_pettenkoferi	0.0891851	0.153102
121428	Sphingobium_xenophagum	0.328571	0.421833
1038928	Streptomyces_xinghaiensis	0.158518	0.240557
350893	Flavobacterium_daejeonense	0.0217216	0.0558096
1284775	Prevotella_sp._S7-1-8	0.00109588	0.00672106
1907403	Pseudacidovorax_sp._RU35E	0.00179076	0.0094837
1055487	Methylotenera_versatilis	1.5178e-08	7.8774e-06
105219	Ralstonia_mannitolilytica	0.938397	0.956833
563996	Sphingomonas_hankookensis	0.32877	0.421833
1678129	Limnohabitans_sp._103DPR2	1.48462e-07	3.00089e-05
1678128	Limnohabitans_sp._63ED37-2	2.58031e-05	0.000637706
1235797	Oscillibacter_sp._1-3	0.041355	0.0877843
351091	Oscillibacter_valericigenes	0.114985	0.185621
56193	Sphingobium_chungbukense	0.893448	0.917812
1268622	Acidovorax_sp._MR-S7	0.44764	0.535397
629773	Sphingomonas_sp._Mn802worker	0.575796	0.649648
39950	Dialister_pneumosintes	0.307709	0.400253
39956	Methylobacterium_mesophilicum	0.0136715	0.0392018
138336	Blastococcus_saxobsidens	0.440332	0.532089
1449076	Sphingomonas_sp._UNC305MFCol5.2	0.00304118	0.013438
1449061	Ochrobactrum_sp._UNC390CL2Tsu3S39	0.0615852	0.117294
1449059	Mycobacterium_sp._UNC410CL29Cvi84	0.109688	0.180596
1449057	Methylobacterium_sp._UNCCL110	0.346972	0.439752
1449065	Phyllobacterium_sp._UNC302MFCol5.2	0.000689856	0.00504275
1907940	Enhydrobacter_sp._H5	0.0471997	0.0959914
40214	Acinetobacter_johnsonii	0.178528	0.262854
40215	Acinetobacter_junii	0.0250735	0.0619674
73030	Dechloromonas_agitata	0.00019311	0.00256985
1203573	Propionibacterium_sp._KPL1844	0.24472	0.334236
1203577	Propionibacterium_sp._KPL1854	0.0592855	0.11396
1203559	Corynebacterium_sp._KPL1818	0.249976	0.339628
302449	Corynebacterium_tuscaniense	0.00401659	0.0156738
1203556	Actinomyces_sp._HPA0247	0.0672305	0.124409
1842533	Acidovorax_sp._RAC01	0.0350574	0.0772603
1203561	Corynebacterium_sp._KPL1824	0.434633	0.526428
40324	Stenotrophomonas_maltophilia	0.365356	0.458572
941449	Desulfovibrio_sp._X2	0.60128	0.671911
712124	Actinomyces_sp._oral_taxon_448	0.000363412	0.00362713
1203631	Propionibacterium_sp._KPL2003	0.496495	0.574539
1564113	Sphingomonas_sp._Ant_H11	0.00426846	0.0164083
1842727	Rhodoferax_sp._DCY110	0.0707524	0.128966
40520	Blautia_obeum	0.0432741	0.0905616
40545	Sutterella_wadsworthensis	0.0246568	0.0616403
56946	Afipia_broomeae	0.0105653	0.0323643
384638	[Bacteroides]_pectinophilus	0.0330922	0.0743986
1547922	Ideonella_sakaiensis	0.00275546	0.0127829
237258	Cloacibacterium_normanense	0.0103763	0.0320033
204516	Bacteroides_massiliensis	0.395742	0.490191
925409	Asinibacterium_sp._OR53	0.144019	0.222458
712437	Porphyromonas_sp._oral_taxon_278	0.00142131	0.00797472
335659	Bradyrhizobium_sp._S23321	0.0743705	0.13379
499555	Dietzia_timorensis	0.0318323	0.0732205
876478	Tepidiphilus_thermophilus	0.644973	0.710703
204773	Herminiimonas_arsenicoxydans	0.0321537	0.0733528
1581082	Stenotrophomonas_sp._HMSC10F07	0.527327	0.6015
172042	Rothia_aeria	0.848173	0.884391
172043	Brevundimonas_nasdae	0.0103785	0.0320033
1400860	Candidatus_Contendobacter_odensis	0.0617767	0.117319
270351	Methylobacterium_aquaticum	0.00917712	0.0295834
237576	Oribacterium_sinus	0.283749	0.375199
712710	Tannerella_sp._oral_taxon_HOT-286	0.00467029	0.0176925
1335308	Burkholderia_sp._AU4i	0.860998	0.892823
237610	Pseudomonas_psychrotolerans	0.712527	0.774453
172088	Bradyrhizobium_sp._th.b2	0.397172	0.490791
401472	Corynebacterium_ureicelerivorans	0.153653	0.234202
1581141	Pseudomonas_sp._HMSC08G10	0.332105	0.425177
1581134	Corynebacterium_sp._HMSC08A12	0.0109397	0.033106
106588	Pseudoflavonifractor_capillosus	0.0113043	0.0338605
630921	Bradyrhizobium_embrapense	0.181757	0.266851
106649	Acinetobacter_guillouiae	0.159298	0.24106
450734	Nocardioides_dokdonensis	0.0892358	0.153102
41276	Brevundimonas_vesicularis	0.0107236	0.0326425
1450439	Bacteroides_sp._UW	0.0524167	0.103833
1499681	Collinsella_sp._MS5	0.00116453	0.00698719
680496	Diaphorobacter_sp._J5-51	0.14384	0.222458
1892897	Shigella_sp._FC569	0.749846	0.808245
1860161	Streptococcus_sp._CCUG_49591	0.886728	0.913293
1663558	Stenotrophomonas_sp._MB339	0.170925	0.253457
1581680	Candidatus_Methylopumilus_turicensis	0.000117249	0.00181649
598660	Corynebacterium_pyruviciproducens	0.00198693	0.0101784
1827469	Brevundimonas_sp._GW460-12-10-14-LB2	0.0112528	0.0338605
1532555	Brevundimonas_sp._DS20	0.000836222	0.00563636
74426	Collinsella_aerofaciens	0.0822675	0.144003
271155	Flavobacterium_antarcticum	0.00123333	0.00719212
1680160	Bradyrhizobium_sp._NAS96.2	0.541443	0.612887
910237	Escherichia_sp._TW15838	0.00108554	0.00672106
1074049	Candidatus_Burkholderia_crenata	0.0601992	0.115289
1336207	Pseudomonas_sp._P818	0.000763531	0.00528363
1287094	Mesorhizobium_sp._L103C565B0	0.00946195	0.0301273
1090471	Candidatus_Burkholderia_humilis	0.66838	0.732708
762836	Duganella_phyllosphaerae	2.18706e-05	0.000597412
386056	Paraburkholderia_ferrariae	0.0645637	0.12097
1090573	Sphingobium_czechense	0.734396	0.794066
1287226	Mesorhizobium_sp._LNHC209A00	0.000276775	0.00322801
1729581	Flavobacterium_sp._TAB_87	3.17899e-05	0.000763254
1778770	Microbacterium_sp._HM58-2	0.159313	0.24106
1287289	Mesorhizobium_sp._LSHC416B00	0.0258561	0.0626589
1287292	Mesorhizobium_sp._LSHC420B00	0.644565	0.710703
1500261	Methylibium_sp._CF059	0.00276965	0.0127829
1500264	Rhizobacter_sp._OV335	0.00345463	0.0144593
1287326	Mesorhizobium_sp._LSJC269B00	0.00526002	0.0196399
1287296	Mesorhizobium_sp._LSHC424B00	0.00397254	0.0156738
288000	Bradyrhizobium_sp._BTAi1	0.378838	0.472636
1451265	Citrobacter_sp._JT3	0.0194207	0.0512943
156978	Corynebacterium_imitans	0.0106417	0.0324885
189753	Bradyrhizobium_sp._Ec3.3	0.00689345	0.0240114
386414	Prevotella_timonensis	0.00778842	0.0265905
1435036	Acinetobacter_bohemicus	0.184185	0.269653
1566191	Pseudomonas_sp._NFACC19-2	0.472077	0.553066
1795631	Variovorax_sp._PAMC_28711	0.00515313	0.0193103
1730094	Methylobacterium_sp._GXS13	0.0233025	0.0588515
1549858	Sphingomonas_taxi	0.0866736	0.149696
1795629	Acinetobacter_sp._BMW17	0.457062	0.540969
1566387	Mesorhizobium_sp._UASWS1009	0.00783211	0.0265905
648885	Methylobacterium_sp._MB200	0.00752548	0.0258657
190148	Bradyrhizobium_paxllaeri	0.148646	0.227573
648995	Rhizobium_pusense	0.319798	0.41236
501571	Butyricicoccus_pullicaecorum	0.205874	0.294572
550743	Pseudomonas_sp._W15Feb9B	0.0249456	0.0619674
1484693	Rhodoferax_saidenbachensis	1.44731e-05	0.000518039
1697787	Clostridia_bacterium_UC5.1-1D10	0.0337357	0.0751451
157688	Leptotrichia_hofstadii	0.532213	0.604417
1714344	Curvibacter_sp._PAE-UM	0.00066114	0.00490188
1763535	Hydrogenophaga_sp._LPB0072	0.000100367	0.00165366
796942	Stomatobaculum_longum	0.00812717	0.0272604
239935	Akkermansia_muciniphila	0.427549	0.519667
76122	Alloprevotella_tannerae	0.0326428	0.0741428
59803	Sphingomonas_echinoides	0.0331138	0.0743986
108980	Acinetobacter_ursingii	0.986936	0.990754
1812935	Enterobacter_cloacae_complex_'Hoffmann_cluster_IV'	0.000201222	0.00257862
1075768	Janthinobacterium_sp._CG3	0.0932548	0.158426
469553	Delftia_sp._JD2	0.0612388	0.116952
469610	Burkholderiales_bacterium_1_1_47	0.252936	0.342751
453246	Sphingobium_sp._TCM1	0.976863	0.984518
453247	Sphingomonas_sp._TDK1	0.0908864	0.155165
223919	Clostridium_diolis	0.0446754	0.0926712
223967	Methylobacterium_populi	0.0708196	0.128966
60133	Prevotella_pallens	0.131692	0.207116
43768	Corynebacterium_matruchotii	0.0175273	0.0476264
43771	Corynebacterium_urealyticum	0.00308155	0.0135536
1207055	Sphingobium_sp._C100	0.171386	0.253779
158500	Novosphingobium_resinovorum	0.61555	0.684091
207745	Variovorax_sp._WDL1	0.0257522	0.0626589
1715092	Streptococcus_sp._HMSC070B10	0.293933	0.386476
191391	Pseudomonas_salomonii	0.108178	0.179374
158627	Pseudomonas_graminis	0.0065866	0.0233341
1747903	Janthinobacterium_sp._S3-2	0.0103903	0.0320033
1518501	Bradyrhizobium_valentinum	0.00382065	0.0153715
1715107	Streptococcus_sp._HMSC063B03	0.72531	0.786699
1715161	Rothia_sp._HMSC061D12	0.333816	0.426726
76761	Pseudomonas_veronii	0.00224918	0.0109096
43997	Catonella_morbi	0.20286	0.291243
1715180	Streptococcus_sp._HMSC077D04	0.805727	0.851668
1879049	Acinetobacter_sp._WCHA34	0.348802	0.441533
1469502	Burkholderiales_bacterium_GJ-E10	0.00366009	0.0150761
191579	Fluviicola_taffensis	0.000601812	0.00466179
1158293	Oxalobacteraceae_bacterium_AB_14	0.000855784	0.00569425
420994	Sphingobium_ummariense	0.00998138	0.0312068
158899	Collimonas_fungivorans	3.91771e-05	0.00088404
421054	Arthrobacter_sp._D4	0.00982578	0.0309802
290052	Acetivibrio_ethanolgignens	0.00532199	0.0197465
748811	Sulfuritalea_hydrogenivorans	0.00236932	0.0114389
1289477	Proteus_sp._H24	0.000149983	0.00207577
1813821	Shigella_sp._PAMC_28760	0.0403666	0.0862152
1076522	Asinibacterium_sp._OR43	0.0458647	0.0939005
28037	Streptococcus_mitis	0.65708	0.723276
1961362	Sphingomonas_sp._NIC1	0.408808	0.50397
28052	Lachnospira_pectinoschiza	0.0103792	0.0320033
1813946	Acidovorax_sp._GW101-3H11	0.447711	0.535397
28066	Rhodoferax_fermentans	0.0316255	0.0731119
28117	Alistipes_putredinis	0.991154	0.993771
28118	Odoribacter_splanchnicus	0.848607	0.884391
28123	Porphyromonas_asaccharolytica	0.198661	0.286802
28125	Prevotella_bivia	0.083325	0.14552
28129	Prevotella_denticola	0.00188974	0.00985703
28130	Prevotella_disiens	0.420604	0.514278
28131	Prevotella_intermedia	0.371947	0.465719
28132	Prevotella_melaninogenica	0.213894	0.302494
28133	Prevotella_nigrescens	0.111756	0.182969
1469948	Clostridium_sp._KNHs209	0.268766	0.360438
290309	Comamonas_granuli	0.683246	0.746536
454154	Paraprevotella_clara	0.0350297	0.0772603
470565	Prevotella_histicola	0.135079	0.210845
28212	Sphingomonas_adhaesiva	0.000457798	0.00402948
28213	Sphingomonas_parapaucimobilis	0.92424	0.947049
208444	Amycolatopsis_vancoresmycina	3.71808e-05	0.000857637
1125977	Pseudomonas_sp._PAMC_25886	0.122291	0.194393
208479	[Clostridium]_bolteae	0.265609	0.35759
1240676	Pseudomonas_sp._PAMC_26793	0.0698202	0.127594
1535623	Pseudomonas_sp._AP19	0.00035559	0.00358352
1502852	Massilia_sp._LC238	0.332195	0.425177
421530	Chryseobacterium_bovis	0.198482	0.286802
487174	Barnesiella_intestinihominis	0.59502	0.666268
28446	[Clostridium]_propionicum	0.00349161	0.0145554
864051	Burkholderiales_bacterium_JOSHI_001	0.053586	0.105345
585543	Bacteroides_sp._D20	0.0735057	0.132694
1339242	Delftia_sp._ZNC0008	0.970098	0.979579
1306519	Flavobacterium_sp._PK15	0.000601812	0.00466179
1454008	Aeromonas_sp._HZM	0.44324	0.533121
94132	Ramlibacter_tataouinensis	0.0382987	0.0826488
1650661	Clostridium_phoceensis	0.0768761	0.13647
225324	Enhydrobacter_aerosaccus	0.0456416	0.0936284
1192054	Paracoccus_sp._228	0.224435	0.314391
1470590	Stenotrophomonas_sp._RIT309	0.00115561	0.00697398
1470591	Sphingomonas_sp._RIT328	0.0113521	0.0338605
1470593	Pseudomonas_sp._RIT357	0.0710945	0.129014
1945864	Hydrogenophaga_sp._A37	0.0531674	0.104887
487698	Stenotrophomonas_pavanii	0.00280348	0.0127829
307486	Tepidimonas_taiwanensis	0.80301	0.850535
307643	Exiguobacterium_profundum	0.233035	0.322521
45634	Streptococcus_cristatus	0.0454431	0.0934059
1356405	Rhodococcus_sp._PML026	0.276228	0.367125
45677	Azohydromonas_lata	0.00416544	0.0160733
160386	Corynebacterium_casei	0.95126	0.966529
29322	[Eubacterium]_cellulosolvens	0.00033128	0.00343869
1635005	Rheinheimera_sp._KL1	0.141992	0.219999
225991	Comamonas_aquatica	0.0709474	0.128973
29388	Staphylococcus_capitis	0.8378	0.87665
78587	Asticcacaulis_excentricus	0.670458	0.734109
29448	Bradyrhizobium_elkanii	0.100532	0.168855
1274631	Bradyrhizobium_icense	0.0412264	0.0876905
45851	Butyrivibrio_crossotus	7.02397e-06	0.000371437
291644	Bacteroides_salyersiae	0.00814136	0.0272604
144185	Leifsonia_aquatica	0.760746	0.815766
45972	Staphylococcus_pasteuri	0.00353946	0.0146373
1881045	Massilia_sp._CF038	0.0304955	0.0709737
488447	Burkholderia_contaminans	0.0472707	0.0959914
1209355	Acinetobacter_sp._MDS7A	0.0172802	0.0472022
46228	Ruminococcus_lactaris	0.00270806	0.0127771
554344	Pseudomonas_toyotomiensis	0.0335001	0.074942
1619313	Erwinia_gerundensis	0.00214558	0.0105414
95607	Rhodopseudomonas_sp._B29	0.00895791	0.0290779
13688	Novosphingobium_capsulatum	0.61065	0.680101
13690	Sphingobium_yanoikuyae	0.187168	0.273635
95617	Corynebacterium-like_bacterium_B27	0.0142966	0.0403258
652716	Prevotella_sp._oral_taxon_299	0.273229	0.363895
46503	Parabacteroides_merdae	0.224962	0.314704
46506	Bacteroides_stercoris	0.56283	0.63571
652706	Oribacterium_sp._oral_taxon_078	0.172524	0.2551
259537	Dechloromonas_aromatica	0.0296738	0.0701147
1144307	Sphingobium_sp._AP49	0.00804166	0.0271014
1144306	Rhizobium_sp._AP16	0.962063	0.974217
1144317	Acidovorax_sp._CF316	1.35321e-05	0.000518039
1144318	Polaromonas_sp._CF318	0.00882787	0.0289064
1144343	Phyllobacterium_sp._YR531	0.00124778	0.00722506
1144344	Bradyrhizobium_sp._YR681	0.00176546	0.00939766
1144327	Pseudomonas_sp._GM25	7.96079e-05	0.00140056
505382	Sphingomonas_sp._sph1	0.118332	0.189843
1504823	bacterium_LF-3	0.0012529	0.00722506
882211	Pseudomonas_deceptionensis	0.294139	0.386476
472695	Pantoea_septica	0.0532333	0.104887
407152	Ochrobactrum_cytisi	0.380321	0.473918
915099	Pseudomonas_canadensis	0.0171002	0.0469578
1537702	Delftia_sp._670	0.523335	0.598262
341694	Peptostreptococcus_stomatis	0.807911	0.851668
1603291	Alicycliphilus_sp._B1	0.586634	0.659725
1292023	Leucobacter_sp._UCD-THU	0.31886	0.411662
1292021	Kocuria_sp._UCD-OTCP	0.160939	0.242108
1292020	Dietzia_sp._UCD-THP	0.0658547	0.122724
1390395	Sphingomonas_sp._LK11	0.297327	0.390061
358220	Acidovorax_sp._KKS102	0.0444324	0.0926121
571254	Ochrobactrum_rhizosphaerae	0.00326887	0.014153
948102	Mycobacterium_franklinii	0.00168586	0.00911416
1423323	Flavobacterium_sp._AED	2.34567e-05	0.000608702
1619951	Burkholderiaceae_bacterium_26	8.59183e-05	0.00143844
1701910	Agrobacterium_sp._SUL3	0.109834	0.180596
1095771	Ruminococcus_sp._JC304	0.0398657	0.0853208
161879	Corynebacterium_kroppenstedtii	2.02372e-07	3.00089e-05
96345	Flavobacterium_psychrophilum	0.00065906	0.00490188
161899	Corynebacterium_singulare	5.99536e-05	0.00111128
1816686	Halomonas_sp._Marseille-P2426	0.0121036	0.0358959
47229	Massilia_timonae	0.000539183	0.00444184
1112214	Sphingomonas_sp._PAMC_26605	0.0028078	0.0127829
1849491	Staphylococcaceae_bacterium_S31	0.317228	0.41109
882856	Pseudonocardia_sp._P2	0.870646	0.901927
178356	Flavobacterium_xinjiangense	0.0189793	0.050385
1161412	Prevotella_sp._ICM33	0.232161	0.321739
1538295	Aquabacterium_sp._NJ1	0.624624	0.692692
1259798	Pseudomonas_sp._LAMO17WK12:I2	0.0013559	0.00764905
866564	Polaromonas_glacialis	0.0172216	0.0471663
47421	Hydrogenophaga_pseudoflava	0.00149536	0.00834509
1522072	Sphingobium_sp._ba1	0.527918	0.601513
391597	Limnobacter_sp._MED105	0.191218	0.27838
391598	Flavobacteria_bacterium_BAL38	0.00110075	0.00672106
391601	Stenotrophomonas_sp._SKA14	0.0333681	0.0748079
1898961	Kluyvera_intestini	0.00199058	0.0101784
1915389	Stenotrophomonas_sp._KAs_5-3	0.852115	0.887157
768491	Serratia_sp._S4	0.0453452	0.0933895
211460	Afipia_massiliensis	1.55788e-05	0.00052211
522773	Sphingobium_lactosutens	0.0622782	0.11775
1227276	Prevotella_sp._F0091	0.246956	0.336847
47671	Lautropia_mirabilis	0.758362	0.814886
47678	Bacteroides_caccae	0.225302	0.314756
146021	Mycobacterium_houstonense	0.853058	0.887249
211589	Herbaspirillum_chlorophenolicum	0.00288548	0.0130223
473781	Sphingomonas_sp._LH128	0.00407243	0.0158321
457392	Bacteroides_sp._3_2_5	0.282223	0.373657
457400	Escherichia_sp._1_1_43	0.0258966	0.0626589
457401	Escherichia_sp._4_1_40B	0.0404864	0.0862934
457412	Ruminococcus_sp._5_1_39BFAA	0.0486242	0.097782
359110	Pseudomonas_extremaustralis	0.69269	0.755265
457421	Clostridiales_bacterium_1_7_47FAA	0.0738924	0.13316
391953	Aquincola_tertiaricarbonis	0.0230086	0.0582511
457502	Polaromonas_jejuensis	0.0237637	0.0595815
1768242	Paucibacter_sp._KCTC_42545	0.000784811	0.00537623
47920	Acidovorax_delafieldii	0.0301407	0.0704641
1276755	Acidovorax_sp._JHL-3	1.3623e-05	0.000518039
1276756	Acidovorax_sp._JHL-9	0.458152	0.541642
1096546	Methylobacterium_sp._GXF4	0.144696	0.222841
1686378	Citrobacter_sp._MGH103	9.69538e-06	0.000419325
343013	Acidovorax_caeni	0.00220257	0.0107336
80866	Delftia_acidovorans	0.0227383	0.0579605
1735679	Sphingomonas_sp._Leaf208	0.0319546	0.0732205
1735676	Sphingomonas_sp._Leaf10	0.00119124	0.00706893
80879	Curvibacter_delicatus	4.65858e-05	0.000948159
80878	Acidovorax_temperans	1.98693e-05	0.000597412
1735694	Sphingomonas_sp._Leaf230	0.26497	0.357193
1735695	Sphingomonas_sp._Leaf28	0.000948471	0.00615321
1735680	Pseudomonas_sp._Leaf15	0.0002838	0.00323719
310297	Bacteroides_plebeius	0.0415934	0.0879306
310298	Bacteroides_coprocola	0.0068608	0.0239781
1735685	Sphingomonas_sp._Leaf20	0.109958	0.180596
588932	Brevundimonas_naejangsanensis	0.000121541	0.00185528
31998	Methylobacterium_radiotolerans	0.269822	0.360652
228604	Prevotella_salivae	0.0250689	0.0619674
1506582	Pseudomonas_sp._11/12A	0.165075	0.246543
32013	Comamonas_terrigena	0.448838	0.536126
1768762	Blastomonas_sp._CCH1-A6	0.700758	0.76326
1768753	Bradyrhizobium_sp._CCH5-F6	0.374786	0.468708
1768757	Sphingomonas_sp._CCH10-B3	0.0989981	0.166548
1768795	Acidovorax_sp._CCH12-A4	0.926153	0.948069
1768786	Sphingomonas_sp._CCH5-D11	0.375545	0.469092
1768778	Sphingomonas_sp._CCH9-F2	0.0012171	0.00717812
1768783	Sphingomonas_sp._CCH19-C6	0.00376685	0.0152734
1768781	Sphingobium_sp._CCH11-B1	0.986184	0.990754
1768803	Comamonadaceae_bacterium_CCH12-A10	0.413668	0.508544
1768804	Comamonadaceae_bacterium_CCH4-C5	0.000399059	0.00386142
1768805	Erythrobacteraceae_bacterium_CCH12-C2	0.826936	0.868785
540060	Limnohabitans_planktonicus	2.96625e-06	0.000219926
196015	Caldimonas_manganoxidans	0.000381427	0.00373511
1703332	Lachnospiraceae_bacterium_TF01-11	2.13216e-05	0.000597412
1670619	Nitratireductor_sp._ZZ-1	0.204852	0.293697
146939	Azospira_oryzae	0.179377	0.26373
1736215	Sphingomonas_sp._Leaf33	0.00176502	0.00939766
65048	Mitsuaria_chitosanitabida	0.154004	0.234393
1736239	Pseudomonas_sp._Leaf83	1.96446e-07	3.00089e-05
1736227	Duganella_sp._Leaf61	2.09687e-05	0.000597412
1736224	Serratia_sp._Leaf51	4.82964e-05	0.000964071
1736280	Acidovorax_sp._Leaf160	0.0790204	0.139971
1736272	Massilia_sp._Leaf139	0.210292	0.299018
1736265	Methylobacterium_sp._Leaf125	0.269506	0.360652
1736315	Pseudorhodoferax_sp._Leaf265	0.0304233	0.0709648
1736318	Pseudorhodoferax_sp._Leaf274	0.0330879	0.0743986
1736305	Agreia_sp._Leaf244	0.169517	0.251729
1736309	Sphingomonas_sp._Leaf257	0.273447	0.363895
1736299	Sphingomonas_sp._Leaf198	0.0721513	0.130476
1736301	Sphingomonas_sp._Leaf231	0.112369	0.183394
1736345	Sphingomonas_sp._Leaf343	0.0562324	0.109101
1736350	Sphingomonas_sp._Leaf357	0.00278431	0.0127829
1736351	Flavobacterium_sp._Leaf359	0.946868	0.963578
1736343	Sphingomonas_sp._Leaf339	0.00100796	0.00637967
1736341	Leifsonia_sp._Leaf336	0.433745	0.525966
1736321	Agreia_sp._Leaf283	0.00428385	0.0164083
179878	Sphingomonas_elodea	0.0265752	0.0637069
1736382	Methylobacterium_sp._Leaf456	0.000423846	0.00389338
1736370	Sphingomonas_sp._Leaf412	0.000312511	0.00339615
1736363	Bradyrhizobium_sp._Leaf396	0.122059	0.194321
1736365	Ramlibacter_sp._Leaf400	0.297619	0.390061
1736352	Methylobacterium_sp._Leaf361	0.0131434	0.0380022
1523421	beta_proteobacterium_AAP51	0.000219885	0.00271715
1736441	Methylibium_sp._Root1272	0.0129011	0.037722
1736444	Acinetobacter_sp._Root1280	9.14484e-06	0.000419325
1736434	Pelomonas_sp._Root1237	0.0636852	0.119973
1736433	Rhizobacter_sp._Root1221	0.00847304	0.027997
1736436	Afipia_sp._Root123D2	0.0363335	0.0793983
1523430	Rhodopseudomonas_sp._AAP120	0.0189294	0.050385
1736430	Pelomonas_sp._Root1217	0.0964073	0.162982
1523425	Novosphingobium_sp._AAP83	0.000216315	0.00270524
1736466	Pseudolabrys_sp._Root1462	0.000595384	0.00466179
1736464	Pelomonas_sp._Root1444	0.0344434	0.0763936
1736502	Ensifer_sp._Root258	0.727211	0.787939
1736490	Hydrogenophaga_sp._Root209	6.60079e-05	0.00118131
1523503	Pseudomonas_sp._ML96	0.0427555	0.0896569
1736480	Achromobacter_sp._Root170	0.00351317	0.0145867
1736528	Rhizobacter_sp._Root404	7.15679e-06	0.000371437
1736527	Acidovorax_sp._Root402	0.363228	0.456544
229204	Flavobacterium_frigoris	0.148909	0.22764
1736513	Variovorax_sp._Root318D1	0.00836634	0.0278305
1736564	Achromobacter_sp._Root565	0.0146046	0.0408614
1736565	Acidovorax_sp._Root568	0.190057	0.277078
1736544	Bosea_sp._Root483D1	3.23537e-05	0.000763254
1736604	Pseudomonas_sp._Root9	0.478569	0.557963
1736590	Acidovorax_sp._Root70	0.0382215	0.0826488
1720194	Clostridium_sp._AT4	0.230924	0.320454
1736577	Rhizobium_sp._Root651	0.102566	0.171438
1933220	Sphingobacterium_sp._B29	0.0852236	0.14793
1720315	Eggerthellaceae_bacterium_AT8	0.25176	0.341604
376815	Variovorax_soli	0.00102862	0.00647096
999425	Streptococcus_sp._F0442	0.261372	0.352801
147645	Paracoccus_yeei	0.237256	0.327019
1835254	Polynucleobacter_duraquae	4.5601e-05	0.000948159
1032527	Pedosphaera_parvula	0.00414112	0.0160391
1933777	Microbacterium_sp._CSI-V	0.0015462	0.00858264
529	Ochrobactrum_anthropi	0.228496	0.317934
1770210	Micrococcus_sp._CH7	0.0681998	0.125517
853	Faecalibacterium_prausnitzii	0.681245	0.745134
901	Desulfovibrio_piger	0.200436	0.288962
1819727	Polynucleobacter_sp._MWH-Adler-W8	2.17022e-05	0.000597412
1276	Kytococcus_sedentarius	0.030014	0.0703263
1305	Streptococcus_sanguinis	0.0487026	0.097782
1308	Streptococcus_thermophilus	0.235848	0.325979
1309	Streptococcus_mutans	0.0754321	0.135241
1358	Lactococcus_lactis	0.140251	0.218262
1398	Bacillus_coagulans	0.997382	0.997382
50715	Acidisphaera_rubrifaciens	0.0215606	0.0555591
1579	Lactobacillus_acidophilus	0.129396	0.204122
1580	Lactobacillus_brevis	0.000252378	0.00301113
1582	Lactobacillus_casei	0.00896428	0.0290779
1584	Lactobacillus_delbrueckii	0.00279161	0.0127829
1596	Lactobacillus_gasseri	0.601354	0.671911
1599	Lactobacillus_sakei	0.00484209	0.0182105
690417	Paracoccus_sphaerophysae	0.501662	0.577301
1739295	Corynebacterium_sp._HMSC034A01	0.0555872	0.108141
1739268	Streptococcus_sp._HMSC073F11	0.0261482	0.0631206
2751	Carnobacterium_maltaromaticum	0.000739977	0.00518984
576610	Polynucleobacter_necessarius	0.000175122	0.0023918
1870984	Anaerococcus_mediterraneensis	9.54637e-06	0.000419325
134537	Paraburkholderia_fungorum	0.19452	0.282395
1117702	Novosphingobium_fuchskuhlense	0.000996001	0.00634263
52765	Caldicellulosiruptor_kristjanssonii	0.053252	0.104887
52766	Caldicellulosiruptor_lactoaceticus	0.0690693	0.126444
1232427	Corynebacterium_ihumii	0.97693	0.984518
1707785	Massilia_sp._WG5	0.206314	0.294572
36805	Microbacterium_aurum	0.0451605	0.0933798
1380389	Sphingomonas_sp._URHD0057	0.112266	0.183394
135517	Geobacillus_vulcani	0.0795368	0.140407
332249	Truepera_radiovictrix	0.00011472	0.00180423
135719	Sphingobium_amiense	0.846125	0.883579
1545044	Paracoccus_sanguinis	0.737738	0.796681
1709002	Rhodocista_sp._MIMtkB3	0.202599	0.291243
1545443	Belnapia_sp._F-4-1	0.00715689	0.0246806
529705	Sphingomonas_changbaiensis	0.384031	0.477815
38286	Corynebacterium_afermentans	0.013949	0.0397776
38289	Corynebacterium_jeikeium	0.000197328	0.00257862
38301	Corynebacterium_minutissimum	0.413988	0.508544
529884	Rhodoluna_lacicola	1.13986e-05	0.00047327
1136105	Tolypothrix_campylonemoides	0.00385701	0.0154008
1414719	Corynebacterium_jeddahense	0.928489	0.948594
1759059	Caulobacteraceae_bacterium_OTSz_A_272	0.00335874	0.0143472
563037	Streptococcus_sp._M143	0.169217	0.251644
1267535	Acidobacteriaceae_bacterium_KBS_96	0.00119178	0.00706893
579490	Paracoccus_sp._S4493	0.238581	0.32801
137730	Facklamia_ignava	4.60978e-05	0.000948159
88688	Caulobacter_segnis	6.99588e-06	0.000371437
712357	Leptotrichia_sp._oral_taxon_212	0.213902	0.302494
40681	Sphingomonas_asaccharolytica	0.00312277	0.0136769
40682	Sphingomonas_mali	0.000461954	0.00402948
40683	Sphingomonas_pruni	0.00010993	0.0017555
1581076	Streptococcus_sp._HMSC10A01	0.0053266	0.0197465
450749	Veillonella_sp._6_1_27	0.463262	0.544582
1335760	Sphingobium_sp._YL23	0.668472	0.732708
1123067	Rubellimicrobium_mesophilum	0.0791588	0.139978
1287116	Mesorhizobium_sp._L2C084A000	0.0888245	0.152902
1287252	Mesorhizobium_sp._LNHC252B00	0.454114	0.539325
1287264	Mesorhizobium_sp._LNJC380A00	0.604872	0.675116
1287325	Mesorhizobium_sp._LSJC268A00	0.0862576	0.149226
1287334	Mesorhizobium_sp._LSJC277A00	0.134238	0.210164
255205	Pseudoclavibacter_helvolus	0.067688	0.125018
1353277	Rhizobium_freirei	0.134661	0.210508
452623	Pseudoclavibacter_soli	0.249947	0.339628
1485002	Acinetobacter_sp._ETR1	0.981683	0.98739
43263	Pseudomonas_alcaligenes	0.000127677	0.00189327
469609	Streptococcus_sp._2_1_36FAA	0.7833	0.836487
43669	Brachybacterium_faecium	0.724052	0.786157
93064	Sphingomonas_koreensis	0.000242052	0.00292152
257003	Sphingomonas_phyllosphaerae	0.023763	0.0595815
306205	Rheinheimera_texasensis	0.0009851	0.00631194
551987	Duganella_sacchari	0.00328795	0.014153
535712	Candidatus_Rhodoluna_planktonica	0.000460148	0.00402948
454194	Pyrinomonas_methylaliphatogenes	0.420638	0.514278
257708	Roseomonas_gilardii	0.00263909	0.0125086
94009	Thermicanus_aegyptius	0.970142	0.979579
1684385	Novosphingobium_sp._ST904	0.0183229	0.0494004
160791	Sphingomonas_wittichii	0.322238	0.414477
1078480	Haemophilus_sputorum	0.358029	0.45156
95606	Sphingomonas-like_bacterium_B12	0.510811	0.587178
407019	Sphingomonas_astaxanthinifaciens	0.497969	0.574963
685778	Sphingomonas_sp._PR090111-T3T-6A	0.0185138	0.0496198
1030157	Sphingomonas_sp._KC8	0.0215606	0.0555591
1538095	Cupriavidus_sp._D384	0.00379191	0.0153152
1095727	Streptococcus_sp._SK643	0.109473	0.180596
1472716	Burkholderia_sp._K24	0.423535	0.515408
162426	Microbacterium_hominis	0.461165	0.543965
47770	Lactobacillus_crispatus	0.0162547	0.0449929
1522368	Modestobacter_caceresii	0.267349	0.359001
97138	Clostridium_sp._ASF356	0.00896166	0.0290779
1735677	Microbacterium_sp._Leaf203	0.113638	0.184595
1735693	Sphingobium_sp._Leaf26	0.451259	0.538398
392409	Sphingomonas_jaspsi	0.140519	0.218352
1768765	Methylobacterium_sp._CCH5-D2	0.0160072	0.0444263
1768777	Streptococcus_sp._CCH8-C6	0.414748	0.508875
1768780	Microbacterium_sp._CCH5-D1	0.216797	0.306171
1768806	Rhodospirillaceae_bacterium_CCH5-H10	2.3349e-06	0.000195397
1736347	Microbacterium_sp._Leaf347	0.000911429	0.00598774
1736481	Mesorhizobium_sp._Root172	0.000125118	0.00188221
1736553	Microbacterium_sp._Root53	0.00215297	0.0105414
1736556	Microbacterium_sp._Root553	0.114063	0.184707
1310601	Acinetobacter_sp._479375	0.587901	0.66031
56	Sorangium_cellulosum	0.000378451	0.00373511
393310	Skermanella_aerolata	0.0755681	0.135241
103	Flectobacillus_major	0.00018839	0.0025396
229480	Arsenicicoccus_bolidensis	0.01428	0.0403258
204	Campylobacter_showae	0.241315	0.330094
245	Flavobacterium_aquatile	4.26961e-05	0.000923303
249	Terrimonas_ferruginea	0.132379	0.207881
33032	Anaerococcus_lactolyticus	0.000961126	0.00619657
33034	Anaerococcus_prevotii	0.00252576	0.0120263
339	Xanthomonas_campestris	0.113007	0.184147
505	Kingella_oralis	0.00610549	0.0220819
732	Aggregatibacter_aphrophilus	0.075521	0.135241
459515	Nakamurella_lactea	0.421955	0.514676
824	Campylobacter_gracilis	0.100756	0.168957
827	Campylobacter_ureolyticus	0.753052	0.810019
983	Flavobacterium_flevense	0.000335893	0.00345205
1017	Capnocytophaga_gingivalis	0.0185477	0.0496198
1019	Capnocytophaga_sputigena	0.82948	0.870576
1737983	Labrys_sp._WJW	0.173997	0.256912
165096	Weissella_koreensis	0.00700991	0.0243354
1377	Aerococcus_viridans	0.192881	0.280407
755172	Peptoniphilus_coxii	0.00945402	0.0301273
1535	[Clostridium]_leptum	0.0624103	0.117785
1587	Lactobacillus_helveticus	0.871529	0.901941
1597	Lactobacillus_paracasei	0.0289759	0.0688261
1622	Lactobacillus_murinus	0.160925	0.242108
1655	Actinomyces_naeslundii	0.00577387	0.021035
1659	Actinomyces_israelii	0.00032706	0.00342917
1660	Actinomyces_odontolyticus	0.0435777	0.0910134
1750	Pseudopropionibacterium_propionicum	0.00241243	0.0115931
1778	Mycobacterium_gordonae	0.943306	0.960894
1861	Geodermatophilus_obscurus	0.752145	0.809882
1673725	Peptoniphilus_sp._EL1	0.238974	0.328116
100886	Catenibacterium_mitsuokai	0.035867	0.0785441
1739337	Kocuria_sp._HMSC066H03	0.0209632	0.0545357
2718	Cardiobacterium_hominis	0.338584	0.431228
1739525	Peptoniphilus_sp._HMSC075B08	0.000489863	0.00413397
1379270	Gemmatimonas_phototrophica	0.0252141	0.0620782
1871035	Negativibacillus_massiliensis	0.113996	0.184707
1838286	Lacunisphaera_limnophila	0.00373099	0.0152734
1641707	Stenotrophomonas_sp._TD3	5.17063e-05	0.000993911
363832	Solirubrobacter_soli	0.212468	0.301699
1641811	Actinobacteria_bacterium_IMCC26207	0.000907538	0.00598774
1379870	Spirosoma_radiotolerans	0.000695826	0.00504626
102148	Solobacterium_moorei	0.640893	0.708464
397278	Marmoricola_aequoreus	0.085692	0.148495
1904640	Betaproteobacteria_bacterium_GR16-43	0.00180738	0.00952313
1380388	Nocardioides_sp._URHA0032	0.000657402	0.00490188
1904944	Stenotrophomonas_sp._LM091	0.00164851	0.00900608
1904966	Ornithinimicrobium_sp._CNJ-824	0.0813679	0.142963
332163	Candidatus_Solibacter_usitatus	0.124015	0.196832
1315212	Exiguobacterium_sp._8-11-1	0.684446	0.747061
398037	Segetibacter_koreensis	0.125539	0.198758
1381123	Aliihoeflea_sp._2WW	0.922226	0.94592
37923	Kocuria_kristinae	0.0174982	0.0476264
1119528	Methyloversatilis_discipulorum	0.00275546	0.0127829
1840518	Gardnerella_sp._30-4	0.513122	0.589182
38304	Corynebacterium_tuberculostearicum	0.0473483	0.0959914
1054213	Acetobacteraceae_bacterium_AT-5844	0.475769	0.556135
693988	Bilophila_sp._4_1_30	0.0336247	0.075059
1382303	Caulobacteraceae_bacterium_PMMR1	0.087953	0.151653
1841133	Gardnerella_sp._26-12	0.335075	0.427808
72000	Kocuria_rhizophila	0.061824	0.117319
1579343	Streptococcus_sp._263_SSPC	0.341055	0.433843
137732	Granulicatella_elegans	0.0978685	0.165183
39490	Eubacterium_ramulus	0.0084962	0.027997
203471	Tepidiphilus_margaritifer	0.476372	0.556214
1776384	Emergencia_timonensis	0.19708	0.285711
39778	Veillonella_dispar	0.0103639	0.0320033
301953	Caldicellulosiruptor_acetigenus	0.0147132	0.0410545
1449048	Mycobacterium_sp._UNC280MFTsu5.1	0.25459	0.344543
433660	Nocardioides_halotolerans	0.360158	0.453694
40519	Ruminococcus_callidus	0.0806786	0.142181
40542	Leptotrichia_buccalis	0.277646	0.368538
1581081	Stenotrophomonas_sp._HMSC10F06	0.119824	0.191644
1581131	Actinomyces_sp._HMSC08A01	0.202729	0.291243
467093	Ilumatobacter_nonamiensis	0.0425309	0.0893665
41202	Ewingella_americana	0.475042	0.555912
467210	Lachnoanaerobaculum_saburreum	0.156757	0.238234
1745712	Anaerococcus_sp._Marseille-P2143	0.236322	0.326199
41950	Candidatus_Microthrix_parvicella	0.0497568	0.0991315
468056	Flavobacterium_fluvii	0.000546613	0.00446759
42256	Rubrobacter_radiotolerans	0.146667	0.225208
173362	Brachybacterium_paraconglomeratum	0.152494	0.232778
1484116	Hymenobacter_sp._PAMC_26554	0.0140888	0.0399568
173480	Gemmatimonas_aurantiaca	0.00390437	0.0154684
1549812	Massilia_sp._BSC265	0.0298562	0.0701147
501496	Porphyromonas_bennonis	0.605722	0.675338
927677	Synechocystis_sp._PCC_7509	0.241369	0.330094
272548	Actinomyces_dentalis	0.177145	0.261188
665939	Campylobacter_sp._10_1_50	0.891533	0.917157
43769	Corynebacterium_propinquum	0.000482084	0.00410167
1387353	Paludisphaera_borealis	0.615444	0.684091
44008	Enterococcus_cecorum	0.14435	0.222639
404937	Anoxybacillus_thermarum	0.0346013	0.0765803
44676	Geothrix_fermentans	0.0340039	0.0755805
437898	Sutterella_parvirubra	0.220125	0.309187
44749	Sporobacter_termitidis	0.53312	0.604785
1650663	Fournierella_massiliensis	0.338164	0.431222
1945862	Flavobacterium_sp._A45	0.000720021	0.00510715
1225476	Candidatus_Rickettsiella_isopodorum	0.00615091	0.0221689
46125	Abiotrophia_defectiva	0.109162	0.18043
1128427	filamentous_cyanobacterium_ESFC-1	0.0144873	0.040753
1849383	Psychrobacter_sp._SHUES1	0.960348	0.973478
1816677	Butyricimonas_sp._Marseille-P2440	0.878187	0.907926
1227267	Leptotrichia_sp._oral_taxon_879	0.464105	0.544908
1522317	bacterium_SIT5	0.0543977	0.106537
1882918	Pajaroellobacter_abortibovis	0.00329965	0.014153
1850526	Arachidicoccus_sp._BS20	0.95163	0.966529
441501	Corynebacterium_massiliense	0.0189661	0.050385
48292	Hyphomicrobium_zavarzinii	0.280703	0.37212
671228	Veillonella_sp._oral_taxon_158	0.113638	0.184595
1490484	Mycobacterium_sp._ST-F2	0.0836559	0.145696
1523418	alpha_proteobacterium_AAP38	0.018079	0.0488698
343874	Empedobacter_falsenii	0.639657	0.707851
1097667	Patulibacter_medicamentivorans	0.00827653	0.0276239
540746	Rudaea_cellulosilytica	0.0130256	0.0378728
82135	Atopobium_vaginae	0.0105698	0.0323643
147802	Lactobacillus_iners	0.13272	0.208101
344881	Flavobacterium_soli	0.00474006	0.0178916
1852381	Duodenibacillus_massiliensis	0.206291	0.294572
280093	Flavobacterium_granuli	0.000350871	0.00357063
83655	Leclercia_adecarboxylata	0.514461	0.590066
214851	Subdoligranulum_variabile	0.455726	0.540482
706438	Actinomyces_sp._oral_taxon_171	0.00107193	0.00670278
1492898	Flavisolibacter_sp._LCS9	0.0547458	0.107017
280871	Mycobacterium_llatzerense	0.421708	0.514676
477666	Bacteroides_graminisolvens	0.760753	0.815766
215690	Thermomonas_fusca	0.0536977	0.105365
936577	Streptococcus_sp._AS14	0.991856	0.993771
445220	Reyranella_massiliensis	1.41799e-05	0.000518039
1035308	Dehalobacter_sp._FTH1	0.0253374	0.0620782
1461582	Jeotgalicoccus_saudimassiliensis	0.46105	0.543965
249352	Flavobacterium_fryxellicola	0.0839051	0.145885
544580	Actinomyces_oris	0.000513654	0.00426538
938293	Anaerococcus_provenciensis	0.109088	0.18043
1298857	Solirubrobacter_sp._URHD0082	0.0229661	0.0582511
1298863	Marmoricola_sp._URHB0036	0.00971089	0.0307314
184870	Varibaculum_cambriense	0.142003	0.219999
54005	Peptoniphilus_harei	0.0020009	0.010181
185294	Prevotella_paludivivens	0.00129811	0.00740351
54299	Chroococcidiopsis_thermalis	0.00624584	0.0224331
218538	Dialister_invisus	0.0386988	0.083209
1955701	Spirosoma_sp._209	0.110942	0.181924
55565	Actinomyces_graevenitzii	0.00211183	0.010518
416016	Flavobacterium_cucumis	0.0255559	0.0624166
1105029	Actinomyces_sp._ICM39	0.428542	0.520265
253239	Ethanoligenens_harbinense	0.0358597	0.0785441
56689	Mycobacterium_mucogenicum	0.0758809	0.135435
712122	Actinomyces_sp._oral_taxon_414	0.10748	0.178503
384677	Ornithinimicrobium_pekingense	0.880619	0.909535
1859695	Haemophilus_sp._CCUG_60358	0.840424	0.878509
1302690	Cnuella_takakiae	0.299745	0.391858
712888	Actinobaculum_sp._oral_taxon_183	0.000315338	0.00339615
1827278	Aliterella_atlantica	0.441594	0.532375
1892844	Hyphomicrobium_sp._CS1BSMeth3	0.0354422	0.0779429
1172186	Mycobacterium_sp._360MFTsu5.1	0.0298552	0.0701147
418856	Nevskia_soli	0.0258431	0.0626589
1173027	Microcoleus_sp._PCC_7113	0.000476115	0.00408436
1500894	Massilia_sp._9096	0.102385	0.171412
59196	Rickettsiella_grylli	0.0759374	0.135435
1206085	Jatrophihabitans_endophyticus	0.255593	0.34545
157687	Leptotrichia_wadei	0.000723266	0.00510715
1697794	Clostridia_bacterium_UC5.1-1D1	0.00316677	0.0138114
157784	Pseudomonas_thermotolerans	0.290921	0.383706
191495	Conexibacter_woesei	0.00167383	0.00909654
551990	Flavobacterium_glycines	0.00460624	0.0175138
1141883	Massilia_putida	0.0272407	0.0651518
1305732	Microbacterium_sp._KROCY2	0.131671	0.207116
912594	Mycobacterium_iranicum	0.00211778	0.010518
1699078	Geobacillus_sp._PA-3	0.0137931	0.0394414
28038	Lactobacillus_curvatus	0.0252798	0.0620782
552398	Ruminococcaceae_bacterium_D16	0.0586641	0.113093
421525	Chryseobacterium_haifense	0.418749	0.513178
1470358	Candidatus_Blastococcus_massiliensis	0.795718	0.8454
651609	Actinomyces_sp._oral_taxon_180	0.0178715	0.0484351
29321	Turicella_otitidis	0.773691	0.827077
29379	Staphylococcus_auricularis	0.271533	0.362277
29382	Staphylococcus_cohnii	0.728477	0.788488
29391	Gemella_morbillorum	0.106922	0.177861
29394	Dolosigranulum_pigrum	0.076826	0.13647
29405	Microlunatus_phosphovorus	0.0207111	0.0540153
29466	Veillonella_parvula	0.00875431	0.0287562
554283	Flavobacterium_chungangense	0.00942299	0.0301273
521720	Pseudomonas_caeni	0.00302004	0.013438
1636152	Planctomyces_sp._SH-PL62	0.0079438	0.0268588
1505605	Hymenobacter_sp._IS2118	0.00388365	0.0154453
457416	Veillonella_sp._3_1_44	0.0556333	0.108141
1178516	Spirosoma_montaniterrae	0.000791144	0.00537623
261292	Nitrosomonas_sp._Is79A3	5.04343e-05	0.000987751
32057	Calothrix_sp._PCC_7103	0.0464734	0.094773
1768770	Caulobacter_sp._CCH5-E12	0.000702376	0.00504626
1768768	Caulobacter_sp._CCH9-E1	0.00109227	0.00672106
163202	Corynebacterium_appendicis	0.524203	0.598595
392734	Terriglobus_roseus	0.168499	0.250935
196162	Nocardioides_sp._JS614	0.00899556	0.0290884
1736379	Marmoricola_sp._Leaf446	2.46851e-05	0.000624955
1736375	Aureimonas_sp._Leaf427	0.589196	0.66046
1736408	Nocardioides_sp._Soil774	0.00343789	0.0144593
1736431	Nocardioides_sp._Root122	0.0296391	0.0701147
1736504	Mycobacterium_sp._Root265	0.0204388	0.0534395
1736540	Aeromicrobium_sp._Root472D3	0.0140154	0.0398575
229205	Flavobacterium_micromati	4.09365e-05	0.000904087
1736591	Phenylobacterium_sp._Root700	0.11614	0.187195
378211	Methyloversatilis_universalis	0.237546	0.327019
1422	Geobacillus_stearothermophilus	0.405446	0.50042
198092	Roseomonas_rosea	0.0769125	0.13647
427683	Methylobacterium_platani	0.500798	0.576945
1739414	Staphylococcus_sp._HMSC066C03	0.3633	0.456544
69395	Caulobacter_henricii	0.00157512	0.00869667
1743159	Polynucleobacter_yangtzensis	0.000415644	0.00388683
712119	Actinomyces_sp._oral_taxon_175	0.0145352	0.0407771
1187852	Methylobacterium_tarhaniae	0.00248823	0.0119022
191863	Chthoniobacter_flavus	0.0672386	0.124409
114	Gemmata_obscuriglobus	0.000683635	0.00503272
461393	Actinomyces_massiliensis	0.000130698	0.00191077
1739387	Actinomyces_sp._HMSC075C01	0.0220958	0.0566308
1739406	Actinomyces_sp._HMSC035G02	0.0264241	0.0634913
690879	Terrimicrobium_sacchariphilum	0.0065186	0.0231723
2756	Brochothrix_thermosphacta	0.980133	0.986787
35841	Bacillus_thermoamylovorans	0.886897	0.913293
364298	Janibacter_hoylei	0.318047	0.411307
1380390	Solirubrobacterales_bacterium_URHD0059	0.0668101	0.124281
496058	Spirosoma_panaciterrae	0.000225512	0.00275389
1283291	Pseudomonas_sp._URMO17WK12:I11	0.487129	0.56433
1284708	Tissierellia_bacterium_S7-1-4	0.128816	0.203517
1581063	Lactobacillus_sp._HMSC25A02	0.000444753	0.00401438
1581133	Actinomyces_sp._HMSC08A09	0.0113328	0.0338605
107709	Opitutus_terrae	0.0197438	0.0520155
927083	Sandaracinus_amylolyticus	0.0122313	0.0361711
75659	Duganella_zoogloeoides	0.445083	0.534307
503361	Flavobacterium_sasangense	0.000405487	0.00386142
1785156	Dietzia_sp._111N12-1	0.588426	0.66031
84135	Gemella_sanguinis	0.487047	0.56433
936548	Actinomyces_sp._ICM47	0.790371	0.841441
52769	Actinomyces_gerencseriae	0.00931372	0.0299308
1005039	Fimbriimonas_ginsengisoli	0.0227822	0.0579605
55211	Erwinia_persicina	0.161596	0.242394
712117	Actinomyces_sp._oral_taxon_170	0.893938	0.917812
122355	Pseudomonas_psychrophila	0.00194686	0.0101042
712359	Leptotrichia_sp._oral_taxon_215	0.64463	0.710703
516700	Jeotgalicoccus_marinus	0.785008	0.83745
419005	Prevotella_amnii	0.0135853	0.0390624
1834155	Kocuria_sp._ICS0012	0.000206457	0.00261345
1736457	Mycobacterium_sp._Root135	0.00670607	0.0235963
452982	Roseomonas_aerilata	0.0214607	0.0555591
1283293	Pseudomonas_sp._URIL14HWK12:I6	0.0328253	0.0742323
706435	Capnocytophaga_sp._oral_taxon_329	0.957252	0.971288
61592	Corynebacterium_durum	0.0712665	0.129101
1581095	Sphingobacterium_sp._HMSC13C05	0.439311	0.531474

## Sheet: LUAD_MSI
tax_id	name	wilcox_p	wilcox_q
1622075	Olsenella_sp._SIT9	0.478419	0.706032
180282	Delftia_tsuruhatensis	0.391015	0.706032
147645	Paracoccus_yeei	0.0601455	0.61225
33034	Anaerococcus_prevotii	0.253352	0.706032
285	Comamonas_testosteroni	0.0474128	0.537797
300	Pseudomonas_mendocina	0.595306	0.722741
316	Pseudomonas_stutzeri	0.654955	0.760284
329	Ralstonia_pickettii	0.946509	0.958582
339	Xanthomonas_campestris	0.601906	0.724698
346	Xanthomonas_citri	0.44519	0.706032
470	Acinetobacter_baumannii	0.776813	0.859038
131568	Kineococcus_radiotolerans	0.481884	0.706032
562	Escherichia_coli	0.784746	0.864242
82541	Cupriavidus_gilardii	0.62304	0.74056
622	Shigella_dysenteriae	0.546939	0.706032
624	Shigella_sonnei	0.461516	0.706032
754332	Escherichia_sp._TW10509	0.417274	0.706032
1229488	beta_proteobacterium_FWI2	0.338955	0.706032
1229484	alpha_proteobacterium_LLX12A	0.925993	0.945302
164546	Cupriavidus_taiwanensis	0.444938	0.706032
1229520	Alkalibacterium_sp._AK22	0.514378	0.706032
82633	Cupriavidus_pauculus	0.499635	0.706032
1737425	Corynebacterium_provencense	0.153733	0.706032
860	Fusobacterium_periodonticum	0.549556	0.706032
1279005	Escherichia_sp._KTE172	0.579347	0.715685
1836045	Burkholderia_sp._CQ001	0.290741	0.706032
33889	Brevibacterium_casei	0.333693	0.706032
33917	Microbacterium_barkeri	0.0964614	0.706032
33940	Geobacillus_thermodenitrificans	0.60422	0.724698
50340	Pseudomonas_fuscovaginae	0.345632	0.706032
1260	Finegoldia_magna	0.758504	0.84349
1282	Staphylococcus_epidermidis	0.348663	0.706032
1292	Staphylococcus_warneri	0.301897	0.706032
34062	Moraxella_osloensis	0.536103	0.706032
1305	Streptococcus_sanguinis	0.287217	0.706032
1308	Streptococcus_thermophilus	0.625913	0.741754
165179	Prevotella_copri	0.37983	0.706032
1358	Lactococcus_lactis	0.636926	0.750085
1379	Gemella_haemolysans	1	1
378211	Methyloversatilis_universalis	0.537498	0.706032
1398	Bacillus_coagulans	0.325513	0.706032
558537	Delftia_lacustris	1	1
99807	Corynebacterium_auriscanis	0.541479	0.706032
1584	Lactobacillus_delbrueckii	0.541479	0.706032
1197727	Pseudomonas_sp._Ag1	0.222108	0.706032
509635	Pedobacter_sp._V48	0.405748	0.706032
83655	Leclercia_adecarboxylata	0.481884	0.706032
1777	Mycobacterium_gastri	0.165421	0.706032
1574624	[Propionibacterium]_namnetense	0.863603	0.912037
1771311	Pseudomonas_sp._ATCC_PTA-122608	0.20849	0.706032
1706231	Janthinobacterium_sp._CG23_2	0.00411176	0.135758
1919277	Anoxybacillus_sp._103	0.88896	0.921302
1739277	Propionibacterium_sp._HMSC078F01	0.533556	0.706032
1739316	Propionibacterium_sp._HMSC069G10	0.833018	0.899253
1739345	Propionibacterium_sp._HMSC065F07	0.456659	0.706032
1739337	Kocuria_sp._HMSC066H03	0.499635	0.706032
84595	Gordonia_polyisoprenivorans	0.29133	0.706032
1739367	Micrococcus_sp._HMSC067E09	0.549556	0.706032
1739414	Staphylococcus_sp._HMSC066C03	0.428418	0.706032
1739413	Alloscardovia_sp._HMSC034E08	0.708632	0.80315
658457	Pseudomonas_composti	0.304666	0.706032
101564	Pseudomonas_alcaliphila	0.374371	0.706032
134375	Achromobacter_sp.	0.833565	0.899253
1641707	Stenotrophomonas_sp._TD3	0.691012	0.797476
232721	Acidovorax_sp._JS42	0.458936	0.706032
68909	Deinococcus_geothermalis	0.318649	0.706032
1461582	Jeotgalicoccus_saudimassiliensis	0.56198	0.706032
134537	Paraburkholderia_fungorum	0.85071	0.905448
363952	Comamonas_thiooxydans	0.282956	0.706032
1592790	Sphingobium_phenoxybenzoativorans	0.354253	0.706032
1297865	Bradyrhizobium_sp._OHSU_III	0.695721	0.79827
1461752	Sphingobium_sp._Ant17	0.0119068	0.21832
364029	Comamonas_sp._E6	0.219319	0.706032
1461766	Pseudoalteromonas_sp._SCSIO_11900	0.873982	0.91549
1560345	Sphingomonas_panacis	0.13258	0.706032
1707785	Massilia_sp._WG5	0.00197602	0.135758
1904462	Stenotrophomonas_sp._BIIR7	0.3065	0.706032
1609637	Stenotrophomonas_sp._DDT-1	0.231221	0.706032
36807	Microbacterium_laevaniformans	0.191471	0.706032
1380362	Ralstonia_sp._UNC404CL21Col	0.804242	0.87236
53367	Asanoa_ferruginea	0.267998	0.706032
1806490	Achromobacter_sp._ATCC35328	0.581488	0.715685
86182	Curvibacter_lanceolatus	0.258711	0.706032
86188	[Pseudomonas]_geniculata	0.587764	0.717977
1904807	Bradyrhizobium_sp._SEMIA_6399	0.549556	0.706032
413882	[Polyangium]_brachysporum	0.549556	0.706032
1855730	Pelomonas_sp._KK5	0.747559	0.836003
1167641	[Pseudomonas]_geniculata_N1	0.587764	0.717977
1904944	Stenotrophomonas_sp._LM091	0.253396	0.706032
1429916	Afipia_sp._P52-10	0.436436	0.706032
1069530	Candidatus_Paraburkholderia_schumannianae	0.138395	0.706032
332249	Truepera_radiovictrix	0.557796	0.706032
1642949	Sphingomonas_sp._Ag1	0.556204	0.706032
1217052	Ralstonia_sp._A12	0.258131	0.706032
135719	Sphingobium_amiense	0.00207209	0.135758
742013	Delftia_sp._Cs1-4	0.00217594	0.135758
1381123	Aliihoeflea_sp._2WW	0.884869	0.921302
54067	Xylophilus_ampelinus	0.488898	0.706032
1692501	Methylobacterium_sp._ARG-1	0.406544	0.706032
660294	Thermosipho_affectus	0.645876	0.754155
1332080	Sphingobium_baderi	0.0106183	0.210773
1217418	Cupriavidus_sp._HPC(L)	0.92832	0.945302
70584	Aquabacterium_parvum	0.321265	0.706032
1709002	Rhodocista_sp._MIMtkB3	0.84346	0.900144
218158	Arthrobacter_sp._I3	0.218486	0.706032
152682	Sphingomonas_melonis	0.654681	0.760284
1217704	Acinetobacter_sp._NIPH_284	0.237158	0.706032
1676617	Ralstonia_sp._MD27	0.868427	0.912201
284016	Phenylobacterium_zucineum	0.297348	0.706032
38288	Corynebacterium_genitalium	0.169525	0.706032
38303	Corynebacterium_pseudogenitalium	0.160304	0.706032
38304	Corynebacterium_tuberculostearicum	0.195983	0.706032
38305	Corynebacterium_vitaeruminis	0.495696	0.706032
1136105	Tolypothrix_campylonemoides	0.272308	0.706032
1414719	Corynebacterium_jeddahense	0.56198	0.706032
546364	Amycolatopsis_australiensis	0.00655943	0.173606
1218247	Ralstonia_sp._NT80	0.0100071	0.209095
579490	Paracoccus_sp._S4493	0.396592	0.706032
1841133	Gardnerella_sp._26-12	0.56198	0.706032
1661055	Pseudomonas_sp._NBRC_111140	0.402493	0.706032
1661045	Pseudomonas_sp._NBRC_111130	0.438833	0.706032
1661046	Pseudomonas_sp._NBRC_111131	0.00977005	0.209095
1661032	Pseudomonas_sp._NBRC_111117	0.52578	0.706032
219301	Brachybacterium_muris	0.92193	0.945302
317659	Pseudomonas_syringae_pv._coryli	0.0742104	0.685764
55565	Actinomyces_graevenitzii	0.52578	0.706032
71999	Kocuria_palustris	0.265533	0.706032
1579343	Streptococcus_sp._263_SSPC	0.514378	0.706032
399742	Enterobacter_sp._638	0.076004	0.685764
1612203	Cellulosimicrobium_aquatile	0.518145	0.706032
203192	Pseudomonas_chloritidismutans	0.49182	0.706032
1776082	Shigella_sp._SF-2015	0.940956	0.955395
1415630	Pseudomonas_sp._TKP	0.335292	0.706032
1235457	Ralstonia_sp._AU12-08	0.883777	0.921302
121428	Sphingobium_xenophagum	0.00146167	0.135758
105219	Ralstonia_mannitolilytica	0.377078	0.706032
563996	Sphingomonas_hankookensis	0.0464886	0.537797
1268622	Acidovorax_sp._MR-S7	0.521945	0.706032
1449061	Ochrobactrum_sp._UNC390CL2Tsu3S39	0.700538	0.80148
1449057	Methylobacterium_sp._UNCCL110	0.175909	0.706032
1907941	Alkanindiges_sp._H1	0.384015	0.706032
40214	Acinetobacter_johnsonii	0.977647	0.987527
40215	Acinetobacter_junii	0.791335	0.865454
73030	Dechloromonas_agitata	0.414278	0.706032
40324	Stenotrophomonas_maltophilia	0.403386	0.706032
941449	Desulfovibrio_sp._X2	0.273223	0.706032
1564113	Sphingomonas_sp._Ant_H11	0.290557	0.706032
1547922	Ideonella_sakaiensis	0.339488	0.706032
384677	Ornithinimicrobium_pekingense	0.488898	0.706032
237258	Cloacibacterium_normanense	0.324461	0.706032
1449966	Enterobacter_sp._T1-1	0.566207	0.706869
172042	Rothia_aeria	0.914881	0.940953
1400860	Candidatus_Contendobacter_odensis	0.40147	0.706032
1335308	Burkholderia_sp._AU4i	0.258711	0.706032
1859695	Haemophilus_sp._CCUG_60358	0.232258	0.706032
106648	Acinetobacter_bereziniae	0.286093	0.706032
1827145	Delftia_sp._GW456-R20	0.241649	0.706032
680496	Diaphorobacter_sp._J5-51	0.553655	0.706032
1892897	Shigella_sp._FC569	0.545498	0.706032
1663558	Stenotrophomonas_sp._MB339	0.417253	0.706032
1680160	Bradyrhizobium_sp._NAS96.2	0.694128	0.79827
910237	Escherichia_sp._TW15838	0.579085	0.715685
1074049	Candidatus_Burkholderia_crenata	0.508187	0.706032
1336207	Pseudomonas_sp._P818	0.0331368	0.4688
1287094	Mesorhizobium_sp._L103C565B0	0.231346	0.706032
1287100	Mesorhizobium_sp._L2C054A000	0.355671	0.706032
1090471	Candidatus_Burkholderia_humilis	0.350483	0.706032
1287116	Mesorhizobium_sp._L2C084A000	0.342819	0.706032
1090573	Sphingobium_czechense	0.0206288	0.321117
1287226	Mesorhizobium_sp._LNHC209A00	0.408347	0.706032
1778770	Microbacterium_sp._HM58-2	0.31587	0.706032
1287232	Mesorhizobium_sp._LNHC220B00	0.557796	0.706032
1287292	Mesorhizobium_sp._LSHC420B00	0.706278	0.80315
1287264	Mesorhizobium_sp._LNJC380A00	0.313507	0.706032
1287321	Mesorhizobium_sp._LSJC264A00	0.286093	0.706032
1287326	Mesorhizobium_sp._LSJC269B00	0.371625	0.706032
1287296	Mesorhizobium_sp._LSHC424B00	0.229476	0.706032
1287334	Mesorhizobium_sp._LSJC277A00	0.227617	0.706032
288000	Bradyrhizobium_sp._BTAi1	0.859909	0.912037
1435036	Acinetobacter_bohemicus	0.56198	0.706032
1549812	Massilia_sp._BSC265	0.481995	0.706032
1566191	Pseudomonas_sp._NFACC19-2	0.035989	0.4688
1549858	Sphingomonas_taxi	0.217859	0.706032
1795629	Acinetobacter_sp._BMW17	0.598981	0.724698
1566387	Mesorhizobium_sp._UASWS1009	0.290651	0.706032
59803	Sphingomonas_echinoides	0.480836	0.706032
108980	Acinetobacter_ursingii	0.432566	0.706032
1812935	Enterobacter_cloacae_complex_'Hoffmann_cluster_IV'	0.510645	0.706032
469553	Delftia_sp._JD2	0.00376571	0.135758
223919	Clostridium_diolis	0.641437	0.751182
223967	Methylobacterium_populi	0.888918	0.921302
43768	Corynebacterium_matruchotii	0.8018	0.87236
1715092	Streptococcus_sp._HMSC070B10	0.390945	0.706032
76761	Pseudomonas_veronii	0.0044465	0.135758
44008	Enterococcus_cecorum	0.208724	0.706032
1879049	Acinetobacter_sp._WCHA34	0.408347	0.706032
421054	Arthrobacter_sp._D4	0.368925	0.706032
1289477	Proteus_sp._H24	0.250662	0.706032
1813821	Shigella_sp._PAMC_28760	0.444115	0.706032
1961362	Sphingomonas_sp._NIC1	0.252275	0.706032
1813946	Acidovorax_sp._GW101-3H11	0.035323	0.4688
1732019	Xanthomonas_sp._Mitacek01	0.142487	0.706032
208444	Amycolatopsis_vancoresmycina	0.258061	0.706032
1125977	Pseudomonas_sp._PAMC_25886	0.085284	0.706032
1240676	Pseudomonas_sp._PAMC_26793	0.280819	0.706032
44752	Rhodococcus_wratislaviensis	0.275434	0.706032
405212	Alicyclobacillus_acidocaldarius	0.492448	0.706032
1339242	Delftia_sp._ZNC0008	0.769913	0.853787
1306519	Flavobacterium_sp._PK15	0.220971	0.706032
225324	Enhydrobacter_aerosaccus	0.791333	0.865454
1192054	Paracoccus_sp._228	0.478419	0.706032
1470591	Sphingomonas_sp._RIT328	0.256393	0.706032
1470593	Pseudomonas_sp._RIT357	0.00816075	0.202489
487698	Stenotrophomonas_pavanii	0.437629	0.706032
307643	Exiguobacterium_profundum	0.505256	0.706032
1356405	Rhodococcus_sp._PML026	0.286205	0.706032
1635005	Rheinheimera_sp._KL1	0.0218392	0.321117
29380	Staphylococcus_caprae	0.375285	0.706032
225991	Comamonas_aquatica	0.863793	0.912037
29382	Staphylococcus_cohnii	0.429465	0.706032
29388	Staphylococcus_capitis	0.891134	0.921302
29394	Dolosigranulum_pigrum	0.368726	0.706032
29405	Microlunatus_phosphovorus	0.492448	0.706032
45972	Staphylococcus_pasteuri	0.414278	0.706032
488447	Burkholderia_contaminans	0.426004	0.706032
1176649	Agrobacterium_fabrum	0.204553	0.706032
554344	Pseudomonas_toyotomiensis	0.160878	0.706032
1144307	Sphingobium_sp._AP49	0.514378	0.706032
1144306	Rhizobium_sp._AP16	0.335292	0.706032
1144317	Acidovorax_sp._CF316	0.0541019	0.580499
1144338	Pseudomonas_sp._GM79	0.47157	0.706032
1144327	Pseudomonas_sp._GM25	0.501552	0.706032
46680	Pseudomonas_nitroreducens	0.514378	0.706032
1537702	Delftia_sp._670	0.196131	0.706032
1603291	Alicycliphilus_sp._B1	0.478419	0.706032
1292023	Leucobacter_sp._UCD-THU	0.458183	0.706032
1292021	Kocuria_sp._UCD-OTCP	0.785873	0.864242
1292020	Dietzia_sp._UCD-THP	0.463891	0.706032
358220	Acidovorax_sp._KKS102	0.928634	0.945302
1144669	Acinetobacter_sp._CIP_102637	0.427426	0.706032
571254	Ochrobactrum_rhizosphaerae	0.282604	0.706032
1619951	Burkholderiaceae_bacterium_26	0.269044	0.706032
1849383	Psychrobacter_sp._SHUES1	0.393857	0.706032
161879	Corynebacterium_kroppenstedtii	0.432566	0.706032
1816686	Halomonas_sp._Marseille-P2426	0.603847	0.724698
47229	Massilia_timonae	0.299523	0.706032
1849491	Staphylococcaceae_bacterium_S31	0.553655	0.706032
1472716	Burkholderia_sp._K24	0.391749	0.706032
1538295	Aquabacterium_sp._NJ1	0.840589	0.900144
391601	Stenotrophomonas_sp._SKA14	0.346086	0.706032
1898961	Kluyvera_intestini	0.0563178	0.588373
1915389	Stenotrophomonas_sp._KAs_5-3	0.470206	0.706032
146021	Mycobacterium_houstonense	0.396717	0.706032
47770	Lactobacillus_crispatus	0.238937	0.706032
1079994	Leucobacter_chromiiresistens	0.31587	0.706032
473781	Sphingomonas_sp._LH128	0.34309	0.706032
457400	Escherichia_sp._1_1_43	0.338435	0.706032
457401	Escherichia_sp._4_1_40B	0.80219	0.87236
359110	Pseudomonas_extremaustralis	0.391575	0.706032
391953	Aquincola_tertiaricarbonis	0.541479	0.706032
1096546	Methylobacterium_sp._GXF4	0.19617	0.706032
343013	Acidovorax_caeni	0.422632	0.706032
80866	Delftia_acidovorans	0.0132272	0.228313
80878	Acidovorax_temperans	0.497668	0.706032
1735693	Sphingobium_sp._Leaf26	0.0804018	0.706032
1735680	Pseudomonas_sp._Leaf15	0.510645	0.706032
32013	Comamonas_terrigena	0.0618435	0.613796
1768762	Blastomonas_sp._CCH1-A6	0.353069	0.706032
1768753	Bradyrhizobium_sp._CCH5-F6	0.439901	0.706032
1768757	Sphingomonas_sp._CCH10-B3	0.00478743	0.135758
1768795	Acidovorax_sp._CCH12-A4	0.0377874	0.4688
1768778	Sphingomonas_sp._CCH9-F2	0.510645	0.706032
1768783	Sphingomonas_sp._CCH19-C6	0.00370737	0.135758
1768780	Microbacterium_sp._CCH5-D1	0.56198	0.706032
1785156	Dietzia_sp._111N12-1	0.402493	0.706032
1768803	Comamonadaceae_bacterium_CCH12-A10	0.345358	0.706032
1768804	Comamonadaceae_bacterium_CCH4-C5	0.731246	0.822393
1768805	Erythrobacteraceae_bacterium_CCH12-C2	0.200711	0.706032
163202	Corynebacterium_appendicis	0.485377	0.706032
1670619	Nitratireductor_sp._ZZ-1	0.286205	0.706032
671228	Veillonella_sp._oral_taxon_158	0.518145	0.706032
1736215	Sphingomonas_sp._Leaf33	0.514378	0.706032
1490484	Mycobacterium_sp._ST-F2	0.553655	0.706032
1736239	Pseudomonas_sp._Leaf83	0.638612	0.750085
1736345	Sphingomonas_sp._Leaf343	0.503274	0.706032
1736350	Sphingomonas_sp._Leaf357	0.00183342	0.135758
1736341	Leifsonia_sp._Leaf336	0.349038	0.706032
81569	Ruegeria_atlantica	0.391015	0.706032
179878	Sphingomonas_elodea	0.414278	0.706032
1736375	Aureimonas_sp._Leaf427	0.337786	0.706032
1736434	Pelomonas_sp._Root1237	0.346052	0.706032
1736430	Pelomonas_sp._Root1217	0.503908	0.706032
1736464	Pelomonas_sp._Root1444	0.521399	0.706032
1736455	Massilia_sp._Root133	0.187595	0.706032
1736502	Ensifer_sp._Root258	0.268206	0.706032
1736564	Achromobacter_sp._Root565	0.836671	0.900144
1736553	Microbacterium_sp._Root53	0.62035	0.739576
1736590	Acidovorax_sp._Root70	0.245078	0.706032
1572751	Porphyrobacter_mercurialis	0.232154	0.706032
1310603	Acinetobacter_sp._1294596	0.553655	0.706032
1736577	Rhizobium_sp._Root651	0.321072	0.706032
1523621	Cellulosimicrobium_sp._MM	0.442	0.706032
1933220	Sphingobacterium_sp._B29	0.278323	0.706032
1720315	Eggerthellaceae_bacterium_AT8	0.150436	0.706032
33011	Cutibacterium_granulosum	0.0749636	0.685764
147802	Lactobacillus_iners	0.0165631	0.273981
529	Ochrobactrum_anthropi	0.541479	0.706032
230310	Curvibacter_gracilis	0.636707	0.750085
959	Bdellovibrio_bacteriovorus	0.315479	0.706032
983	Flavobacterium_flevense	0.533556	0.706032
1655	Actinomyces_naeslundii	8.85667e-05	0.035161
690417	Paracoccus_sphaerophysae	0.266845	0.706032
2702	Gardnerella_vaginalis	0.510645	0.706032
52022	Meiothermus_silvanus	0.398793	0.706032
1101373	Tepidimonas_fonticaldi	0.162608	0.706032
298794	Methylobacterium_variabile	0.571882	0.711715
544580	Actinomyces_oris	0.259438	0.706032
1528099	Lawsonella_clevelandensis	0.0725735	0.685764
1315212	Exiguobacterium_sp._8-11-1	0.594223	0.722741
1382303	Caulobacteraceae_bacterium_PMMR1	0.868544	0.912201
1661051	Pseudomonas_sp._NBRC_111136	0.421932	0.706032
1203573	Propionibacterium_sp._KPL1844	0.582283	0.715685
712119	Actinomyces_sp._oral_taxon_175	0.545498	0.706032
237610	Pseudomonas_psychrotolerans	0.506943	0.706032
1843236	Sphingomonas_sp._W16RD	0.00902705	0.209095
401472	Corynebacterium_ureicelerivorans	0.468185	0.706032
41276	Brevundimonas_vesicularis	0.755201	0.842176
1123067	Rubellimicrobium_mesophilum	0.485377	0.706032
1287240	Mesorhizobium_sp._LNHC229A00	0.496026	0.706032
1287289	Mesorhizobium_sp._LSHC416B00	0.238937	0.706032
156978	Corynebacterium_imitans	0.566207	0.706869
1500894	Massilia_sp._9096	0.37983	0.706032
453247	Sphingomonas_sp._TDK1	0.373763	0.706032
43769	Corynebacterium_propinquum	0.237105	0.706032
1470358	Candidatus_Blastococcus_massiliensis	0.464826	0.706032
29321	Turicella_otitidis	0.206151	0.706032
407019	Sphingomonas_astaxanthinifaciens	0.0471763	0.537797
505382	Sphingomonas_sp._sph1	0.0369913	0.4688
1736408	Nocardioides_sp._Soil774	0.454899	0.706032
1736431	Nocardioides_sp._Root122	0.510645	0.706032
82995	Serratia_grimesii	0.734973	0.824249
198092	Roseomonas_rosea	0.0044213	0.135758
641148	Neisseria_sp._oral_taxon_014	0.460688	0.706032
363832	Solirubrobacter_soli	0.496026	0.706032
1380390	Solirubrobacterales_bacterium_URHD0059	0.533556	0.706032
37636	Thermus_scotoductus	0.442	0.706032
1643429	Candidatus_Kryptobacter_tengchongensis	0.345358	0.706032
1283291	Pseudomonas_sp._URMO17WK12:I11	0.313507	0.706032
1545443	Belnapia_sp._F-4-1	0.537498	0.706032
1955422	Massilia_sp._KIM	0.30023	0.706032
203471	Tepidiphilus_margaritifer	0.521945	0.706032
1907940	Enhydrobacter_sp._H5	0.899032	0.927054
925409	Asinibacterium_sp._OR53	0.672183	0.778008
712888	Actinobaculum_sp._oral_taxon_183	0.352167	0.706032
1335760	Sphingobium_sp._YL23	0.0120983	0.21832
1499681	Collinsella_sp._MS5	0.709129	0.80315
1532555	Brevundimonas_sp._DS20	0.277922	0.706032
1287074	Mesorhizobium_sp._L103C105A0	0.458183	0.706032
1287120	Mesorhizobium_sp._L2C089B000	0.506943	0.706032
1287252	Mesorhizobium_sp._LNHC252B00	0.557796	0.706032
1287243	Mesorhizobium_sp._LNHC232B00	0.980064	0.987527
1287325	Mesorhizobium_sp._LSJC268A00	0.308822	0.706032
1287307	Mesorhizobium_sp._LSHC440A00	0.461492	0.706032
1484116	Hymenobacter_sp._PAMC_26554	0.393301	0.706032
648885	Methylobacterium_sp._MB200	0.729561	0.822393
648995	Rhizobium_pusense	0.354288	0.706032
370977	Brevundimonas_aveniformis	0.557796	0.706032
1141883	Massilia_putida	0.533556	0.706032
1076522	Asinibacterium_sp._OR43	0.547349	0.706032
78587	Asticcacaulis_excentricus	0.71009	0.80315
570924	Thermus_sp._NMX2.A1	0.454899	0.706032
1701910	Agrobacterium_sp._SUL3	0.00348891	0.135758
47671	Lautropia_mirabilis	0.842274	0.900144
1768765	Methylobacterium_sp._CCH5-D2	0.0217702	0.321117
1736272	Massilia_sp._Leaf139	0.0502814	0.554492
1736265	Methylobacterium_sp._Leaf125	0.00247833	0.135758
1736480	Achromobacter_sp._Root170	0.391015	0.706032
343874	Empedobacter_falsenii	0.442	0.706032
1736591	Phenylobacterium_sp._Root700	0.473748	0.706032
1860123	Pseudomonas_sp._AU12215	0.340295	0.706032
1535623	Pseudomonas_sp._AP19	0.496026	0.706032
1636152	Planctomyces_sp._SH-PL62	0.47157	0.706032
271	Thermus_aquaticus	0.609911	0.729321
1852368	Prevotellaceae_bacterium_Marseille-P2826	0.332813	0.706032
1673725	Peptoniphilus_sp._EL1	0.246128	0.706032
461393	Actinomyces_massiliensis	0.541479	0.706032
936548	Actinomyces_sp._ICM47	0.514378	0.706032
35841	Bacillus_thermoamylovorans	0.537562	0.706032
1904966	Ornithinimicrobium_sp._CNJ-824	0.549556	0.706032
1736379	Marmoricola_sp._Leaf446	0.235922	0.706032
41202	Ewingella_americana	0.357154	0.706032
948102	Mycobacterium_franklinii	0.355671	0.706032
876478	Tepidiphilus_thermophilus	0.987613	0.992613
477666	Bacteroides_graminisolvens	0.488898	0.706032
1038928	Streptomyces_xinghaiensis	0.350169	0.706032
1581095	Sphingobacterium_sp._HMSC13C05	0.203062	0.706032
853	Faecalibacterium_prausnitzii	0.533556	0.706032

## Sheet: HNSC_MSI
tax_id	name	wilcox_p	wilcox_q
1310790	Acinetobacter_sp._1179249	0.0353739	0.409011
203	Campylobacter_rectus	0.382381	0.759436
33011	Cutibacterium_granulosum	0.989866	0.998352
277	Meiothermus_ruber	0.452023	0.759436
285	Comamonas_testosteroni	0.535515	0.76936
292	Burkholderia_cepacia	0.504247	0.759436
300	Pseudomonas_mendocina	0.519015	0.760344
305	Ralstonia_solanacearum	0.347311	0.759436
316	Pseudomonas_stutzeri	0.160867	0.759436
329	Ralstonia_pickettii	0.124594	0.75367
339	Xanthomonas_campestris	0.0237644	0.336789
346	Xanthomonas_citri	0.289416	0.759436
470	Acinetobacter_baumannii	0.434724	0.759436
529	Ochrobactrum_anthropi	0.160239	0.759436
562	Escherichia_coli	0.155297	0.759436
564	Escherichia_fergusonii	0.509027	0.759436
622	Shigella_dysenteriae	0.78324	0.903738
624	Shigella_sonnei	0.980027	0.996181
754332	Escherichia_sp._TW10509	0.518133	0.760344
164546	Cupriavidus_taiwanensis	0.921186	0.968292
1737425	Corynebacterium_provencense	0.394701	0.759436
726	Haemophilus_haemolyticus	0.430707	0.759436
729	Haemophilus_parainfluenzae	0.499524	0.759436
732	Aggregatibacter_aphrophilus	0.438689	0.759436
739	Aggregatibacter_segnis	0.490244	0.759436
837	Porphyromonas_gingivalis	0.0826178	0.573161
851	Fusobacterium_nucleatum	0.234683	0.759436
853	Faecalibacterium_prausnitzii	0.455148	0.759436
860	Fusobacterium_periodonticum	0.607113	0.800422
983	Flavobacterium_flevense	0.472311	0.759436
1017	Capnocytophaga_gingivalis	0.000723281	0.0669035
1279005	Escherichia_sp._KTE172	0.365861	0.759436
1836045	Burkholderia_sp._CQ001	0.0329696	0.389322
33889	Brevibacterium_casei	0.537778	0.76936
33917	Microbacterium_barkeri	0.978836	0.996181
33934	Anoxybacillus_flavithermus	0.452023	0.759436
33940	Geobacillus_thermodenitrificans	0.841124	0.929907
1276	Kytococcus_sedentarius	0.0789438	0.554605
984307	Paraburkholderia_kururiensis	0.574977	0.79654
1282	Staphylococcus_epidermidis	0.821521	0.919243
1290	Staphylococcus_hominis	0.284381	0.759436
1292	Staphylococcus_warneri	0.844456	0.929907
34062	Moraxella_osloensis	0.234618	0.759436
1305	Streptococcus_sanguinis	0.527603	0.764542
1308	Streptococcus_thermophilus	0.356376	0.759436
165179	Prevotella_copri	0.666796	0.824254
1358	Lactococcus_lactis	0.0012856	0.0792787
1379	Gemella_haemolysans	0.0112334	0.298288
1398	Bacillus_coagulans	0.959929	0.991519
558537	Delftia_lacustris	0.682737	0.838316
1502	Clostridium_perfringens	0.438689	0.759436
1574409	Mesorhizobium_sp._F7	0.399776	0.759436
1584	Lactobacillus_delbrueckii	0.490244	0.759436
1655	Actinomyces_naeslundii	0.444011	0.759436
1750	Pseudopropionibacterium_propionicum	0.452023	0.759436
1777	Mycobacterium_gastri	0.624407	0.807991
1778	Mycobacterium_gordonae	0.476067	0.759436
1574624	[Propionibacterium]_namnetense	0.164714	0.759436
1771311	Pseudomonas_sp._ATCC_PTA-122608	0.41991	0.759436
985010	Pseudomonas_sp._TJI-51	0.46795	0.759436
1312978	Arthrobacter_sp._H41	0.657126	0.820181
690417	Paracoccus_sphaerophysae	0.765689	0.895569
1739295	Corynebacterium_sp._HMSC034A01	0.0435033	0.415704
1739277	Propionibacterium_sp._HMSC078F01	0.0226258	0.336789
1739268	Streptococcus_sp._HMSC073F11	1.29045e-05	0.00716197
1739316	Propionibacterium_sp._HMSC069G10	0.162278	0.759436
1739345	Propionibacterium_sp._HMSC065F07	0.0159758	0.306151
1739337	Kocuria_sp._HMSC066H03	0.426774	0.759436
461393	Actinomyces_massiliensis	0.0576111	0.470208
2702	Gardnerella_vaginalis	0.032196	0.389322
1739413	Alloscardovia_sp._HMSC034E08	0.183716	0.759436
2718	Cardiobacterium_hominis	0.410624	0.759436
68259	Streptomyces_purpurogeneiscleroticus	0.463637	0.759436
1739460	Staphylococcus_sp._HMSC055B03	0.048792	0.425032
1739543	Fusobacterium_sp._HMSC064B11	0.600748	0.800422
658457	Pseudomonas_composti	0.741229	0.882756
101564	Pseudomonas_alcaliphila	0.774518	0.900948
265429	Silanimonas_lenta	0.455148	0.759436
134375	Achromobacter_sp.	0.462341	0.759436
1641707	Stenotrophomonas_sp._TD3	0.640989	0.816258
232721	Acidovorax_sp._JS42	0.0464635	0.417632
134537	Paraburkholderia_fungorum	0.814052	0.914614
69328	Pseudomonas_sp._VLB120	0.808218	0.914614
102148	Solobacterium_moorei	0.46626	0.759436
1904462	Stenotrophomonas_sp._BIIR7	0.604972	0.800422
1609637	Stenotrophomonas_sp._DDT-1	0.559244	0.783789
36807	Microbacterium_laevaniformans	0.375444	0.759436
397260	Sphingomonas_sanxanigenens	0.379519	0.759436
1380362	Ralstonia_sp._UNC404CL21Col	0.961148	0.991519
69710	Treponema_vincentii	0.253943	0.759436
1806490	Achromobacter_sp._ATCC35328	0.597276	0.800422
1904807	Bradyrhizobium_sp._SEMIA_6399	0.456502	0.759436
69823	Selenomonas_sputigena	0.297241	0.759436
1904944	Stenotrophomonas_sp._LM091	0.426774	0.759436
135517	Geobacillus_vulcani	0.572355	0.796133
1479019	Methylobacterium_sp._C1	0.451049	0.759436
1642949	Sphingomonas_sp._Ag1	0.324342	0.759436
1217052	Ralstonia_sp._A12	0.735379	0.877711
1381123	Aliihoeflea_sp._2WW	0.261018	0.759436
660294	Thermosipho_affectus	0.347326	0.759436
1217418	Cupriavidus_sp._HPC(L)	0.316915	0.759436
1643443	Microbacterium_sp._Ag1	0.438689	0.759436
70584	Aquabacterium_parvum	0.0609333	0.488186
1709002	Rhodocista_sp._MIMtkB3	0.793204	0.907687
37915	Dietzia_maris	0.45937	0.759436
37923	Kocuria_kristinae	0.0248799	0.336789
1283291	Pseudomonas_sp._URMO17WK12:I11	0.021672	0.336789
1545443	Belnapia_sp._F-4-1	0.537859	0.76936
529705	Sphingomonas_changbaiensis	0.367989	0.759436
1676617	Ralstonia_sp._MD27	0.898064	0.959311
38284	Corynebacterium_accolens	0.312506	0.759436
38286	Corynebacterium_afermentans	0.0385868	0.415704
38289	Corynebacterium_jeikeium	0.499524	0.759436
38301	Corynebacterium_minutissimum	0.402993	0.759436
38303	Corynebacterium_pseudogenitalium	0.342466	0.759436
38304	Corynebacterium_tuberculostearicum	0.241283	0.759436
1414719	Corynebacterium_jeddahense	0.329032	0.759436
1218247	Ralstonia_sp._NT80	0.998191	0.998352
563031	Prevotella_sp._C561	0.64124	0.816258
1382303	Caulobacteraceae_bacterium_PMMR1	0.766455	0.895569
1841133	Gardnerella_sp._26-12	0.00125255	0.0792787
202956	Acinetobacter_towneri	0.437139	0.759436
1284392	Pseudomonas_sp._FH1	0.494857	0.759436
71999	Kocuria_palustris	0.504247	0.759436
399742	Enterobacter_sp._638	0.886107	0.95282
1120623	Achromobacter_sp._LC458	0.45937	0.759436
1612203	Cellulosimicrobium_aquatile	0.455148	0.759436
203192	Pseudomonas_chloritidismutans	0.324049	0.759436
1776082	Shigella_sp._SF-2015	0.60777	0.800422
1415630	Pseudomonas_sp._TKP	0.813033	0.914614
203471	Tepidiphilus_margaritifer	0.499524	0.759436
105219	Ralstonia_mannitolilytica	0.846337	0.930132
39778	Veillonella_dispar	0.390685	0.759436
39950	Dialister_pneumosintes	0.31891	0.759436
39956	Methylobacterium_mesophilicum	0.172544	0.759436
138336	Blastococcus_saxobsidens	0.334571	0.759436
1449061	Ochrobactrum_sp._UNC390CL2Tsu3S39	0.355275	0.759436
1907941	Alkanindiges_sp._H1	0.266442	0.759436
40214	Acinetobacter_johnsonii	0.417801	0.759436
40215	Acinetobacter_junii	0.302057	0.759436
73030	Dechloromonas_agitata	0.0434232	0.415704
40324	Stenotrophomonas_maltophilia	0.342513	0.759436
40542	Leptotrichia_buccalis	0.628407	0.811083
1547922	Ideonella_sakaiensis	0.382621	0.759436
237258	Cloacibacterium_normanense	0.170184	0.759436
335659	Bradyrhizobium_sp._S23321	0.682668	0.838316
1581081	Stenotrophomonas_sp._HMSC10F06	0.787394	0.90477
1581082	Stenotrophomonas_sp._HMSC10F07	0.504247	0.759436
172042	Rothia_aeria	0.64988	0.817876
237576	Oribacterium_sinus	0.356075	0.759436
172088	Bradyrhizobium_sp._th.b2	0.00225132	0.0961141
1581095	Sphingobacterium_sp._HMSC13C05	0.494424	0.759436
401472	Corynebacterium_ureicelerivorans	0.60217	0.800422
630921	Bradyrhizobium_embrapense	0.755839	0.892533
41276	Brevundimonas_vesicularis	0.793192	0.907687
1680160	Bradyrhizobium_sp._NAS96.2	0.617779	0.806747
1287094	Mesorhizobium_sp._L103C565B0	0.412658	0.759436
1287100	Mesorhizobium_sp._L2C054A000	0.599129	0.800422
1287074	Mesorhizobium_sp._L103C105A0	0.0153973	0.306151
1090471	Candidatus_Burkholderia_humilis	0.928898	0.971039
1287120	Mesorhizobium_sp._L2C089B000	0.455148	0.759436
1287116	Mesorhizobium_sp._L2C084A000	0.799044	0.910615
1287226	Mesorhizobium_sp._LNHC209A00	0.201053	0.759436
1287252	Mesorhizobium_sp._LNHC252B00	0.752203	0.890133
1778770	Microbacterium_sp._HM58-2	0.655429	0.820181
1287232	Mesorhizobium_sp._LNHC220B00	0.463637	0.759436
1287243	Mesorhizobium_sp._LNHC232B00	0.661386	0.823026
1287240	Mesorhizobium_sp._LNHC229A00	0.637619	0.816258
1287289	Mesorhizobium_sp._LSHC416B00	0.964591	0.992783
1287292	Mesorhizobium_sp._LSHC420B00	0.0849595	0.576826
1287264	Mesorhizobium_sp._LNJC380A00	0.868454	0.94236
1287321	Mesorhizobium_sp._LSJC264A00	0.602883	0.800422
1287326	Mesorhizobium_sp._LSJC269B00	0.415262	0.759436
1287325	Mesorhizobium_sp._LSJC268A00	0.0758525	0.546729
1287296	Mesorhizobium_sp._LSHC424B00	0.481406	0.759436
1287307	Mesorhizobium_sp._LSHC440A00	0.938419	0.97899
1287334	Mesorhizobium_sp._LSJC277A00	0.978944	0.996181
1549858	Sphingomonas_taxi	0.287411	0.759436
1386078	Pseudomonas_sp._EGD-AK9	0.407158	0.759436
1485002	Acinetobacter_sp._ETR1	0.648988	0.817876
796942	Stomatobaculum_longum	0.0242857	0.336789
665939	Campylobacter_sp._10_1_50	0.0625688	0.488186
76122	Alloprevotella_tannerae	0.355348	0.759436
108980	Acinetobacter_ursingii	0.00194793	0.0937187
1812935	Enterobacter_cloacae_complex_'Hoffmann_cluster_IV'	0.762931	0.895569
469553	Delftia_sp._JD2	0.419023	0.759436
502394	Deinococcus_gobiensis	0.417628	0.759436
43669	Brachybacterium_faecium	0.440313	0.759436
43768	Corynebacterium_matruchotii	0.798541	0.910615
43769	Corynebacterium_propinquum	0.869715	0.94236
43771	Corynebacterium_urealyticum	0.000391263	0.0434302
502567	Streptococcus_porci	0.519495	0.760344
1715092	Streptococcus_sp._HMSC070B10	0.641017	0.816258
76761	Pseudomonas_veronii	0.309342	0.759436
1715180	Streptococcus_sp._HMSC077D04	0.410967	0.759436
1879049	Acinetobacter_sp._WCHA34	0.86686	0.94236
863372	Herbaspirillum_huttiense	0.501866	0.759436
1289477	Proteus_sp._H24	0.723736	0.867545
1813821	Shigella_sp._PAMC_28760	0.543272	0.771668
1813946	Acidovorax_sp._GW101-3H11	0.174433	0.759436
208444	Amycolatopsis_vancoresmycina	0.511198	0.760344
1125977	Pseudomonas_sp._PAMC_25886	0.811221	0.914614
143361	Filifactor_alocis	0.463637	0.759436
1192054	Paracoccus_sp._228	0.100734	0.647825
307486	Tepidimonas_taiwanensis	0.0423839	0.415704
307643	Exiguobacterium_profundum	0.861728	0.941455
1585697	Agrobacterium_arsenijevicii	0.481176	0.759436
1356405	Rhodococcus_sp._PML026	0.637214	0.816258
45677	Azohydromonas_lata	0.324994	0.759436
78587	Asticcacaulis_excentricus	0.575518	0.79654
144185	Leifsonia_aquatica	0.129096	0.75367
45972	Staphylococcus_pasteuri	0.345681	0.759436
407019	Sphingomonas_astaxanthinifaciens	0.578419	0.796582
407152	Ochrobactrum_cytisi	0.499524	0.759436
341694	Peptostreptococcus_stomatis	0.393022	0.759436
1783512	Bradyrhizobium_sp._UFLA_03-321	0.481176	0.759436
1292023	Leucobacter_sp._UCD-THU	0.00268299	0.106362
1292021	Kocuria_sp._UCD-OTCP	0.657623	0.820181
1292020	Dietzia_sp._UCD-THP	0.0569582	0.470208
1390395	Sphingomonas_sp._LK11	0.377453	0.759436
571254	Ochrobactrum_rhizosphaerae	0.411419	0.759436
1619951	Burkholderiaceae_bacterium_26	0.883184	0.951781
1849383	Psychrobacter_sp._SHUES1	0.276367	0.759436
1816686	Halomonas_sp._Marseille-P2426	0.915163	0.967458
47229	Massilia_timonae	0.306462	0.759436
1849491	Staphylococcaceae_bacterium_S31	0.017741	0.317622
1161412	Prevotella_sp._ICM33	0.140923	0.759436
1915389	Stenotrophomonas_sp._KAs_5-3	0.368629	0.759436
1227267	Leptotrichia_sp._oral_taxon_879	0.470719	0.759436
1227276	Prevotella_sp._F0091	0.368548	0.759436
47671	Lautropia_mirabilis	0.374225	0.759436
146021	Mycobacterium_houstonense	0.814089	0.914614
47770	Lactobacillus_crispatus	0.405891	0.759436
1522368	Modestobacter_caceresii	0.384427	0.759436
343013	Acidovorax_caeni	0.549165	0.777516
80866	Delftia_acidovorans	0.368629	0.759436
80878	Acidovorax_temperans	0.929048	0.971039
1162282	Rhodanobacter_sp._115	0.0149734	0.306151
1785156	Dietzia_sp._111N12-1	0.667952	0.824254
179636	Alicycliphilus_denitrificans	0.0555471	0.467101
671228	Veillonella_sp._oral_taxon_158	0.0320723	0.389322
671229	Veillonella_sp._oral_taxon_780	0.424689	0.759436
81569	Ruegeria_atlantica	0.309342	0.759436
179878	Sphingomonas_elodea	0.0440455	0.415704
1163065	Pseudomonas_sp._CBZ-4	0.403958	0.759436
1720193	Corynebacterium_sp._MC3	0.0930069	0.61451
1523621	Cellulosimicrobium_sp._MM	0.419023	0.759436
1720315	Eggerthellaceae_bacterium_AT8	0.416388	0.759436
180282	Delftia_tsuruhatensis	0.976497	0.996181
82135	Atopobium_vaginae	0.337803	0.759436
1032505	Fusobacterium_sp._OBRC1	0.653138	0.820117
147802	Lactobacillus_iners	0.434678	0.759436
213588	Thermomonas_hydrothermalis	0.077874	0.554104
82541	Cupriavidus_gilardii	0.806548	0.914614
1229488	beta_proteobacterium_FWI2	0.0233229	0.336789
82633	Cupriavidus_pauculus	0.00311314	0.115186
82789	Agrobacterium_sp._ATCC_31749	0.585393	0.800422
1852368	Prevotellaceae_bacterium_Marseille-P2826	0.400014	0.759436
1852365	Fusobacterium_massiliense	0.309342	0.759436
1852361	Actinomyces_sp._Marseille-P2825	0.328108	0.759436
82995	Serratia_grimesii	0.649012	0.817876
50340	Pseudomonas_fuscovaginae	0.995541	0.998352
1590596	Sphingobacterium_sp._T2	0.42288	0.759436
1033736	Brevibacterium_senegalense	0.475189	0.759436
50715	Acidisphaera_rubrifaciens	0.499524	0.759436
1197727	Pseudomonas_sp._Ag1	0.664265	0.824254
1689271	Cellulomonas_sp._SN7	0.611724	0.802616
509635	Pedobacter_sp._V48	0.0466544	0.417632
83655	Leclercia_adecarboxylata	0.491643	0.759436
280333	Bradyrhizobium_pachyrhizi	0.0190526	0.330443
706438	Actinomyces_sp._oral_taxon_171	0.504247	0.759436
1165852	Melaminivora_alkalimesophila	0.470719	0.759436
84595	Gordonia_polyisoprenivorans	0.156278	0.759436
936562	Fusobacterium_sp._CM21	0.31737	0.759436
936563	Fusobacterium_sp._CM22	0.29802	0.759436
936561	Fusobacterium_sp._CM1	0.848904	0.93111
1690268	Acidovorax_sp._SD340	0.098529	0.643337
936595	Lachnoanaerobaculum_sp._OBRC5-5	0.839112	0.929907
52022	Meiothermus_silvanus	0.864601	0.94236
1297865	Bradyrhizobium_sp._OHSU_III	0.162918	0.759436
1461766	Pseudoalteromonas_sp._SCSIO_11900	0.268602	0.759436
1101373	Tepidimonas_fonticaldi	0.513695	0.760344
1232427	Corynebacterium_ihumii	0.30875	0.759436
85698	Achromobacter_xylosoxidans	0.55213	0.779726
544580	Actinomyces_oris	0.593001	0.800422
512030	Acidovorax_sp._NO-1	0.455148	0.759436
86182	Curvibacter_lanceolatus	0.130364	0.75367
86188	[Pseudomonas]_geniculata	0.435438	0.759436
413882	[Polyangium]_brachysporum	0.0395401	0.415704
1855730	Pelomonas_sp._KK5	0.689355	0.840177
1167641	[Pseudomonas]_geniculata_N1	0.435438	0.759436
1528099	Lawsonella_clevelandensis	0.60568	0.800422
1495331	Pseudomonas_sp._WCS374	0.0153137	0.306151
1691980	Rhodocyclaceae_bacterium_Paddy-1	0.0403621	0.415704
1429916	Afipia_sp._P52-10	0.378754	0.759436
1298867	Bradyrhizobium_sp._URHA0002	0.42084	0.759436
1298862	Caulobacter_sp._URHA0033	0.463637	0.759436
1069530	Candidatus_Paraburkholderia_schumannianae	0.503681	0.759436
742013	Delftia_sp._Cs1-4	0.504247	0.759436
54067	Xylophilus_ampelinus	0.543644	0.771668
218158	Arthrobacter_sp._I3	0.126662	0.75367
152682	Sphingomonas_melonis	0.153897	0.759436
1529006	Mesorhizobium_sp._1M-11	0.499524	0.759436
1463662	Pseudomonas_sp._CHM02	0.465625	0.759436
579490	Paracoccus_sp._S4493	0.00158639	0.0880448
1661055	Pseudomonas_sp._NBRC_111140	0.0530951	0.45335
1661045	Pseudomonas_sp._NBRC_111130	0.393936	0.759436
1661046	Pseudomonas_sp._NBRC_111131	0.708714	0.858812
1661032	Pseudomonas_sp._NBRC_111117	0.905703	0.96296
219301	Brachybacterium_muris	0.522715	0.760344
317659	Pseudomonas_syringae_pv._coryli	0.582457	0.800157
55565	Actinomyces_graevenitzii	0.137836	0.759436
1235457	Ralstonia_sp._AU12-08	0.841459	0.929907
1203573	Propionibacterium_sp._KPL1844	0.467686	0.759436
1203559	Corynebacterium_sp._KPL1818	0.34653	0.759436
1203561	Corynebacterium_sp._KPL1824	0.303974	0.759436
712122	Actinomyces_sp._oral_taxon_414	0.410967	0.759436
712119	Actinomyces_sp._oral_taxon_175	0.533521	0.76936
1564113	Sphingomonas_sp._Ant_H11	0.409732	0.759436
56946	Afipia_broomeae	0.0225435	0.336789
482957	Burkholderia_lata	0.438689	0.759436
384677	Ornithinimicrobium_pekingense	0.126137	0.75367
712359	Leptotrichia_sp._oral_taxon_215	0.90847	0.964055
712357	Leptotrichia_sp._oral_taxon_212	0.347143	0.759436
712461	Prevotella_sp._oral_taxon_306	0.472311	0.759436
745310	Sphingomonas_sp._MM-1	0.820025	0.919243
876478	Tepidiphilus_thermophilus	0.27692	0.759436
1400860	Candidatus_Contendobacter_odensis	0.140313	0.759436
712710	Tannerella_sp._oral_taxon_HOT-286	0.0726646	0.541235
1335308	Burkholderia_sp._AU4i	0.062682	0.488186
1859694	Haemophilus_sp._CCUG_66565	0.518645	0.760344
1859695	Haemophilus_sp._CCUG_60358	0.761814	0.895569
712991	Lachnospiraceae_bacterium_oral_taxon_500	0.775952	0.900948
712976	Lachnospiraceae_bacterium_oral_taxon_082	0.46261	0.759436
1827145	Delftia_sp._GW456-R20	0.473203	0.759436
680496	Diaphorobacter_sp._J5-51	0.485684	0.759436
1892897	Shigella_sp._FC569	0.509027	0.759436
1663558	Stenotrophomonas_sp._MB339	0.342513	0.759436
1532555	Brevundimonas_sp._DS20	0.485684	0.759436
58231	Treponema_medium	0.321059	0.759436
910237	Escherichia_sp._TW15838	0.400279	0.759436
1074049	Candidatus_Burkholderia_crenata	0.281609	0.759436
1336207	Pseudomonas_sp._P818	0.686303	0.838983
386056	Paraburkholderia_ferrariae	0.568834	0.793223
1729726	Pseudomonas_sp._TTU2014-105ASC	0.494857	0.759436
288000	Bradyrhizobium_sp._BTAi1	0.89918	0.959311
156978	Corynebacterium_imitans	0.0242742	0.336789
1566191	Pseudomonas_sp._NFACC19-2	0.490458	0.759436
1795629	Acinetobacter_sp._BMW17	0.853948	0.934795
1566387	Mesorhizobium_sp._UASWS1009	0.497378	0.759436
1500894	Massilia_sp._9096	0.346286	0.759436
321318	Dietzia_cinnamea	0.481176	0.759436
648995	Rhizobium_pusense	0.998352	0.998352
550743	Pseudomonas_sp._W15Feb9B	0.345681	0.759436
157688	Leptotrichia_hofstadii	0.715736	0.863552
59803	Sphingomonas_echinoides	0.279864	0.759436
453247	Sphingomonas_sp._TDK1	0.141809	0.759436
223919	Clostridium_diolis	0.598812	0.800422
223967	Methylobacterium_populi	0.608435	0.800422
60133	Prevotella_pallens	0.520723	0.760344
191391	Pseudomonas_salomonii	0.476719	0.759436
421054	Arthrobacter_sp._D4	0.45097	0.759436
1961362	Sphingomonas_sp._NIC1	0.218396	0.759436
28112	Tannerella_forsythia	0.306472	0.759436
28124	Porphyromonas_endodontalis	0.385897	0.759436
28125	Prevotella_bivia	0.000361154	0.0434302
28129	Prevotella_denticola	0.0852248	0.576826
28131	Prevotella_intermedia	0.375444	0.759436
28132	Prevotella_melaninogenica	0.175796	0.759436
28133	Prevotella_nigrescens	0.165491	0.759436
28137	Prevotella_veroralis	0.404397	0.759436
454154	Paraprevotella_clara	0.317361	0.759436
28212	Sphingomonas_adhaesiva	0.0300186	0.38745
454194	Pyrinomonas_methylaliphatogenes	0.481176	0.759436
224843	Rhodococcus_sp._ADH	0.31589	0.759436
1240676	Pseudomonas_sp._PAMC_26793	0.957383	0.991519
1535623	Pseudomonas_sp._AP19	0.970299	0.995408
1208102	Pseudomonas_sp._ICMP_19500	0.393022	0.759436
1339242	Delftia_sp._ZNC0008	0.309342	0.759436
1470358	Candidatus_Blastococcus_massiliensis	0.519498	0.760344
1306519	Flavobacterium_sp._PK15	0.385897	0.759436
94132	Ramlibacter_tataouinensis	0.296632	0.759436
225324	Enhydrobacter_aerosaccus	0.592331	0.800422
1470593	Pseudomonas_sp._RIT357	0.955202	0.991519
61592	Corynebacterium_durum	0.0220704	0.336789
61648	Kluyvera_intermedia	0.504247	0.759436
487698	Stenotrophomonas_pavanii	0.255347	0.759436
651609	Actinomyces_sp._oral_taxon_180	0.34635	0.759436
29321	Turicella_otitidis	0.0144191	0.306151
29379	Staphylococcus_auricularis	0.000115579	0.0320733
29380	Staphylococcus_caprae	0.419023	0.759436
225991	Comamonas_aquatica	0.342513	0.759436
29382	Staphylococcus_cohnii	0.447312	0.759436
29388	Staphylococcus_capitis	0.221244	0.759436
29391	Gemella_morbillorum	0.25709	0.759436
29394	Dolosigranulum_pigrum	0.415203	0.759436
29448	Bradyrhizobium_elkanii	0.476719	0.759436
488447	Burkholderia_contaminans	0.779146	0.902768
1176649	Agrobacterium_fabrum	0.624054	0.807991
488729	Burkholderia_metallica	0.499524	0.759436
554344	Pseudomonas_toyotomiensis	0.843612	0.929907
95606	Sphingomonas-like_bacterium_B12	0.41914	0.759436
652716	Prevotella_sp._oral_taxon_299	0.506115	0.759436
1144307	Sphingobium_sp._AP49	0.474459	0.759436
1144306	Rhizobium_sp._AP16	0.127683	0.75367
1144311	Brevibacillus_sp._CF112	0.372022	0.759436
1144317	Acidovorax_sp._CF316	0.742787	0.882756
1144338	Pseudomonas_sp._GM79	0.668314	0.824254
1144327	Pseudomonas_sp._GM25	0.230677	0.759436
1537702	Delftia_sp._670	0.718379	0.864859
1603291	Alicycliphilus_sp._B1	0.69514	0.844207
358220	Acidovorax_sp._KKS102	0.992822	0.998352
948102	Mycobacterium_franklinii	0.767154	0.895569
1701910	Agrobacterium_sp._SUL3	0.591071	0.800422
161879	Corynebacterium_kroppenstedtii	0.976832	0.996181
161899	Corynebacterium_singulare	0.39949	0.759436
1472720	Staphylococcus_sp._TE8	0.46795	0.759436
1472716	Burkholderia_sp._K24	0.325946	0.759436
1538295	Aquabacterium_sp._NJ1	0.0326666	0.389322
391601	Stenotrophomonas_sp._SKA14	0.144046	0.759436
1898961	Kluyvera_intestini	0.913869	0.967458
457400	Escherichia_sp._1_1_43	0.316043	0.759436
457401	Escherichia_sp._4_1_40B	0.987406	0.998352
359110	Pseudomonas_extremaustralis	0.419023	0.759436
391953	Aquincola_tertiaricarbonis	0.0159971	0.306151
1276756	Acidovorax_sp._JHL-9	0.0112866	0.298288
1735680	Pseudomonas_sp._Leaf15	0.714203	0.863552
1834067	Mycobacterium_sp._1100029.7	0.190588	0.759436
588932	Brevundimonas_naejangsanensis	0.497583	0.759436
1539298	Treponema_sp._OMZ_838	0.74868	0.887857
31998	Methylobacterium_radiotolerans	0.591798	0.800422
228604	Prevotella_salivae	0.497222	0.759436
32013	Comamonas_terrigena	0.00965662	0.298288
1768760	Bradyrhizobium_sp._CCH10-C7	0.476719	0.759436
1768753	Bradyrhizobium_sp._CCH5-F6	0.130365	0.75367
1768795	Acidovorax_sp._CCH12-A4	0.927106	0.971039
1768786	Sphingomonas_sp._CCH5-D11	0.393061	0.759436
1768780	Microbacterium_sp._CCH5-D1	0.649435	0.817876
1768770	Caulobacter_sp._CCH5-E12	0.555116	0.781952
1768803	Comamonadaceae_bacterium_CCH12-A10	0.156885	0.759436
1768804	Comamonadaceae_bacterium_CCH4-C5	0.768091	0.895569
163202	Corynebacterium_appendicis	0.0633322	0.488186
196015	Caldimonas_manganoxidans	0.00121737	0.0792787
1670619	Nitratireductor_sp._ZZ-1	0.900542	0.959311
1736215	Sphingomonas_sp._Leaf33	0.0731398	0.541235
1736239	Pseudomonas_sp._Leaf83	0.496985	0.759436
1736272	Massilia_sp._Leaf139	0.382621	0.759436
589437	Prevotella_scopos	0.352026	0.759436
1736345	Sphingomonas_sp._Leaf343	0.371508	0.759436
1736351	Flavobacterium_sp._Leaf359	0.367177	0.759436
1736341	Leifsonia_sp._Leaf336	0.343185	0.759436
1736379	Marmoricola_sp._Leaf446	0.0370647	0.415704
1736375	Aureimonas_sp._Leaf427	0.813621	0.914614
1736363	Bradyrhizobium_sp._Leaf396	0.453525	0.759436
1736408	Nocardioides_sp._Soil774	0.0699102	0.531509
1736434	Pelomonas_sp._Root1237	0.335608	0.759436
1736436	Afipia_sp._Root123D2	0.482122	0.759436
1736430	Pelomonas_sp._Root1217	0.445451	0.759436
1736431	Nocardioides_sp._Root122	0.467835	0.759436
1736464	Pelomonas_sp._Root1444	0.230007	0.759436
1736502	Ensifer_sp._Root258	0.275788	0.759436
1572665	Enterobacter_sp._940_PEND	0.0758227	0.546729
1736480	Achromobacter_sp._Root170	0.91992	0.968292
1736564	Achromobacter_sp._Root565	0.827869	0.922672
1736553	Microbacterium_sp._Root53	0.827911	0.922672
1736590	Acidovorax_sp._Root70	0.0466041	0.417632
1736577	Rhizobium_sp._Root651	0.880847	0.95111
1622075	Olsenella_sp._SIT9	0.044192	0.415704
1860123	Pseudomonas_sp._AU12215	0.68459	0.838736
230310	Curvibacter_gracilis	0.117359	0.731847
1353530	Bacteriovorax_sp._DB6_IX	0.615599	0.805796
1673725	Peptoniphilus_sp._EL1	0.417838	0.759436
405212	Alicyclobacillus_acidocaldarius	0.368629	0.759436
29405	Microlunatus_phosphovorus	0.608609	0.800422
1643429	Candidatus_Kryptobacter_tengchongensis	0.959271	0.991519
1030157	Sphingomonas_sp._KC8	0.0126431	0.306151
563996	Sphingomonas_hankookensis	0.585873	0.800422
1096546	Methylobacterium_sp._GXF4	0.207259	0.759436
1449057	Methylobacterium_sp._UNCCL110	0.562227	0.785985
1907940	Enhydrobacter_sp._H5	0.204276	0.759436
1768757	Sphingomonas_sp._CCH10-B3	0.0490127	0.425032
1768778	Sphingomonas_sp._CCH9-F2	0.19242	0.759436
941449	Desulfovibrio_sp._X2	0.921161	0.968292
1736265	Methylobacterium_sp._Leaf125	0.509027	0.759436
147645	Paracoccus_yeei	0.0894358	0.598034
33034	Anaerococcus_prevotii	0.102718	0.647825
1229484	alpha_proteobacterium_LLX12A	0.428777	0.759436
1229520	Alkalibacterium_sp._AK22	0.476719	0.759436
100480	Cytophagales_bacterium_B6	0.481176	0.759436
1919277	Anoxybacillus_sp._103	0.942068	0.980952
1739414	Staphylococcus_sp._HMSC066C03	0.0111177	0.298288
1380389	Sphingomonas_sp._URHD0057	0.244047	0.759436
53367	Asanoa_ferruginea	0.965951	0.992783
1692501	Methylobacterium_sp._ARG-1	0.0378224	0.415704
925409	Asinibacterium_sp._OR53	0.523336	0.760344
1499681	Collinsella_sp._MS5	0.314642	0.759436
1303256	Sphingobium_sp._DC-2	0.00202635	0.0937187
1699078	Geobacillus_sp._PA-3	0.329468	0.759436
1076522	Asinibacterium_sp._OR43	0.84043	0.929907
1635005	Rheinheimera_sp._KL1	0.0286453	0.378527
1768762	Blastomonas_sp._CCH1-A6	0.25853	0.759436
1768805	Erythrobacteraceae_bacterium_CCH12-C2	0.102271	0.647825
1490484	Mycobacterium_sp._ST-F2	0.649374	0.817876
1904966	Ornithinimicrobium_sp._CNJ-824	0.430707	0.759436
105420	Streptacidiphilus_neutrinimicus	0.734283	0.877711
158	Treponema_denticola	0.896847	0.959311
204	Campylobacter_showae	0.385897	0.759436
33033	Parvimonas_micra	0.887582	0.95282
271	Thermus_aquaticus	0.25723	0.759436
827	Campylobacter_ureolyticus	0.0102506	0.298288
1019	Capnocytophaga_sputigena	0.333166	0.759436
1260	Finegoldia_magna	0.0149249	0.306151
1377	Aerococcus_viridans	0.311923	0.759436
1517	Thermoanaerobacterium_thermosaccharolyticum	0.446834	0.759436
427683	Methylobacterium_platani	0.0111498	0.298288
1739279	Fusobacterium_sp._HMSC064B12	0.311363	0.759436
35517	[Eubacterium]_brachy	0.490244	0.759436
35841	Bacillus_thermoamylovorans	0.991965	0.998352
68909	Deinococcus_geothermalis	0.62054	0.807991
363832	Solirubrobacter_soli	0.000220453	0.0407838
1315212	Exiguobacterium_sp._8-11-1	0.5348	0.76936
37636	Thermus_scotoductus	0.998126	0.998352
39491	[Eubacterium]_rectale	0.445152	0.759436
301953	Caldicellulosiruptor_acetigenus	0.539704	0.770015
467210	Lachnoanaerobaculum_saburreum	0.446834	0.759436
1745712	Anaerococcus_sp._Marseille-P2143	0.292403	0.759436
1484116	Hymenobacter_sp._PAMC_26554	0.403958	0.759436
927677	Synechocystis_sp._PCC_7509	0.0165622	0.3064
1583098	Fusobacterium_hwasookii	0.281372	0.759436
43997	Catonella_morbi	0.785851	0.90477
404937	Anoxybacillus_thermarum	0.45097	0.759436
470565	Prevotella_histicola	0.624555	0.807991
570924	Thermus_sp._NMX2.A1	0.998048	0.998352
343874	Empedobacter_falsenii	0.491643	0.759436
49319	Rubrobacter_xylanophilus	0.0432173	0.415704
51160	Treponema_maltophilum	0.378898	0.759436
1592790	Sphingobium_phenoxybenzoativorans	0.782172	0.903738
53418	Treponema_lecithinolyticum	0.481176	0.759436
53419	Treponema_socranskii	0.318094	0.759436
938293	Anaerococcus_provenciensis	0.441669	0.759436
284016	Phenylobacterium_zucineum	0.871046	0.94236
712288	Fusobacterium_sp._oral_taxon_370	0.494857	0.759436
221027	Treponema_putidum	0.446834	0.759436
1827278	Aliterella_atlantica	0.504247	0.759436
648885	Methylobacterium_sp._MB200	0.639631	0.816258
157687	Leptotrichia_wadei	0.690307	0.840177
28130	Prevotella_disiens	0.434782	0.759436
28135	Prevotella_oris	0.396634	0.759436
652706	Oribacterium_sp._oral_taxon_078	0.559244	0.783789
1144343	Phyllobacterium_sp._YR531	0.430595	0.759436
1768765	Methylobacterium_sp._CCH5-D2	0.723614	0.867545
1038928	Streptomyces_xinghaiensis	0.297998	0.759436
706435	Capnocytophaga_sp._oral_taxon_329	0.577056	0.796582
1739435	Fusobacterium_sp._HMSC065F01	0.372022	0.759436
1552759	Mycobacterium_grossiae	0.442173	0.759436

## Sheet: HNSC_stage
tax_id	name	krusk_p	krusk_q
1310790	Acinetobacter_sp._1179249	0.387457	0.691442
203	Campylobacter_rectus	0.112627	0.422797
33011	Cutibacterium_granulosum	0.5821	0.828957
277	Meiothermus_ruber	0.85158	0.93515
285	Comamonas_testosteroni	0.119895	0.43884
292	Burkholderia_cepacia	0.0847392	0.385494
300	Pseudomonas_mendocina	0.0522375	0.291406
305	Ralstonia_solanacearum	0.519474	0.771927
316	Pseudomonas_stutzeri	0.470444	0.74245
329	Ralstonia_pickettii	0.917023	0.95847
339	Xanthomonas_campestris	0.0116012	0.162428
346	Xanthomonas_citri	0.176729	0.544915
470	Acinetobacter_baumannii	0.694664	0.865349
529	Ochrobactrum_anthropi	0.069555	0.335678
562	Escherichia_coli	0.774801	0.902318
564	Escherichia_fergusonii	0.977361	0.984798
622	Shigella_dysenteriae	0.644858	0.856211
624	Shigella_sonnei	0.919374	0.959121
754332	Escherichia_sp._TW10509	0.62574	0.848824
164546	Cupriavidus_taiwanensis	0.0475783	0.277957
1737425	Corynebacterium_provencense	0.0272295	0.251873
726	Haemophilus_haemolyticus	0.0641647	0.32671
729	Haemophilus_parainfluenzae	0.248986	0.606085
732	Aggregatibacter_aphrophilus	0.0259833	0.251873
739	Aggregatibacter_segnis	0.0193899	0.222185
837	Porphyromonas_gingivalis	0.190058	0.558108
851	Fusobacterium_nucleatum	0.14427	0.485271
853	Faecalibacterium_prausnitzii	0.730476	0.882449
860	Fusobacterium_periodonticum	0.000726862	0.0437698
983	Flavobacterium_flevense	0.966102	0.983205
1017	Capnocytophaga_gingivalis	0.0313523	0.25589
1279005	Escherichia_sp._KTE172	0.800175	0.911935
1836045	Burkholderia_sp._CQ001	0.0271921	0.251873
33889	Brevibacterium_casei	0.687583	0.865349
33917	Microbacterium_barkeri	0.570815	0.822862
33934	Anoxybacillus_flavithermus	0.622712	0.848824
33940	Geobacillus_thermodenitrificans	0.355289	0.668425
1276	Kytococcus_sedentarius	0.188827	0.558108
984307	Paraburkholderia_kururiensis	0.040383	0.271438
1282	Staphylococcus_epidermidis	0.108467	0.422797
1290	Staphylococcus_hominis	0.769538	0.899144
1292	Staphylococcus_warneri	0.442049	0.738859
34062	Moraxella_osloensis	0.437849	0.738589
1305	Streptococcus_sanguinis	0.0210567	0.232184
1308	Streptococcus_thermophilus	0.877769	0.945945
165179	Prevotella_copri	0.12393	0.440904
1358	Lactococcus_lactis	0.0423135	0.271438
1379	Gemella_haemolysans	0.814859	0.92363
1398	Bacillus_coagulans	0.0109853	0.162428
558537	Delftia_lacustris	0.8604	0.935451
1502	Clostridium_perfringens	0.0797752	0.369749
1574409	Mesorhizobium_sp._F7	0.428135	0.73565
1584	Lactobacillus_delbrueckii	0.305037	0.635588
1655	Actinomyces_naeslundii	0.0651996	0.328961
1750	Pseudopropionibacterium_propionicum	0.242854	0.599207
1777	Mycobacterium_gastri	0.0120702	0.162428
1778	Mycobacterium_gordonae	0.731399	0.882449
1574624	[Propionibacterium]_namnetense	0.93683	0.967801
1771311	Pseudomonas_sp._ATCC_PTA-122608	0.23836	0.599207
985010	Pseudomonas_sp._TJI-51	0.0404037	0.271438
1312978	Arthrobacter_sp._H41	0.474506	0.74245
690417	Paracoccus_sphaerophysae	0.849449	0.93515
1739295	Corynebacterium_sp._HMSC034A01	0.0231416	0.246993
1739277	Propionibacterium_sp._HMSC078F01	0.950017	0.971012
1739268	Streptococcus_sp._HMSC073F11	0.272845	0.62074
1739316	Propionibacterium_sp._HMSC069G10	0.426887	0.73565
1739345	Propionibacterium_sp._HMSC065F07	0.520181	0.771927
1739337	Kocuria_sp._HMSC066H03	0.887629	0.949199
461393	Actinomyces_massiliensis	0.800202	0.911935
2702	Gardnerella_vaginalis	0.574548	0.824127
1739413	Alloscardovia_sp._HMSC034E08	0.868117	0.939191
2718	Cardiobacterium_hominis	0.512878	0.771927
68259	Streptomyces_purpurogeneiscleroticus	0.334265	0.653532
1739460	Staphylococcus_sp._HMSC055B03	0.00534212	0.134767
1739543	Fusobacterium_sp._HMSC064B11	0.0123791	0.162428
658457	Pseudomonas_composti	0.537544	0.787168
101564	Pseudomonas_alcaliphila	0.270822	0.62074
265429	Silanimonas_lenta	0.243383	0.599207
134375	Achromobacter_sp.	0.167969	0.523722
1641707	Stenotrophomonas_sp._TD3	0.145497	0.486451
232721	Acidovorax_sp._JS42	0.45601	0.740705
134537	Paraburkholderia_fungorum	0.000758422	0.0437698
69328	Pseudomonas_sp._VLB120	0.849196	0.93515
102148	Solobacterium_moorei	0.3291	0.652323
1904462	Stenotrophomonas_sp._BIIR7	0.32622	0.651013
1609637	Stenotrophomonas_sp._DDT-1	0.344379	0.65907
36807	Microbacterium_laevaniformans	0.121797	0.43884
397260	Sphingomonas_sanxanigenens	0.516509	0.771927
1380362	Ralstonia_sp._UNC404CL21Col	0.915668	0.95847
69710	Treponema_vincentii	0.398237	0.701656
1806490	Achromobacter_sp._ATCC35328	0.857981	0.935451
1904807	Bradyrhizobium_sp._SEMIA_6399	0.491091	0.759207
69823	Selenomonas_sputigena	0.679302	0.865349
1904944	Stenotrophomonas_sp._LM091	0.0127995	0.162428
135517	Geobacillus_vulcani	0.464165	0.741956
1479019	Methylobacterium_sp._C1	0.39085	0.695263
1642949	Sphingomonas_sp._Ag1	0.30806	0.635588
1217052	Ralstonia_sp._A12	0.30588	0.635588
1381123	Aliihoeflea_sp._2WW	0.0692209	0.335678
660294	Thermosipho_affectus	0.0246217	0.248455
1217418	Cupriavidus_sp._HPC(L)	0.0101964	0.162428
1643443	Microbacterium_sp._Ag1	0.513871	0.771927
70584	Aquabacterium_parvum	0.459104	0.740705
1709002	Rhodocista_sp._MIMtkB3	0.244039	0.599207
37915	Dietzia_maris	0.183911	0.554732
37923	Kocuria_kristinae	0.087798	0.394198
1283291	Pseudomonas_sp._URMO17WK12:I11	0.386006	0.691442
1545443	Belnapia_sp._F-4-1	0.687597	0.865349
529705	Sphingomonas_changbaiensis	0.726218	0.882449
1676617	Ralstonia_sp._MD27	0.0187503	0.221413
38284	Corynebacterium_accolens	0.619973	0.848824
38286	Corynebacterium_afermentans	0.550673	0.802161
38289	Corynebacterium_jeikeium	0.282336	0.627132
38301	Corynebacterium_minutissimum	0.80737	0.918217
38303	Corynebacterium_pseudogenitalium	0.982881	0.986447
38304	Corynebacterium_tuberculostearicum	0.815477	0.92363
1414719	Corynebacterium_jeddahense	0.6883	0.865349
1218247	Ralstonia_sp._NT80	0.863527	0.93605
563031	Prevotella_sp._C561	0.0106136	0.162428
1382303	Caulobacteraceae_bacterium_PMMR1	0.0457485	0.275983
1841133	Gardnerella_sp._26-12	0.069086	0.335678
202956	Acinetobacter_towneri	0.349345	0.663994
1284392	Pseudomonas_sp._FH1	0.0291411	0.254662
71999	Kocuria_palustris	0.495737	0.760265
399742	Enterobacter_sp._638	9.28962e-05	0.0231634
1120623	Achromobacter_sp._LC458	0.000216051	0.0231634
1612203	Cellulosimicrobium_aquatile	0.0490006	0.283285
203192	Pseudomonas_chloritidismutans	0.24346	0.599207
1776082	Shigella_sp._SF-2015	0.737051	0.887339
1415630	Pseudomonas_sp._TKP	0.751906	0.890623
203471	Tepidiphilus_margaritifer	0.938157	0.967801
105219	Ralstonia_mannitolilytica	0.14402	0.485271
39778	Veillonella_dispar	0.847721	0.93515
39950	Dialister_pneumosintes	0.763015	0.899144
39956	Methylobacterium_mesophilicum	0.62104	0.848824
138336	Blastococcus_saxobsidens	0.192221	0.561488
1449061	Ochrobactrum_sp._UNC390CL2Tsu3S39	0.495911	0.760265
1907941	Alkanindiges_sp._H1	0.254249	0.607609
40214	Acinetobacter_johnsonii	0.371434	0.680286
40215	Acinetobacter_junii	0.423229	0.734038
73030	Dechloromonas_agitata	0.792736	0.909026
40324	Stenotrophomonas_maltophilia	0.0295837	0.254662
40542	Leptotrichia_buccalis	0.0751539	0.359572
1547922	Ideonella_sakaiensis	0.507968	0.768181
237258	Cloacibacterium_normanense	0.0299661	0.254662
335659	Bradyrhizobium_sp._S23321	0.322911	0.649331
1581081	Stenotrophomonas_sp._HMSC10F06	7.74101e-05	0.0231634
1581082	Stenotrophomonas_sp._HMSC10F07	0.431051	0.738375
172042	Rothia_aeria	0.306937	0.635588
237576	Oribacterium_sinus	0.189337	0.558108
172088	Bradyrhizobium_sp._th.b2	0.696135	0.865349
1581095	Sphingobacterium_sp._HMSC13C05	0.330921	0.653532
401472	Corynebacterium_ureicelerivorans	0.968305	0.983205
630921	Bradyrhizobium_embrapense	0.913819	0.95847
41276	Brevundimonas_vesicularis	0.175389	0.543803
1680160	Bradyrhizobium_sp._NAS96.2	0.327266	0.651013
1287094	Mesorhizobium_sp._L103C565B0	0.85606	0.935451
1287100	Mesorhizobium_sp._L2C054A000	0.502517	0.765576
1287074	Mesorhizobium_sp._L103C105A0	0.208463	0.575607
1090471	Candidatus_Burkholderia_humilis	0.626732	0.848824
1287120	Mesorhizobium_sp._L2C089B000	0.455193	0.740705
1287116	Mesorhizobium_sp._L2C084A000	0.727696	0.882449
1287226	Mesorhizobium_sp._LNHC209A00	0.425161	0.735091
1287252	Mesorhizobium_sp._LNHC252B00	0.775506	0.902318
1778770	Microbacterium_sp._HM58-2	0.0799456	0.369749
1287232	Mesorhizobium_sp._LNHC220B00	0.465226	0.741956
1287243	Mesorhizobium_sp._LNHC232B00	0.627827	0.848824
1287240	Mesorhizobium_sp._LNHC229A00	0.180659	0.551896
1287289	Mesorhizobium_sp._LSHC416B00	0.274121	0.62074
1287292	Mesorhizobium_sp._LSHC420B00	0.111231	0.422797
1287264	Mesorhizobium_sp._LNJC380A00	0.0161752	0.195157
1287321	Mesorhizobium_sp._LSJC264A00	0.264116	0.615902
1287326	Mesorhizobium_sp._LSJC269B00	0.699061	0.865349
1287325	Mesorhizobium_sp._LSJC268A00	0.0779525	0.366641
1287296	Mesorhizobium_sp._LSHC424B00	0.0418048	0.271438
1287307	Mesorhizobium_sp._LSHC440A00	0.852587	0.93515
1287334	Mesorhizobium_sp._LSJC277A00	0.289437	0.627959
1549858	Sphingomonas_taxi	0.131757	0.460017
1386078	Pseudomonas_sp._EGD-AK9	0.699565	0.865349
1485002	Acinetobacter_sp._ETR1	0.111568	0.422797
796942	Stomatobaculum_longum	0.0319882	0.257296
665939	Campylobacter_sp._10_1_50	0.0272033	0.251873
76122	Alloprevotella_tannerae	0.752617	0.890623
108980	Acinetobacter_ursingii	0.845276	0.93515
1812935	Enterobacter_cloacae_complex_'Hoffmann_cluster_IV'	0.462038	0.741956
469553	Delftia_sp._JD2	0.586991	0.828957
502394	Deinococcus_gobiensis	0.308032	0.635588
43669	Brachybacterium_faecium	0.0425498	0.271438
43768	Corynebacterium_matruchotii	0.568292	0.82136
43769	Corynebacterium_propinquum	0.00426357	0.127966
43771	Corynebacterium_urealyticum	0.333091	0.653532
502567	Streptococcus_porci	0.404078	0.707456
1715092	Streptococcus_sp._HMSC070B10	0.296621	0.627959
76761	Pseudomonas_veronii	0.252693	0.607609
1715180	Streptococcus_sp._HMSC077D04	0.210652	0.57592
1879049	Acinetobacter_sp._WCHA34	0.702831	0.866825
863372	Herbaspirillum_huttiense	0.315686	0.638807
1289477	Proteus_sp._H24	0.515265	0.771927
1813821	Shigella_sp._PAMC_28760	0.665574	0.861148
1813946	Acidovorax_sp._GW101-3H11	0.340853	0.656352
208444	Amycolatopsis_vancoresmycina	0.0530306	0.291406
1125977	Pseudomonas_sp._PAMC_25886	0.0312144	0.25589
143361	Filifactor_alocis	0.114141	0.425158
1192054	Paracoccus_sp._228	0.00784414	0.14446
307486	Tepidimonas_taiwanensis	0.484755	0.753611
307643	Exiguobacterium_profundum	0.648297	0.856678
1585697	Agrobacterium_arsenijevicii	0.581094	0.828957
1356405	Rhodococcus_sp._PML026	0.687713	0.865349
45677	Azohydromonas_lata	0.296892	0.627959
78587	Asticcacaulis_excentricus	0.200967	0.569833
144185	Leifsonia_aquatica	0.0419176	0.271438
45972	Staphylococcus_pasteuri	0.457752	0.740705
407019	Sphingomonas_astaxanthinifaciens	0.766819	0.899144
407152	Ochrobactrum_cytisi	0.105556	0.422797
341694	Peptostreptococcus_stomatis	0.156846	0.499734
1783512	Bradyrhizobium_sp._UFLA_03-321	0.598172	0.842603
1292023	Leucobacter_sp._UCD-THU	0.821668	0.92363
1292021	Kocuria_sp._UCD-OTCP	0.674902	0.865349
1292020	Dietzia_sp._UCD-THP	0.799569	0.911935
1390395	Sphingomonas_sp._LK11	0.628589	0.848824
571254	Ochrobactrum_rhizosphaerae	0.294794	0.627959
1619951	Burkholderiaceae_bacterium_26	0.00826466	0.14446
1849383	Psychrobacter_sp._SHUES1	0.497255	0.760265
1816686	Halomonas_sp._Marseille-P2426	0.0383565	0.271438
47229	Massilia_timonae	0.892342	0.951244
1849491	Staphylococcaceae_bacterium_S31	0.25036	0.606767
1161412	Prevotella_sp._ICM33	0.455588	0.740705
1915389	Stenotrophomonas_sp._KAs_5-3	0.00681291	0.14446
1227267	Leptotrichia_sp._oral_taxon_879	0.283403	0.627132
1227276	Prevotella_sp._F0091	0.726	0.882449
47671	Lautropia_mirabilis	0.0246059	0.248455
146021	Mycobacterium_houstonense	0.683017	0.865349
47770	Lactobacillus_crispatus	0.285039	0.627764
1522368	Modestobacter_caceresii	0.848535	0.93515
343013	Acidovorax_caeni	0.692597	0.865349
80866	Delftia_acidovorans	0.0128772	0.162428
80878	Acidovorax_temperans	0.644539	0.856211
1162282	Rhodanobacter_sp._115	0.5652	0.819023
1785156	Dietzia_sp._111N12-1	0.664062	0.861148
179636	Alicycliphilus_denitrificans	0.791787	0.909026
671228	Veillonella_sp._oral_taxon_158	0.827263	0.925667
671229	Veillonella_sp._oral_taxon_780	0.0922063	0.399801
81569	Ruegeria_atlantica	0.143883	0.485271
179878	Sphingomonas_elodea	0.275033	0.62074
1163065	Pseudomonas_sp._CBZ-4	0.256288	0.607609
1720193	Corynebacterium_sp._MC3	0.338562	0.654711
1523621	Cellulosimicrobium_sp._MM	0.111045	0.422797
1720315	Eggerthellaceae_bacterium_AT8	0.0507422	0.288743
180282	Delftia_tsuruhatensis	0.768346	0.899144
82135	Atopobium_vaginae	0.367503	0.677622
1032505	Fusobacterium_sp._OBRC1	0.0526799	0.291406
147802	Lactobacillus_iners	0.276257	0.62074
213588	Thermomonas_hydrothermalis	0.0338554	0.268425
82541	Cupriavidus_gilardii	0.000498521	0.0395256
1229488	beta_proteobacterium_FWI2	0.183286	0.554732
82633	Cupriavidus_pauculus	0.637309	0.853634
82789	Agrobacterium_sp._ATCC_31749	0.0038593	0.125995
1852368	Prevotellaceae_bacterium_Marseille-P2826	0.121105	0.43884
1852365	Fusobacterium_massiliense	0.313049	0.638283
1852361	Actinomyces_sp._Marseille-P2825	0.763263	0.899144
82995	Serratia_grimesii	0.195043	0.566748
50340	Pseudomonas_fuscovaginae	0.22469	0.588223
1590596	Sphingobacterium_sp._T2	0.621755	0.848824
1033736	Brevibacterium_senegalense	0.977129	0.984798
50715	Acidisphaera_rubrifaciens	0.196476	0.567938
1197727	Pseudomonas_sp._Ag1	0.0435772	0.274833
1689271	Cellulomonas_sp._SN7	0.0299147	0.254662
509635	Pedobacter_sp._V48	0.946264	0.970751
83655	Leclercia_adecarboxylata	0.822114	0.92363
280333	Bradyrhizobium_pachyrhizi	0.440269	0.738589
706438	Actinomyces_sp._oral_taxon_171	0.861289	0.935451
1165852	Melaminivora_alkalimesophila	0.0978936	0.411679
84595	Gordonia_polyisoprenivorans	0.000208355	0.0231634
936562	Fusobacterium_sp._CM21	0.621824	0.848824
936563	Fusobacterium_sp._CM22	0.110132	0.422797
936561	Fusobacterium_sp._CM1	0.66126	0.861148
1690268	Acidovorax_sp._SD340	0.242684	0.599207
936595	Lachnoanaerobaculum_sp._OBRC5-5	0.0636306	0.32671
52022	Meiothermus_silvanus	0.740123	0.887649
1297865	Bradyrhizobium_sp._OHSU_III	0.0840979	0.385494
1461766	Pseudoalteromonas_sp._SCSIO_11900	0.034769	0.271438
1101373	Tepidimonas_fonticaldi	0.75076	0.890623
1232427	Corynebacterium_ihumii	0.913602	0.95847
85698	Achromobacter_xylosoxidans	0.0408867	0.271438
544580	Actinomyces_oris	0.746006	0.890623
512030	Acidovorax_sp._NO-1	0.103235	0.422797
86182	Curvibacter_lanceolatus	0.658261	0.861148
86188	[Pseudomonas]_geniculata	0.102685	0.422797
413882	[Polyangium]_brachysporum	0.870933	0.940405
1855730	Pelomonas_sp._KK5	0.0964816	0.411679
1167641	[Pseudomonas]_geniculata_N1	0.102685	0.422797
1528099	Lawsonella_clevelandensis	0.669067	0.863564
1495331	Pseudomonas_sp._WCS374	0.283622	0.627132
1691980	Rhodocyclaceae_bacterium_Paddy-1	0.0422715	0.271438
1429916	Afipia_sp._P52-10	0.143373	0.485271
1298867	Bradyrhizobium_sp._URHA0002	0.316526	0.638807
1298862	Caulobacter_sp._URHA0033	0.125783	0.444648
1069530	Candidatus_Paraburkholderia_schumannianae	0.682349	0.865349
742013	Delftia_sp._Cs1-4	0.410777	0.715592
54067	Xylophilus_ampelinus	0.766472	0.899144
218158	Arthrobacter_sp._I3	0.276121	0.62074
152682	Sphingomonas_melonis	0.00218828	0.0934226
1529006	Mesorhizobium_sp._1M-11	0.0471136	0.277957
1463662	Pseudomonas_sp._CHM02	0.00781862	0.14446
579490	Paracoccus_sp._S4493	0.692742	0.865349
1661055	Pseudomonas_sp._NBRC_111140	0.213002	0.576663
1661045	Pseudomonas_sp._NBRC_111130	0.480739	0.749467
1661046	Pseudomonas_sp._NBRC_111131	0.00708095	0.14446
1661032	Pseudomonas_sp._NBRC_111117	0.613588	0.848824
219301	Brachybacterium_muris	0.0673672	0.333829
317659	Pseudomonas_syringae_pv._coryli	0.0571194	0.307324
55565	Actinomyces_graevenitzii	0.969033	0.983205
1235457	Ralstonia_sp._AU12-08	0.747736	0.890623
1203573	Propionibacterium_sp._KPL1844	0.98711	0.98711
1203559	Corynebacterium_sp._KPL1818	0.36524	0.675694
1203561	Corynebacterium_sp._KPL1824	0.28923	0.627959
712122	Actinomyces_sp._oral_taxon_414	0.0632253	0.32671
712119	Actinomyces_sp._oral_taxon_175	0.0260741	0.251873
1564113	Sphingomonas_sp._Ant_H11	0.394249	0.696841
56946	Afipia_broomeae	0.292389	0.627959
482957	Burkholderia_lata	0.0122688	0.162428
384677	Ornithinimicrobium_pekingense	0.825567	0.925635
712359	Leptotrichia_sp._oral_taxon_215	0.00323137	0.119561
712357	Leptotrichia_sp._oral_taxon_212	0.474901	0.74245
712461	Prevotella_sp._oral_taxon_306	0.217575	0.580548
745310	Sphingomonas_sp._MM-1	0.00865635	0.145584
876478	Tepidiphilus_thermophilus	0.208428	0.575607
1400860	Candidatus_Contendobacter_odensis	0.131789	0.460017
712710	Tannerella_sp._oral_taxon_HOT-286	0.292057	0.627959
1335308	Burkholderia_sp._AU4i	0.201073	0.569833
1859694	Haemophilus_sp._CCUG_66565	0.238541	0.599207
1859695	Haemophilus_sp._CCUG_60358	0.186804	0.558108
712991	Lachnospiraceae_bacterium_oral_taxon_500	0.232557	0.599207
712976	Lachnospiraceae_bacterium_oral_taxon_082	0.00513444	0.134767
1827145	Delftia_sp._GW456-R20	0.106719	0.422797
680496	Diaphorobacter_sp._J5-51	0.274	0.62074
1892897	Shigella_sp._FC569	0.94925	0.971012
1663558	Stenotrophomonas_sp._MB339	0.0371472	0.271438
1532555	Brevundimonas_sp._DS20	0.0213358	0.232184
58231	Treponema_medium	0.856525	0.935451
910237	Escherichia_sp._TW15838	0.404046	0.707456
1074049	Candidatus_Burkholderia_crenata	0.982893	0.986447
1336207	Pseudomonas_sp._P818	0.00670599	0.14446
386056	Paraburkholderia_ferrariae	0.359439	0.669769
1729726	Pseudomonas_sp._TTU2014-105ASC	0.731079	0.882449
288000	Bradyrhizobium_sp._BTAi1	0.112746	0.422797
156978	Corynebacterium_imitans	0.335678	0.653532
1566191	Pseudomonas_sp._NFACC19-2	0.663238	0.861148
1795629	Acinetobacter_sp._BMW17	0.148376	0.493105
1566387	Mesorhizobium_sp._UASWS1009	0.157574	0.499734
1500894	Massilia_sp._9096	0.586116	0.828957
321318	Dietzia_cinnamea	0.374654	0.681747
648995	Rhizobium_pusense	0.256258	0.607609
550743	Pseudomonas_sp._W15Feb9B	0.0404978	0.271438
157688	Leptotrichia_hofstadii	0.00119608	0.0553189
59803	Sphingomonas_echinoides	0.00815582	0.14446
453247	Sphingomonas_sp._TDK1	0.0450726	0.274893
223919	Clostridium_diolis	0.907928	0.957985
223967	Methylobacterium_populi	0.00364749	0.125995
60133	Prevotella_pallens	0.282563	0.627132
191391	Pseudomonas_salomonii	0.830843	0.927803
421054	Arthrobacter_sp._D4	0.258164	0.607609
1961362	Sphingomonas_sp._NIC1	0.164897	0.519988
28112	Tannerella_forsythia	0.899028	0.952214
28124	Porphyromonas_endodontalis	0.372592	0.680286
28125	Prevotella_bivia	0.628445	0.848824
28129	Prevotella_denticola	0.652722	0.859612
28131	Prevotella_intermedia	0.955933	0.975263
28132	Prevotella_melaninogenica	0.133345	0.462541
28133	Prevotella_nigrescens	0.585315	0.828957
28137	Prevotella_veroralis	0.896398	0.951244
454154	Paraprevotella_clara	0.06708	0.333829
28212	Sphingomonas_adhaesiva	0.653615	0.859612
454194	Pyrinomonas_methylaliphatogenes	0.297573	0.627959
224843	Rhodococcus_sp._ADH	0.267968	0.62074
1240676	Pseudomonas_sp._PAMC_26793	0.487007	0.754997
1535623	Pseudomonas_sp._AP19	0.262261	0.614155
1208102	Pseudomonas_sp._ICMP_19500	0.0282844	0.254662
1339242	Delftia_sp._ZNC0008	0.241381	0.599207
1470358	Candidatus_Blastococcus_massiliensis	0.945113	0.970751
1306519	Flavobacterium_sp._PK15	0.155532	0.498961
94132	Ramlibacter_tataouinensis	0.791497	0.909026
225324	Enhydrobacter_aerosaccus	0.383277	0.691442
1470593	Pseudomonas_sp._RIT357	0.11069	0.422797
61592	Corynebacterium_durum	0.214364	0.577533
61648	Kluyvera_intermedia	0.000788646	0.0437698
487698	Stenotrophomonas_pavanii	0.440492	0.738589
651609	Actinomyces_sp._oral_taxon_180	0.786443	0.909026
29321	Turicella_otitidis	0.242546	0.599207
29379	Staphylococcus_auricularis	0.448847	0.740705
29380	Staphylococcus_caprae	0.39389	0.696841
225991	Comamonas_aquatica	0.358225	0.669769
29382	Staphylococcus_cohnii	0.79246	0.909026
29388	Staphylococcus_capitis	0.105483	0.422797
29391	Gemella_morbillorum	0.152325	0.497295
29394	Dolosigranulum_pigrum	0.984951	0.986729
29448	Bradyrhizobium_elkanii	0.336154	0.653532
488447	Burkholderia_contaminans	0.000137748	0.0231634
1176649	Agrobacterium_fabrum	0.0159955	0.195157
488729	Burkholderia_metallica	0.000896625	0.0452388
554344	Pseudomonas_toyotomiensis	0.352687	0.665787
95606	Sphingomonas-like_bacterium_B12	0.556103	0.80795
652716	Prevotella_sp._oral_taxon_299	0.038322	0.271438
1144307	Sphingobium_sp._AP49	0.740507	0.887649
1144306	Rhizobium_sp._AP16	0.531818	0.780844
1144311	Brevibacillus_sp._CF112	0.464728	0.741956
1144317	Acidovorax_sp._CF316	0.0047879	0.132864
1144338	Pseudomonas_sp._GM79	0.749416	0.890623
1144327	Pseudomonas_sp._GM25	0.234675	0.599207
1537702	Delftia_sp._670	0.000250415	0.0231634
1603291	Alicycliphilus_sp._B1	0.142126	0.485271
358220	Acidovorax_sp._KKS102	0.574662	0.824127
948102	Mycobacterium_franklinii	0.206787	0.575607
1701910	Agrobacterium_sp._SUL3	0.041628	0.271438
161879	Corynebacterium_kroppenstedtii	0.11179	0.422797
161899	Corynebacterium_singulare	0.121692	0.43884
1472720	Staphylococcus_sp._TE8	0.885147	0.949199
1472716	Burkholderia_sp._K24	0.00832921	0.14446
1538295	Aquabacterium_sp._NJ1	0.0123423	0.162428
391601	Stenotrophomonas_sp._SKA14	0.0448429	0.274893
1898961	Kluyvera_intestini	0.586261	0.828957
457400	Escherichia_sp._1_1_43	0.608772	0.848824
457401	Escherichia_sp._4_1_40B	0.699513	0.865349
359110	Pseudomonas_extremaustralis	0.0900876	0.396941
391953	Aquincola_tertiaricarbonis	0.0776297	0.366641
1276756	Acidovorax_sp._JHL-9	0.290907	0.627959
1735680	Pseudomonas_sp._Leaf15	0.705665	0.868391
1834067	Mycobacterium_sp._1100029.7	0.0302841	0.254662
588932	Brevundimonas_naejangsanensis	0.474251	0.74245
1539298	Treponema_sp._OMZ_838	0.503609	0.765576
31998	Methylobacterium_radiotolerans	0.698274	0.865349
228604	Prevotella_salivae	0.313349	0.638283
32013	Comamonas_terrigena	0.372625	0.680286
1768760	Bradyrhizobium_sp._CCH10-C7	0.306328	0.635588
1768753	Bradyrhizobium_sp._CCH5-F6	0.665644	0.861148
1768795	Acidovorax_sp._CCH12-A4	0.188207	0.558108
1768786	Sphingomonas_sp._CCH5-D11	0.0402919	0.271438
1768780	Microbacterium_sp._CCH5-D1	0.907053	0.957985
1768770	Caulobacter_sp._CCH5-E12	0.0443467	0.274893
1768803	Comamonadaceae_bacterium_CCH12-A10	0.438603	0.738589
1768804	Comamonadaceae_bacterium_CCH4-C5	0.411304	0.715592
163202	Corynebacterium_appendicis	0.380029	0.689267
196015	Caldimonas_manganoxidans	0.458018	0.740705
1670619	Nitratireductor_sp._ZZ-1	0.932623	0.965682
1736215	Sphingomonas_sp._Leaf33	0.311679	0.638283
1736239	Pseudomonas_sp._Leaf83	0.450757	0.740705
1736272	Massilia_sp._Leaf139	0.0575886	0.307324
589437	Prevotella_scopos	0.180982	0.551896
1736345	Sphingomonas_sp._Leaf343	0.725641	0.882449
1736351	Flavobacterium_sp._Leaf359	0.118568	0.438701
1736341	Leifsonia_sp._Leaf336	0.212762	0.576663
1736379	Marmoricola_sp._Leaf446	0.518449	0.771927
1736375	Aureimonas_sp._Leaf427	0.845256	0.93515
1736363	Bradyrhizobium_sp._Leaf396	0.619699	0.848824
1736408	Nocardioides_sp._Soil774	0.707717	0.868989
1736434	Pelomonas_sp._Root1237	0.16645	0.52192
1736436	Afipia_sp._Root123D2	0.886152	0.949199
1736430	Pelomonas_sp._Root1217	0.788697	0.909026
1736431	Nocardioides_sp._Root122	0.646949	0.856678
1736464	Pelomonas_sp._Root1444	0.256683	0.607609
1736502	Ensifer_sp._Root258	0.348838	0.663994
1572665	Enterobacter_sp._940_PEND	0.977701	0.984798
1736480	Achromobacter_sp._Root170	0.0970234	0.411679
1736564	Achromobacter_sp._Root565	0.525807	0.778171
1736553	Microbacterium_sp._Root53	0.206397	0.575607
1736590	Acidovorax_sp._Root70	0.237762	0.599207
1736577	Rhizobium_sp._Root651	0.527193	0.778171
1622075	Olsenella_sp._SIT9	0.088073	0.394198
1860123	Pseudomonas_sp._AU12215	0.245081	0.599207
230310	Curvibacter_gracilis	0.220259	0.584898
1353530	Bacteriovorax_sp._DB6_IX	0.154064	0.498961
1673725	Peptoniphilus_sp._EL1	0.313966	0.638283
405212	Alicyclobacillus_acidocaldarius	0.0628066	0.32671
29405	Microlunatus_phosphovorus	0.895976	0.951244
1643429	Candidatus_Kryptobacter_tengchongensis	0.68637	0.865349
1030157	Sphingomonas_sp._KC8	0.47213	0.74245
563996	Sphingomonas_hankookensis	0.29558	0.627959
1096546	Methylobacterium_sp._GXF4	0.676599	0.865349
1449057	Methylobacterium_sp._UNCCL110	0.0385137	0.271438
1907940	Enhydrobacter_sp._H5	0.912595	0.95847
1768757	Sphingomonas_sp._CCH10-B3	0.434487	0.738589
1768778	Sphingomonas_sp._CCH9-F2	0.150441	0.496992
941449	Desulfovibrio_sp._X2	0.0469088	0.277957
1736265	Methylobacterium_sp._Leaf125	0.0238566	0.248455
147645	Paracoccus_yeei	0.458342	0.740705
33034	Anaerococcus_prevotii	0.941951	0.969913
1229484	alpha_proteobacterium_LLX12A	0.438829	0.738589
1229520	Alkalibacterium_sp._AK22	0.530462	0.780844
100480	Cytophagales_bacterium_B6	0.111803	0.422797
1919277	Anoxybacillus_sp._103	0.60103	0.844485
1739414	Staphylococcus_sp._HMSC066C03	0.880336	0.946873
1380389	Sphingomonas_sp._URHD0057	0.494609	0.760265
53367	Asanoa_ferruginea	0.445222	0.739816
1692501	Methylobacterium_sp._ARG-1	0.222993	0.586546
925409	Asinibacterium_sp._OR53	0.0119215	0.162428
1499681	Collinsella_sp._MS5	0.326389	0.651013
1303256	Sphingobium_sp._DC-2	0.351416	0.665652
1699078	Geobacillus_sp._PA-3	0.66325	0.861148
1076522	Asinibacterium_sp._OR43	0.238596	0.599207
1635005	Rheinheimera_sp._KL1	0.923613	0.959935
1768762	Blastomonas_sp._CCH1-A6	0.922398	0.959935
1768805	Erythrobacteraceae_bacterium_CCH12-C2	0.0979127	0.411679
1490484	Mycobacterium_sp._ST-F2	0.929153	0.963887
1904966	Ornithinimicrobium_sp._CNJ-824	0.258371	0.607609
105420	Streptacidiphilus_neutrinimicus	0.504866	0.765576
158	Treponema_denticola	0.700075	0.865349
204	Campylobacter_showae	0.215875	0.578795
33033	Parvimonas_micra	0.341776	0.656352
271	Thermus_aquaticus	0.362919	0.673646
827	Campylobacter_ureolyticus	0.210481	0.57592
1019	Capnocytophaga_sputigena	0.061566	0.32542
1260	Finegoldia_magna	0.271244	0.62074
1377	Aerococcus_viridans	0.122559	0.43884
1517	Thermoanaerobacterium_thermosaccharolyticum	0.0918534	0.399801
427683	Methylobacterium_platani	0.632517	0.849992
1739279	Fusobacterium_sp._HMSC064B12	0.293192	0.627959
35517	[Eubacterium]_brachy	0.62324	0.848824
35841	Bacillus_thermoamylovorans	0.472718	0.74245
68909	Deinococcus_geothermalis	0.79243	0.909026
363832	Solirubrobacter_soli	0.336775	0.653532
1315212	Exiguobacterium_sp._8-11-1	0.443315	0.738859
37636	Thermus_scotoductus	0.97164	0.984051
39491	[Eubacterium]_rectale	0.894553	0.951244
301953	Caldicellulosiruptor_acetigenus	0.450133	0.740705
467210	Lachnoanaerobaculum_saburreum	0.0901163	0.396941
1745712	Anaerococcus_sp._Marseille-P2143	0.819726	0.92363
1484116	Hymenobacter_sp._PAMC_26554	0.386834	0.691442
927677	Synechocystis_sp._PCC_7509	0.641045	0.85524
1583098	Fusobacterium_hwasookii	0.0196163	0.222185
43997	Catonella_morbi	0.201238	0.569833
404937	Anoxybacillus_thermarum	0.359624	0.669769
470565	Prevotella_histicola	0.199673	0.569833
570924	Thermus_sp._NMX2.A1	0.0030529	0.119561
343874	Empedobacter_falsenii	0.228812	0.596201
49319	Rubrobacter_xylanophilus	0.385524	0.691442
51160	Treponema_maltophilum	0.846821	0.93515
1592790	Sphingobium_phenoxybenzoativorans	0.618445	0.848824
53418	Treponema_lecithinolyticum	0.631688	0.849992
53419	Treponema_socranskii	0.435887	0.738589
938293	Anaerococcus_provenciensis	0.541959	0.791545
284016	Phenylobacterium_zucineum	0.151925	0.497295
712288	Fusobacterium_sp._oral_taxon_370	0.00438083	0.127966
221027	Treponema_putidum	0.0509853	0.288743
1827278	Aliterella_atlantica	0.717718	0.879323
648885	Methylobacterium_sp._MB200	0.00704772	0.14446
157687	Leptotrichia_wadei	0.00636125	0.14446
28130	Prevotella_disiens	0.638303	0.853634
28135	Prevotella_oris	0.817363	0.92363
652706	Oribacterium_sp._oral_taxon_078	0.473862	0.74245
1144343	Phyllobacterium_sp._YR531	0.0405175	0.271438
1768765	Methylobacterium_sp._CCH5-D2	0.154735	0.498961
1038928	Streptomyces_xinghaiensis	0.208037	0.575607
706435	Capnocytophaga_sp._oral_taxon_329	0.0543152	0.295539
1739435	Fusobacterium_sp._HMSC065F01	0.222591	0.586546
1552759	Mycobacterium_grossiae	0.609633	0.848824

## Sheet: OV_MSI
tax_id	name	wilcox_p	wilcox_q
1179670	Micrococcus_sp._KBS0714	0.882888	0.959907
7	Azorhizobium_caulinodans	0.291576	0.811505
999425	Streptococcus_sp._F0442	0.17152	0.811505
999424	Streptococcus_sp._F0441	0.0599555	0.811505
81947	Vagococcus_lutrae	0.339599	0.811505
180282	Delftia_tsuruhatensis	0.657866	0.880792
262209	Janibacter_melonis	0.690909	0.896601
69	Lysobacter_enzymogenes	0.292216	0.811505
1917019	Bacillus_sp._VT-16-64	0.968228	0.990743
262324	Lysobacter_gummosus	0.404528	0.811505
203	Campylobacter_rectus	0.287883	0.811505
254	Chryseobacterium_indoltheticum	0.545208	0.822695
147709	Carnobacterium_inhibens	0.463636	0.811505
33029	Anaerococcus_hydrogenalis	0.605514	0.857397
33032	Anaerococcus_lactolyticus	0.649421	0.879226
33034	Anaerococcus_prevotii	0.822289	0.943468
271	Thermus_aquaticus	0.350948	0.811505
33051	Sphingomonas_sanguinis	0.353683	0.811505
285	Comamonas_testosteroni	0.0519576	0.811505
292	Burkholderia_cepacia	0.964016	0.990743
298	Pseudomonas_marginalis	0.932692	0.979031
300	Pseudomonas_mendocina	0.783046	0.932003
301	Pseudomonas_oleovorans	0.361893	0.811505
33069	Pseudomonas_viridiflava	0.254605	0.811505
303	Pseudomonas_putida	0.146736	0.811505
305	Ralstonia_solanacearum	0.576166	0.835519
316	Pseudomonas_stutzeri	0.919494	0.978389
329	Ralstonia_pickettii	0.302927	0.811505
339	Xanthomonas_campestris	0.0818861	0.811505
343	Xanthomonas_translucens	0.455752	0.811505
639313	Hoyosella_subflava	0.425683	0.811505
346	Xanthomonas_citri	0.823164	0.943468
375	Bradyrhizobium_japonicum	0.318636	0.811505
1917281	Pseudomonas_sp._06C_126	0.667747	0.882088
246144	Enterococcus_italicus	0.471678	0.811505
491919	Brachymonas_chironomi	0.377972	0.811505
82347	Facklamia_languida	0.329775	0.811505
1507807	Acinetobacter_idrijaensis	0.555668	0.826125
1933777	Microbacterium_sp._CSI-V	0.719026	0.906133
470	Acinetobacter_baumannii	0.940235	0.982549
478	Moraxella_nonliquefaciens	0.39772	0.811505
483	Neisseria_cinerea	0.329775	0.811505
495	Neisseria_elongata	0.365341	0.811505
131568	Kineococcus_radiotolerans	0.65025	0.879226
502	Kingella_denitrificans	0.249304	0.811505
505	Kingella_oralis	0.374768	0.811505
511	Alcaligenes_faecalis	0.724347	0.908238
262668	Acinetobacter_beijerinckii	0.344454	0.811505
529	Ochrobactrum_anthropi	0.249304	0.811505
549	Pantoea_agglomerans	0.936109	0.980052
553	Pantoea_ananatis	0.496828	0.811505
1917484	Pseudomonas_sp._FSL_W5-0299	0.318636	0.811505
562	Escherichia_coli	0.462498	0.811505
566	Escherichia_vulneris	0.277279	0.811505
571	Klebsiella_oxytoca	0.223661	0.811505
197183	Alkanindiges_illinoisensis	0.980255	0.992378
1524267	Pseudomonas_sp._BRG-100	0.203931	0.811505
575	Raoultella_planticola	0.328687	0.811505
577	Raoultella_terrigena	0.736591	0.911995
580	Kluyvera_cryocrescens	0.37146	0.811505
587	Providencia_rettgeri	0.231962	0.811505
213588	Thermomonas_hydrothermalis	0.560701	0.828024
614	Serratia_liquefaciens	0.992064	0.998619
615	Serratia_marcescens	0.0146853	0.672744
82541	Cupriavidus_gilardii	0.593016	0.846326
644	Aeromonas_hydrophila	0.436411	0.811505
651	Aeromonas_media	0.384445	0.811505
1704590	Brachybacterium_sp._SW0106-09	0.555566	0.826125
1229488	beta_proteobacterium_FWI2	0.579068	0.836734
1229484	alpha_proteobacterium_LLX12A	0.140384	0.811505
82633	Cupriavidus_pauculus	0.658722	0.881243
1737425	Corynebacterium_provencense	0.0112454	0.614871
726	Haemophilus_haemolyticus	0.00534792	0.5461
729	Haemophilus_parainfluenzae	0.488076	0.811505
732	Aggregatibacter_aphrophilus	0.0621682	0.811505
735	Haemophilus_parahaemolyticus	0.667278	0.882088
736	Haemophilus_paraphrohaemolyticus	0.0670279	0.811505
739	Aggregatibacter_segnis	0.135111	0.811505
1770210	Micrococcus_sp._CH7	0.666399	0.882088
1770208	Microbacterium_sp._CH1	0.419067	0.811505
246618	Bifidobacterium_thermacidophilum	0.976626	0.992378
721785	Acidovorax_ebreus	0.0864301	0.811505
912	Nitrobacter_hamburgensis	0.0530996	0.811505
525244	Acinetobacter_sp._ATCC_27244	0.152734	0.811505
1852387	Streptococcus_timonensis	0.906892	0.972899
1836045	Burkholderia_sp._CQ001	0.26032	0.811505
82995	Serratia_grimesii	0.0219583	0.710871
1076	Rhodopseudomonas_palustris	0.0219663	0.710871
33905	Bifidobacterium_thermophilum	0.185272	0.811505
33934	Anoxybacillus_flavithermus	0.549956	0.824204
33936	Aeribacillus_pallidus	0.665505	0.882088
33940	Geobacillus_thermodenitrificans	0.822054	0.943468
50340	Pseudomonas_fuscovaginae	0.644968	0.876681
33964	Leuconostoc_citreum	0.663342	0.882088
1244	Leuconostoc_gelidum	0.873698	0.957886
1245	Leuconostoc_mesenteroides	0.99659	0.99906
1246	Leuconostoc_lactis	0.488266	0.811505
1249	Weissella_paramesenteroides	0.425683	0.811505
1252	Leuconostoc_carnosum	0.341261	0.811505
1737983	Labrys_sp._WJW	0.330233	0.811505
1260	Finegoldia_magna	0.939948	0.982549
1270	Micrococcus_luteus	0.759271	0.923217
1272	Kocuria_varians	0.0335973	0.728402
1274	Dermacoccus_nishinomiyaensis	0.670458	0.883888
1276	Kytococcus_sedentarius	0.119387	0.811505
984307	Paraburkholderia_kururiensis	0.440435	0.811505
1282	Staphylococcus_epidermidis	0.735966	0.911995
1288	Staphylococcus_xylosus	0.64276	0.876681
1290	Staphylococcus_hominis	0.135035	0.811505
115979	Bacillus_nealsonii	0.94559	0.982761
1292	Staphylococcus_warneri	0.606592	0.857397
1293	Staphylococcus_gallinarum	0.347139	0.811505
34062	Moraxella_osloensis	0.582828	0.84076
1302	Streptococcus_gordonii	0.189326	0.811505
1303	Streptococcus_oralis	0.79413	0.938014
1305	Streptococcus_sanguinis	0.0686015	0.811505
34073	Variovorax_paradoxus	0.560827	0.828024
1307	Streptococcus_suis	0.448021	0.811505
1309	Streptococcus_mutans	0.886478	0.961198
1313	Streptococcus_pneumoniae	0.705261	0.901527
1318	Streptococcus_parasanguinis	0.585601	0.841894
1131813	Methylobacterium_sp._88A	0.359177	0.811505
1131814	Xanthobacter_sp._126	0.0424946	0.774382
34103	Sphaerotilus_natans	0.280687	0.811505
1338	Streptococcus_intermedius	0.405533	0.811505
1355	Enterococcus_columbae	0.496828	0.811505
1358	Lactococcus_lactis	0.525812	0.81592
1364	Lactococcus_piscium	0.652093	0.87925
1377	Aerococcus_viridans	0.253798	0.811505
1379	Gemella_haemolysans	0.817997	0.9432
378211	Methyloversatilis_universalis	0.89088	0.963037
1393	Brevibacillus_brevis	0.358499	0.811505
1869167	Humibacillus_sp._DSM_29435	0.460419	0.811505
1397	Bacillus_circulans	0.878604	0.958878
1398	Bacillus_coagulans	0.569633	0.833789
1803665	Bradyrhizobium_stylosanthis	0.927684	0.978389
1428	Bacillus_thuringiensis	0.0834653	0.811505
1869229	Pseudomonas_sp._S1E40	0.251725	0.811505
558537	Delftia_lacustris	0.888137	0.961912
1479	Bacillus_smithii	0.448021	0.811505
574934	Bradyrhizobium_sp._AT1	0.736591	0.911995
1517	Thermoanaerobacterium_thermosaccharolyticum	0.799429	0.940853
755172	Peptoniphilus_coxii	0.857167	0.951867
1033736	Brevibacterium_senegalense	0.709501	0.90238
1574409	Mesorhizobium_sp._F7	0.856793	0.951867
722472	Bradyrhizobium_lablabi	0.462661	0.811505
1579	Lactobacillus_acidophilus	0.455752	0.811505
1583	Weissella_confusa	0.448021	0.811505
1584	Lactobacillus_delbrueckii	0.85773	0.951867
1587	Lactobacillus_helveticus	0.171094	0.811505
1590	Lactobacillus_plantarum	0.685019	0.893344
1596	Lactobacillus_gasseri	0.135562	0.811505
1599	Lactobacillus_sakei	0.355533	0.811505
1624	Lactobacillus_salivarius	0.776017	0.931854
1652	Alloiococcus_otitis	0.804148	0.942615
1656	Actinomyces_viscosus	0.779727	0.932003
1659	Actinomyces_israelii	0.710724	0.90238
1660	Actinomyces_odontolyticus	0.914046	0.976249
1197727	Pseudomonas_sp._Ag1	0.858144	0.951867
1698	Brevibacterium_epidermidis	0.800419	0.940853
378534	Pseudomonas_sp._Eur1_9.41	0.108311	0.811505
427683	Methylobacterium_platani	0.0452893	0.781927
1703	Brevibacterium_linens	0.0594282	0.811505
1705	Corynebacterium_stationis	0.432991	0.811505
1727	Corynebacterium_variabile	0.957434	0.989543
83655	Leclercia_adecarboxylata	0.374359	0.811505
1853130	Pseudomonas_sp._A3(2016)	0.471678	0.811505
1777	Mycobacterium_gastri	0.0898379	0.811505
1574624	[Propionibacterium]_namnetense	0.367827	0.811505
673548	Comamonas_terrae	0.432991	0.811505
280333	Bradyrhizobium_pachyrhizi	0.341988	0.811505
1807	Mycobacterium_obuense	0.890141	0.962852
1844	Nocardioides_luteus	0.599133	0.851241
1771311	Pseudomonas_sp._ATCC_PTA-122608	0.357738	0.811505
1861	Geodermatophilus_obscurus	0.858616	0.951867
51101	Brevibacillus_agri	0.330546	0.811505
935852	Pseudoxanthomonas_sp._J35	0.262986	0.811505
935863	Luteimonas_sp._J29	0.463636	0.811505
985010	Pseudomonas_sp._TJI-51	0.82444	0.943468
2047	Rothia_dentocariosa	0.00694244	0.588372
1509403	Acinetobacter_sp._HR7	0.418506	0.811505
182337	Erwinia_billingiae	0.347139	0.811505
133190	Sphingomonas_sp._SRS2	0.479886	0.811505
51288	Kluyvera_ascorbata	0.365341	0.811505
1443941	Acinetobacter_gandensis	0.543867	0.822175
641148	Neisseria_sp._oral_taxon_014	0.30783	0.811505
182403	Rubritepida_flocculans	0.0142095	0.672744
1312922	Cupriavidus_sp._WS	0.432991	0.811505
1247402	Enterobacter_sp._SENG-6	0.440435	0.811505
1198294	Pseudomonas_sp._ICMP_10191	0.181284	0.811505
1050843	[Propionibacterium]_humerusii	0.917505	0.97748
[truncated: 1,504 more rows]

[truncated: 8 more sheets: OV_stage, READ_bmi, READ_CIMP, READ_history_of_other_malignancy, READ_MSI, SKCM_stage, BRCA_history_of_other_malignancy, BRCA_stage]
